# Supplementary material for: Bacteria on the foundational kelp in kelp forest ecosystems: Insights from culturing, whole genome sequencing and metabolic assays
Source: Environ Microbiol Rep. 2024 May 22;16(3):e13270. doi: 10.1111/1758-2229.13270 (PMC11112141; doi:10.1111/1758-2229.13270)
Supplement: Supplementary file 1 — Data S1. Supporting Information. [file EMI4-16-e13270-s002.xlsx]

## Sheet: Table S1. Ammonification genes
Table S1. Enzyme Commission numbers within each genome that would indicate enzymes that act on CH-NH2 bonds (EC:1.4.*), enzymes that act on carbon-nitrogen bonds other than peptides (EC:3.5.*) or ammonium lyases (ED:4.3.1*), where * indicates any subset of these classifications
Ammonification Hydrolases:	K00259	alanine dehydrogenase [EC:1.4.1.1]
	K00261	glutamate dehydrogenase (NAD(P)+) [EC:1.4.1.3]
	K00262	glutamate dehydrogenase (NADP+) [EC:1.4.1.4]
	K00263	leucine dehydrogenase [EC:1.4.1.9]
	K00265	glutamate synthase (NADPH) large chain [EC:1.4.1.13]
	K00266	glutamate synthase (NADPH) small chain [EC:1.4.1.13]
	K00274	monoamine oxidase [EC:1.4.3.4]
	K00275	pyridoxamine 5'-phosphate oxidase [EC:1.4.3.5]
	K00276	primary-amine oxidase [EC:1.4.3.21]
	K00278	L-aspartate oxidase [EC:1.4.3.16]
	K01255	leucyl aminopeptidase [EC:3.4.11.1]
	K01256	aminopeptidase N [EC:3.4.11.2]
	K01258	tripeptide aminopeptidase [EC:3.4.11.4]
	K01259	proline iminopeptidase [EC:3.4.11.5]
	K01262	Xaa-Pro aminopeptidase [EC:3.4.11.9]
	K01265	methionyl aminopeptidase [EC:3.4.11.18]
	K01266	D-aminopeptidase [EC:3.4.11.19]
	K01267	aspartyl aminopeptidase [EC:3.4.11.21]
	K01269	aminopeptidase [EC:3.4.11.-]
	K01270	dipeptidase D [EC:3.4.13.-]
	K01271	Xaa-Pro dipeptidase [EC:3.4.13.9]
	K01273	membrane dipeptidase [EC:3.4.13.19]
	K01277	dipeptidyl-peptidase III [EC:3.4.14.4]
	K01278	dipeptidyl-peptidase 4 [EC:3.4.14.5]
	K01281	X-Pro dipeptidyl-peptidase [EC:3.4.14.11]
	K01283	peptidyl-dipeptidase A [EC:3.4.15.1]
	K01284	peptidyl-dipeptidase Dcp [EC:3.4.15.5]
	K01286	D-alanyl-D-alanine carboxypeptidase [EC:3.4.16.4]
	K01295	glutamate carboxypeptidase [EC:3.4.17.11]
	K01297	muramoyltetrapeptide carboxypeptidase [EC:3.4.17.13]
	K01299	carboxypeptidase Taq [EC:3.4.17.19]
	K01301	N-acetylated-alpha-linked acidic dipeptidase [EC:3.4.17.21]
	K01302	carboxypeptidase Q [EC:3.4.17.-]
	K01303	acylaminoacyl-peptidase [EC:3.4.19.1]
	K01304	pyroglutamyl-peptidase [EC:3.4.19.3]
	K01305	beta-aspartyl-dipeptidase (metallo-type) [EC:3.4.19.-]
	K01312	trypsin [EC:3.4.21.4]
	K01318	glutamyl endopeptidase [EC:3.4.21.19]
	K01322	prolyl oligopeptidase [EC:3.4.21.26]
	K01337	lysyl endopeptidase [EC:3.4.21.50]
	K01338	ATP-dependent Lon protease [EC:3.4.21.53]
	K01354	oligopeptidase B [EC:3.4.21.83]
	K01356	repressor LexA [EC:3.4.21.88]
	K01358	ATP-dependent Clp protease, protease subunit [EC:3.4.21.92]
	K01363	cathepsin B [EC:3.4.22.1]
	K01372	bleomycin hydrolase [EC:3.4.22.40]
	K01392	thimet oligopeptidase [EC:3.4.24.15]
	K01400	bacillolysin [EC:3.4.24.28]
	K01406	serralysin [EC:3.4.24.40]
	K01407	protease III [EC:3.4.24.55]
	K01414	oligopeptidase A [EC:3.4.24.70]
	K01417	extracellular elastinolytic metalloproteinase [EC:3.4.24.-]
	K01419	ATP-dependent HslUV protease, peptidase subunit HslV [EC:3.4.25.2]
	K01423	beta-barrel assembly-enhancing protease [EC:3.4.-.-]
	K01424	L-asparaginase [EC:3.5.1.1]
	K01425	glutaminase [EC:3.5.1.2]
	K01426	amidase [EC:3.5.1.4]
	K01427	urease [EC:3.5.1.5]
	K01428	urease subunit alpha [EC:3.5.1.5]
	K01429	urease subunit beta [EC:3.5.1.5]
	K01430	urease subunit gamma [EC:3.5.1.5]
	K01431	beta-ureidopropionase [EC:3.5.1.6]
	K01432	arylformamidase [EC:3.5.1.9]
	K01433	formyltetrahydrofolate deformylase [EC:3.5.1.10]
	K01434	penicillin G amidase [EC:3.5.1.11]
	K01438	acetylornithine deacetylase [EC:3.5.1.16]
	K01439	succinyl-diaminopimelate desuccinylase [EC:3.5.1.18]
	K01442	choloylglycine hydrolase [EC:3.5.1.24]
	K01443	N-acetylglucosamine-6-phosphate deacetylase [EC:3.5.1.25]
	K01444	N4-(beta-N-acetylglucosaminyl)-L-asparaginase [EC:3.5.1.26]
	K01447	N-acetylmuramoyl-L-alanine amidase [EC:3.5.1.28]
	K01448	N-acetylmuramoyl-L-alanine amidase [EC:3.5.1.28]
	K01449	N-acetylmuramoyl-L-alanine amidase [EC:3.5.1.28]
	K01451	hippurate hydrolase [EC:3.5.1.32]
	K01455	formamidase [EC:3.5.1.49]
	K01457	allophanate hydrolase [EC:3.5.1.54]
	K01458	N-formylglutamate deformylase [EC:3.5.1.68]
	K01462	peptide deformylase [EC:3.5.1.88]
	K01463	N-acetylglucosamine malate deacetylase 1 [EC:3.5.1.-]
	K01476	arginase [EC:3.5.3.1]
	K01477	allantoicase [EC:3.5.3.4]
	K01478	arginine deiminase [EC:3.5.3.6]
	K01479	formiminoglutamase [EC:3.5.3.8]
	K01480	agmatinase [EC:3.5.3.11]
	K01482	dimethylargininase [EC:3.5.3.18]
	K01484	succinylarginine dihydrolase [EC:3.5.3.23]
	K01506	5-aminopentanamidase [EC:3.5.1.30]
	K01744	aspartate ammonia-lyase [EC:4.3.1.1]
	K01745	histidine ammonia-lyase [EC:4.3.1.3]
	K01750	ornithine cyclodeaminase [EC:4.3.1.12]
	K01751	diaminopropionate ammonia-lyase [EC:4.3.1.15]
	K01752	L-serine dehydratase [EC:4.3.1.17]
	K01753	D-serine dehydratase [EC:4.3.1.18]
	K01754	threonine dehydratase [EC:4.3.1.19]
	K02083	allantoate deiminase [EC:3.5.3.9]
	K02278	prepilin peptidase CpaA [EC:3.4.23.43]
	K02535	UDP-3-O-[3-hydroxymyristoyl] N-acetylglucosamine deacetylase [EC:3.5.1.108]
	K02654	leader peptidase (prepilin peptidase) / N-methyltransferase [EC:3.4.23.43 2.1.1.-]
	K03100	signal peptidase I [EC:3.4.21.89]
	K03101	signal peptidase II [EC:3.4.23.36]
	K03152	protein deglycase [EC:3.5.1.124]
	K03153	glycine oxidase [EC:1.4.3.19]
	K03411	chemotaxis protein CheD [EC:3.5.1.44]
	K03418	N,N-dimethylformamidase [EC:3.5.1.56]
	K03432	proteasome alpha subunit [EC:3.4.25.1]
	K03433	proteasome beta subunit [EC:3.4.25.1]
	K03478	chitin disaccharide deacetylase [EC:3.5.1.105]
	K03503	DNA polymerase V [EC:3.4.21.-]
	K03587	cell division protein FtsI (penicillin-binding protein 3) [EC:3.4.16.4]
	K03605	hydrogenase maturation protease [EC:3.4.23.-]
	K03735	ethanolamine ammonia-lyase large subunit [EC:4.3.1.7]
	K03736	ethanolamine ammonia-lyase small subunit [EC:4.3.1.7]
	K03742	nicotinamide-nucleotide amidase [EC:3.5.1.42]
	K03743	nicotinamide-nucleotide amidase [EC:3.5.1.42]
	K03797	carboxyl-terminal processing protease [EC:3.4.21.102]
	K03798	cell division protease FtsH [EC:3.4.24.-]
	K03799	heat shock protein HtpX [EC:3.4.24.-]
	K03806	N-acetyl-anhydromuramoyl-L-alanine amidase [EC:3.5.1.28]
	K04076	ATP-dependent Lon protease [EC:3.4.21.53]
	K04691	serine protease DegS [EC:3.4.21.-]
	K04770	Lon-like ATP-dependent protease [EC:3.4.21.-]
	K04771	serine protease Do [EC:3.4.21.107]
	K04772	serine protease DegQ [EC:3.4.21.-]
	K04773	protease IV [EC:3.4.21.-]
	K04774	serine protease SohB [EC:3.4.21.-]
	K04775	protease YdgD [EC:3.4.21.-]
	K05515	penicillin-binding protein 2 [EC:3.4.16.4]
	K05520	protease I [EC:3.5.1.124]
	K05526	succinylglutamate desuccinylase [EC:3.5.1.96]
	K05603	formimidoylglutamate deiminase [EC:3.5.3.13]
	K05823	N-acetyldiaminopimelate deacetylase [EC:3.5.1.47]
	K05994	bacterial leucyl aminopeptidase [EC:3.4.11.10]
	K05995	dipeptidase E [EC:3.4.13.21]
	K05996	carboxypeptidase T [EC:3.4.17.18]
	K06013	STE24 endopeptidase [EC:3.4.24.84]
	K06015	N-acyl-D-amino-acid deacylase [EC:3.5.1.81]
	K06016	beta-ureidopropionase / N-carbamoyl-L-amino-acid hydrolase [EC:3.5.1.6 3.5.1.87]
	K06402	stage IV sporulation protein FB [EC:3.4.24.-]
	K06972	presequence protease [EC:3.4.24.-]
	K06974	archaemetzincin [EC:3.4.-.-]
	K06989	aspartate dehydrogenase [EC:1.4.1.21]
	K07116	acyl-homoserine-lactone acylase [EC:3.5.1.97]
	K07130	arylformamidase [EC:3.5.1.9]
	K07258	serine-type D-Ala-D-Ala carboxypeptidase (penicillin-binding protein 5/6) [EC:3.4.16.4]
	K07259	serine-type D-Ala-D-Ala carboxypeptidase/endopeptidase (penicillin-binding protein 4) [EC:3.4.16.4 3.4.21.-]
	K07260	zinc D-Ala-D-Ala carboxypeptidase [EC:3.4.17.14]
	K07261	penicillin-insensitive murein DD-endopeptidase [EC:3.4.24.-]
	K07262	serine-type D-Ala-D-Ala endopeptidase (penicillin-binding protein 7) [EC:3.4.21.-]
	K07263	zinc protease [EC:3.4.24.-]
	K07284	sortase A [EC:3.4.22.70]
	K07369	mucosa-associated lymphoid tissue lymphoma translocation protein 1 [EC:3.4.22.-]
	K07386	putative endopeptidase [EC:3.4.24.-]
	K07387	metalloprotease [EC:3.4.24.-]
	K07751	PepB aminopeptidase [EC:3.4.11.23]
	K07752	carboxypeptidase D [EC:3.4.17.22]
	K08076	astacin [EC:3.4.24.21]
	K08260	adenosylcobinamide hydrolase [EC:3.5.1.90]
	K08281	nicotinamidase/pyrazinamidase [EC:3.5.1.19 3.5.1.-]
	K08303	putative protease [EC:3.4.-.-]
	K08315	hydrogenase 3 maturation protease [EC:3.4.23.51]
	K08568	cathepsin X [EC:3.4.18.1]
	K08592	sentrin-specific protease 1 [EC:3.4.22.68]
	K08600	sortase B [EC:3.4.22.71]
	K08602	oligoendopeptidase F [EC:3.4.24.-]
	K08604	vibriolysin [EC:3.4.24.25]
	K08640	zinc D-Ala-D-Ala carboxypeptidase [EC:3.4.17.14]
	K08641	zinc D-Ala-D-Ala dipeptidase [EC:3.4.13.22]
	K08642	LasA protease [EC:3.4.24.-]
	K08646	peptidyl-Lys metalloendopeptidase [EC:3.4.24.20]
	K08651	thermitase [EC:3.4.21.66]
	K08659	dipeptidase [EC:3.4.-.-]
	K08676	tricorn protease [EC:3.4.21.-]
	K08688	creatinase [EC:3.5.3.3]
	K08956	AFG3 family protein [EC:3.4.24.-]
	K09020	ureidoacrylate peracid hydrolase [EC:3.5.1.110]
	K09471	gamma-glutamylputrescine oxidase [EC:1.4.3.-]
	K09607	immune inhibitor A [EC:3.4.24.-]
	K09612	alkaline phosphatase isozyme conversion protein [EC:3.4.11.-]
	K09649	thymus-specific serine protease [EC:3.4.-.-]
	K09900	N4-acetylcytidine amidohydrolase [EC:3.5.1.135]
	K10536	agmatine deiminase [EC:3.5.3.12]
	K11206	deaminated glutathione amidase [EC:3.5.1.128]
	K11418	histone deacetylase 11 [EC:3.5.1.98]
	K11749	regulator of sigma E protease [EC:3.4.24.-]
	K11780	7,8-didemethyl-8-hydroxy-5-deazariboflavin synthase [EC:4.3.1.32]
	K11931	poly-beta-1,6-N-acetyl-D-glucosamine N-deacetylase [EC:3.5.1.-]
	K12251	N-carbamoylputrescine amidase [EC:3.5.1.53]
	K12255	guanidinobutyrase [EC:3.5.3.7]
	K12349	neutral ceramidase [EC:3.5.1.23]
	K13014	undecaprenyl phosphate-alpha-L-ara4FN deformylase [EC:3.5.1.-]
	K13049	carboxypeptidase PM20D1 [EC:3.4.17.-]
	K13051	L-asparaginase / beta-aspartyl-peptidase [EC:3.5.1.1 3.4.19.5]
	K13274	cell wall-associated protease [EC:3.4.21.-]
	K13277	minor extracellular protease Epr [EC:3.4.21.-]
	K13280	signal peptidase I [EC:3.4.21.89]
	K13282	cyanophycinase [EC:3.4.15.6]
	K13566	omega-amidase [EC:3.5.1.3]
	K13694	murein DD-endopeptidase / murein LD-carboxypeptidase [EC:3.4.-.- 3.4.17.13]
	K13995	maleamate amidohydrolase [EC:3.5.1.107]
	K14048	urease subunit gamma/beta [EC:3.5.1.5]
	K14213	Xaa-Pro dipeptidase [EC:3.4.13.9]
	K14645	serine protease [EC:3.4.21.-]
	K14647	minor extracellular serine protease Vpr [EC:3.4.21.-]
	K14743	membrane-anchored mycosin MYCP [EC:3.4.21.-]
	K14744	prophage endopeptidase [EC:3.4.-.-]
	K14977	(S)-ureidoglycine aminohydrolase [EC:3.5.3.26]
	K15371	glutamate dehydrogenase [EC:1.4.1.2]
	K15784	N2-acetyl-L-2,4-diaminobutanoate deacetylase [EC:3.5.1.125]
	K16182	3-methylornithyl-N6-L-lysine dehydrogenase [EC:1.4.1.-]
	K16203	D-amino peptidase [EC:3.4.11.-]
	K16363	UDP-3-O-[3-hydroxymyristoyl] N-acetylglucosamine deacetylase / 3-hydroxyacyl-[acyl-carrier-protein] dehydratase [EC:3.5.1.108 4.2.1.59]
	K17468	D-glucosaminate-6-phosphate ammonia-lyase [EC:4.3.1.29]
	K17733	peptidoglycan LD-endopeptidase CwlK [EC:3.4.-.-]
	K17734	serine protease AprX [EC:3.4.21.-]
	K17989	L-serine/L-threonine ammonia-lyase [EC:4.3.1.17 4.3.1.19]
	K18012	L-erythro-3,5-diaminohexanoate dehydrogenase [EC:1.4.1.11]
	K18014	3-aminobutyryl-CoA ammonia-lyase [EC:4.3.1.14]
	K18093	imipenem/basic amino acid-specific outer membrane pore [EC:3.4.21.-]
	K18457	L-proline amide hydrolase [EC:3.5.1.101]
	K18459	guanidinopropionase [EC:3.5.3.17]
	K18988	serine-type D-Ala-D-Ala carboxypeptidase/endopeptidase [EC:3.4.16.4 3.4.21.-]
	K19064	lysine 6-dehydrogenase [EC:1.4.1.18]
	K19223	peptidoglycan DL-endopeptidase LytF [EC:3.4.-.-]
	K19224	peptidoglycan DL-endopeptidase LytE [EC:3.4.-.-]
	K19225	rhomboid protease GluP [EC:3.4.21.105]
	K19244	alanine dehydrogenase [EC:1.4.1.1]
	K19303	murein DD-endopeptidase [EC:3.4.-.-]
	K19304	murein DD-endopeptidase [EC:3.4.24.-]
	K19689	aminopeptidase [EC:3.4.11.-]
	K19701	aminopeptidase YwaD [EC:3.4.11.6 3.4.11.10]
	K19702	aminopeptidase S [EC:3.4.11.24]
	K20109	Pro-Pro endopeptidase [EC:3.4.24.89]
	K20486	lantibiotic leader peptide-processing serine protease [EC:3.4.21.-]
	K20498	D-serine ammonia-lyase [EC:4.3.1.18]
	K20500	L-lysine cyclodeaminase [EC:4.3.1.28]
	K20608	tetrahedral aminopeptidase [EC:3.4.11.-]
	K20609	putative aminopeptidase [EC:3.4.11.-]
	K20742	gamma-D-glutamyl-L-lysine dipeptidyl-peptidase [EC:3.4.14.13]
	K21286	protein N-terminal glutamine amidohydrolase [EC:3.5.1.122]
	K21469	serine-type D-Ala-D-Ala carboxypeptidase [EC:3.4.16.4]
	K21472	peptidoglycan LD-endopeptidase LytH [EC:3.4.-.-]
	K21478	poly-beta-1,6-N-acetyl-D-glucosamine N-deacetylase [EC:3.5.1.-]
	K21511	capsid assembly protease [EC:3.4.21.-]
	K21672	2,4-diaminopentanoate dehydrogenase [EC:1.4.1.12 1.4.1.26]
	K21801	indoleacetamide hydrolase [EC:3.5.1.-]
	K22278	peptidoglycan-N-acetylglucosamine deacetylase [EC:3.5.1.104]
	K22314	glucosinolate gamma-glutamyl hydrolase [EC:3.4.19.16]
	K22589	threo-3-hydroxy-L-aspartate ammonia-lyase [EC:4.3.1.16]
	K22602	oxamate amidohydrolase [EC:3.5.1.126]
	K22684	metacaspase-1 [EC:3.4.22.-]
	K22686	pro-apoptotic serine protease NMA111 [EC:3.4.21.-]
	K23010	metalloendopeptidase OMA1, mitochondrial [EC:3.4.24.-]
	K23012	peroxisomal leader peptide-processing protease [EC:3.4.21.-]
	K23150	N5-(cytidine 5'-diphosphoramidyl)-L-glutamine hydrolase [EC:3.5.1.129]
	K23465	(E)-2-((N-methylformamido)methylene)succinate hydrolase [EC:3.5.1.-]
	K23743	peptidyl-Asp metalloendopeptidase [EC:3.4.24.33]
	K23980	cysteinylglycine-S-conjugate dipeptidase [EC:3.4.13.23]
	K24131	protease PrsW [EC:3.4.-.-]
Urease:	K01427	urease
	K01428	urease subunit alpha
	K01429	urease subunit beta
	K01430	urease subunit gamma
	K14048	urease subunit gamma/beta

## Sheet: Table S2. Kelp Blade 16S ASVs
Table S2. The ASVs in each sample from the 3 sites, based on 16S rRNA amplicon sequencing. The taxonomic assignment to Genus and the sequence are given. The top 100 ASVs by count are shown in Figure 1d.
	TI.10	TI.11	TI.12	TI.13	TI.3	TI.5	TI.9	Mg.1	Mg.2	Mg.3	Mg.4	Mg.5	Mg.6	TN.1	TN.2	Tatoosh Island Avg	Magnolia Avg	Tacoma Narrows Avg	Kingdom	Phylum	Class	Order	Family	Genus	Sequence
Total Number of Reads	78442	12105	47709	63862	88226	39973	49311	147004	26970	64099	84229	37011	36403	90916	75510
ASV00001	0	0	0	0	5	0	0	12	0	0	10	0	0	14	4	0.714286	3.66667	9	Bacteria	Firmicutes	Clostridia	Clostridiales	Lachnospiraceae	Blautia	AGCGTAGACGGAAGAGCAAGTCTGATGTGAAAGGCTGGGGCTTAACCCCAGGACTGCATTGGAAACTGTTTTTCTAGAGTGCCGGAGAGGTAAGCGGAATTCCTAGTGTAGCGGTGAAATGCGTAGATATTAGGAGGAACACCAGTGGCGAAGGCGGCTTACTGGACGGTAACTGACGTTGAGGCTCGAAAGCGTGGGGAGCAAACAGGATTAGATACCCTGGTAGTCCACGCCGTAAACGATGAATACTAGGTGTCGGGTGGCAAAGCCATTCGGTGCCGCAGCAAACGCAATAAGTATTCCACCTGGGGAGTACGTTCGCAAGAATGAA
ASV00002	4544	0	5	0	12	75	45	1097	10	60	312	393	0	527	10	668.714	312	268.5	Bacteria	Proteobacteria	Gammaproteobacteria	Enterobacterales	Enterobacteriaceae	Escherichia/Shigella	CACGCAGGCGGTTTGTTAAGTCAGATGTGAAATCCCCGGGCTCAACCTGGGAACTGCATCTGATACTGGCAAGCTTGAGTCTCGTAGAGGGGGGTAGAATTCCAGGTGTAGCGGTGAAATGCGTAGAGATCTGGAGGAATACCGGTGGCGAAGGCGGCCCCCTGGACGAAGACTGACGCTCAGGTGCGAAAGCGTGGGGAGCAAACAGGATTAGATACCCTGGTAGTCCACGCCGTAAACGATGTCGACTTGGAGGTTGTGCCCTTGAGGCGTGGCTTCCGGAGCTAACGCGTTAAGTCGACCGCCTGGGGAGTACGGCCGCAAGGTTAAA
ASV00005	1874	0	0	0	0	38	36	506	0	32	143	165	0	22	0	278.286	141	11	Bacteria	Firmicutes	Bacilli	Lactobacillales	Enterococcaceae	Enterococcus	AGCGCAGGCGGTTTCTTAAGTCTGATGTGAAAGCCCCCGGCTCAACCGGGGAGGGTCATTGGAAACTGGGAGACTTGAGTGCAGAAGAGGAGAGTGGAATTCCATGTGTAGCGGTGAAATGCGTAGATATATGGAGGAACACCAGTGGCGAAGGCGGCTCTCTGGTCTGTAACTGACGCTGAGGCTCGAAAGCGTGGGGAGCAAACAGGATTAGATACCCTGGTAGTCCACGCCGTAAACGATGAGTGCTAAGTGTTGGAGGGTTTCCGCCCTTCAGTGCTGCAGCTAACGCATTAAGCACTCCGCCTGGGGAGTACGACCGCAAGGTTGAA
ASV00006	0	0	0	0	0	0	0	20	0	0	0	0	0	4	0	0	3.33333	2	Bacteria	Verrucomicrobia	Verrucomicrobiae	Verrucomicrobiales	Akkermansiaceae	Akkermansia	TGCGTAGGCTGTTTCGTAAGTCGTGTGTGAAAGGCGCGGGCTCAACCCGCGGACGGCACATGATACTGCGAGACTAGAGTAATGGAGGGGGAACCGGAATTCTCGGTGTAGCAGTGAAATGCGTAGATATCGAGAGGAACACTCGTGGCGAAGGCGGGTTCCTGGACATTAACTGACGCTGAGGCACGAAGGCCAGGGGAGCGAAAGGGATTAGATACCCCTGTAGTCCTGGCAGTAAACGGTGCACGCTTGGTGTGCGGGGAATCGACCCCCTGCGTGCCGGAGCTAACGCGTTAAGCGTGCCGCCTGGGGAGTACGGTCGCAAGATTAAA
ASV00008	0	0	0	0	0	0	0	30	0	0	0	0	0	34	0	0	5	17	Bacteria	Bacteroidetes	Bacteroidia	Bacteroidales	Bacteroidaceae	Bacteroides	AGCGTAGGTGGACAGTTAAGTCAGTTGTGAAAGTTTGCGGCTCAACCGTAAAATTGCAGTTGATACTGGCTGTCTTGAGTACAGTAGAGGTGGGCGGAATTCGTGGTGTAGCGGTGAAATGCTTAGATATCACGAAGAACTCCGATTGCGAAGGCAGCTCACTGGACTGCAACTGACACTGATGCTCGAAAGTGTGGGTATCAAACAGGATTAGATACCCTGGTAGTCCACACAGTAAACGATGAATACTCGCTGTTTGCGATATACAGTAAGCGGCCAAGCGAAAGCATTAAGTATTCCACCTGGGGAGTACGCCGGCAACGGTGAA
ASV00011	0	0	0	0	4	0	0	47	0	0	0	8	0	0	0	0.571429	9.16667	0	Bacteria	Bacteroidetes	Bacteroidia	Bacteroidales	Porphyromonadaceae	Parabacteroides	TGCGTAGGCGGCCTTTTAAGTCAGCGGTGAAAGTCTGTGGCTCAACCATAGAATTGCCGTTGAAACTGGGAGGCTTGAGTATGTTTGAGGCAGGCGGAATGCGTGGTGTAGCGGTGAAATGCTTAGATATCACGCAGAACCCCGATTGCGAAGGCAGCCTGCCAAGCCATGACTGACGCTGATGCACGAAAGCGTGGGGATCAAACAGGATTAGATACCCTGGTAGTCCACGCAGTAAACGATGATCACTAGCTGTTTGCGATACACTGTAAGCGGCACAGCGAAAGCGTTAAGTGATCCACCTGGGGAGTACGCCGGCAACGGTGAA
ASV00013	0	0	0	0	0	0	0	24	0	0	0	0	0	0	0	0	4	0	Bacteria	Firmicutes	Bacilli	Lactobacillales	Streptococcaceae	Lactococcus	AGCGCAGGTGGTTTATTAAGTCTGGTGTAAAAGGCAGTGGCTCAACCATTGTATGCATTGGAAACTGGTAGACTTGAGTGCAGGAGAGGAGAGTGGAATTCCATGTGTAGCGGTGAAATGCGTAGATATATGGAGGAACACCGGTGGCGAAAGCGGCTCTCTGGCCTGTAACTGACACTGAGGCTCGAAAGCGTGGGGAGCAAACAGGATTAGATACCCTGGTAGTCCACGCCGTAAACGATGAGTGCTAGATGTAGGGAGCTATAAGTTCTCTGTATCGCAGCTAACGCAATAAGCACTCCGCCTGGGGAGTACGACCGCAAGGTTGAA
ASV00014	20	0	0	0	0	0	0	132	0	8	0	0	0	0	0	2.85714	23.3333	0	Bacteria	Firmicutes	Erysipelotrichia	Erysipelotrichales	Erysipelotrichaceae	Faecalicoccus	TGCGTAGGTGGCGTACTAAGTCTGTAGTAAAAGGCAATGGCTCAACCATTGTAAGCTATGGAAACTGGTATGCTGGAGTGCAGAAGAGGGCGATGGAATTCCATGTGTAGCGGTAAAATGCGTAGATATATGGAGGAACACCAGTGGCGAAGGCGGTCGCCTGGTCTGTAACTGACACTGAGGCACGAAAGCGTGGGGAGCAAATAGGATTAGATACCCTAGTAGTCCACGCCGTAAACGATGAGAACTAAGTGTTGGAGGAATTCAGTGCTGCAGTTAACGCAATAAGTTCTCCGCCTGGGGAGTATGCACGCAAGTGTGAA
ASV00019	0	0	0	0	12	0	0	164	11	17	10	0	0	0	0	1.71429	33.6667	0	Bacteria	Firmicutes	Clostridia	Clostridiales	Lachnospiraceae	Lachnospiracea_incertae_sedis	AGCGTAGACGGCATGGCAAGCCAGATGTGAAAGCCCGGGGCTCAACCCCGGGACTGCATTTGGAACTGTCAGGCTAGAGTGTCGGAGAGGAAAGCGGAATTCCTAGTGTAGCGGTGAAATGCGTAGATATTAGGAGGAACACCAGTGGCGAAGGCGGCTTTCTGGACGATGACTGACGTTGAGGCTCGAAAGCGTGGGGAGCAAACAGGATTAGATACCCTGGTAGTCCACGCCGTAAACGATGAATACTAGGTGTCGGGTGGCAAAGCCATTCGGTGCCGCAGCAAACGCAATAAGTATTCCACCTGGGGAGTACGTTCGCAAGAATGAA
ASV00020	0	0	0	0	0	0	0	30	0	0	14	0	0	0	0	0	7.33333	0	Bacteria	Firmicutes	Clostridia	Clostridiales	Lachnospiraceae	Anaerostipes	TGCGTAGGTGGCATGGTAAGTCAGAAGTGAAAGCCCGGGGCTTAACCCCGGGACTGCTTTTGAAACTGTCATGCTGGAGTGCAGGAGAGGTAAGCGGAATTCCTAGTGTAGCGGTGAAATGCGTAGATATTAGGAGGAACACCAGTGGCGAAGGCGGCTTACTGGACTGTCACTGACACTGATGCACGAAAGCGTGGGGAGCAAACAGGATTAGATACCCTGGTAGTCCACGCCGTAAACGATGAATACTAGGTGTCGGGGCCGTAGAGGCTTCGGTGCCGCAGCAAACGCAGTAAGTATTCCACCTGGGGAGTACGTTCGCAAGAATGAA
ASV00025	93	0	0	0	0	0	0	35	0	0	16	14	0	0	0	13.2857	10.8333	0	Bacteria	Firmicutes	Clostridia	Clostridiales	Lachnospiraceae	Enterocloster	AGCGTAGACGGCGAAGCAAGTCTGAAGTGAAAACCCAGGGCTCAACCCTGGGACTGCTTTGGAAACTGTTTTGCTAGAGTGTCGGAGAGGTAAGTGGAATTCCTAGTGTAGCGGTGAAATGCGTAGATATTAGGAGGAACACCAGTGGCGAAGGCGGCTTACTGGACGATAACTGACGTTGAGGCTCGAAAGCGTGGGGAGCAAACAGGATTAGATACCCTGGTAGTCCACGCCGTAAACGATGAATGCTAGGTGTTGGGGGGCAAAGCCCTTCGGTGCCGTCGCAAACGCAGTAAGCATTCCACCTGGGGAGTACGTTCGCAAGAATGAA
ASV00026	24	0	0	0	9	0	10	301	0	0	0	0	0	0	0	6.14286	50.1667	0	Bacteria	Firmicutes	Clostridia	Clostridiales	Peptostreptococcaceae	Romboutsia	TGCGTAGGTGGTTTCTTAAGTCAGAGGTGAAAGGCTACGGCTCAACCGTAGTAAGCCTTTGAAACTGGGAAACTTGAGTGCAGGAGAGGAGAGTGGAATTCCTAGTGTAGCGGTGAAATGCGTAGATATTAGGAGGAACACCAGTTGCGAAGGCGGCTCTCTGGACTGTAACTGACACTGAGGCACGAAAGCGTGGGGAGCAAACAGGATTAGATACCCTGGTAGTCCACGCCGTAAACGATGAGTACTAGCTGTCGGAGGTTACCCCCTTCGGTGGCGCAGCTAACGCATTAAGTACTCCGCCTGGGAAGTACGCTCGCAAGAGTGAA
ASV00027	0	0	0	0	0	0	0	101	0	0	0	0	0	0	0	0	16.8333	0	Bacteria	Bacteroidetes	Bacteroidia	Bacteroidales	Bacteroidaceae	Phocaeicola	AGCGTAGATGGGTTGTTAAGTCAGTTGTGAAAGTTTGCGGCTCAACCGTAAAATTGCAATTGATACTGGCAGCCTTGAGTACAGTTGAGGTAGGCGGAATTCGTGGTGTAGCGGTGAAATGCTTAGATATCACGAAGAACTCCGATTGCGAAGGCAGCCTACTAAACTGCCACTGACATTGATGCTCGAAAGTGTGGGTATCAAACAGGATTAGATACCCTGGTAGTCCACACGGTAAACGATGAATACTCGCTGTTTGCGATATACAGCAAGCGGCCAAGCGAAAGCGTTAAGTATTCCACCTGGGGAGTACGCCGGCAACGGTGAA
ASV00031	147	0	0	0	0	0	0	101	0	10	39	19	0	25	0	21	28.1667	12.5	Bacteria	Actinobacteria	Actinobacteria	Bifidobacteriales	Bifidobacteriaceae	Bifidobacterium	CTCGTAGGCGGTTCGTCGCGTCCGGTGTGAAAGTCCATCGCTTAACGGTGGATCCGCGCCGGGTACGGGCGGGCTTGAGTGCGGTAGGGGAGACTGGAATTCCCGGTGTAACGGTGGAATGTGTAGATATCGGGAAGAACACCAATGGCGAAGGCAGGTCTCTGGGCCGTTACTGACGCTGAGGAGCGAAAGCGTGGGGAGCGAACAGGATTAGATACCCTGGTAGTCCACGCCGTAAACGGTGGATGCTGGATGTGGGGCCCGTTCCACGGGTTCCGTGTCGGAGCTAACGCGTTAAGCATCCCGCCTGGGGAGTACGGCCGCAAGGCTAAA
ASV00033	19	0	18	0	0	0	0	73	0	12	12	19	0	23	0	5.28571	19.3333	11.5	Bacteria	Firmicutes	Clostridia	Clostridiales	Lachnospiraceae	Agathobacter	AGCGCAGGCGGTGCGGCAAGTCTGATGTGAAAGCCCGGGGCTCAACCCCGGTACTGCATTGGAAACTGTCGTACTAGAGTGTCGGAGGGGTAAGCGGAATTCCTAGTGTAGCGGTGAAATGCGTAGATATTAGGAGGAACACCAGTGGCGAAGGCGGCTTACTGGACGATAACTGACGCTGAGGCTCGAAAGCGTGGGGAGCAAACAGGATTAGATACCCTGGTAGTCCACGCCGTAAACGATGAATACTAGGTGTTGGGAAGCATTGCTTCTCGGTGCCGTCGCAAACGCAGTAAGTATTCCACCTGGGGAGTACGTTCGCAAGAATGAA
ASV00037	23	0	8	0	10	0	0	202	22	18	0	23	0	15	0	5.85714	44.1667	7.5	Bacteria	Firmicutes	Clostridia	Clostridiales	Lachnospiraceae	Anaerostipes	TGCGTAGGTGGTATGGCAAGTCAGAAGTGAAAACCCAGGGCTTAACTCTGGGACTGCTTTTGAAACTGTCAGACTGGAGTGCAGGAGAGGTAAGCGGAATTCCTAGTGTAGCGGTGAAATGCGTAGATATTAGGAGGAACATCAGTGGCGAAGGCGGCTTACTGGACTGAAACTGACACTGAGGCACGAAAGCGTGGGGAGCAAACAGGATTAGATACCCTGGTAGTCCACGCCGTAAACGATGAATACTAGGTGTCGGGGCCGTAGAGGCTTCGGTGCCGCAGCCAACGCAGTAAGTATTCCACCTGGGGAGTACGTTCGCAAGAATGAA
ASV00041	0	0	0	0	0	0	0	48	0	0	0	0	0	0	0	0	8	0	Bacteria	Firmicutes	Clostridia	Clostridiales	Lachnospiraceae	Coprococcus	AGCGTAGACGGCTGTGTAAGTCTGAAGTGAAAGCCCGGGGCTCAACCCCGGGACTGCTTTGGAAACTATGCAGCTAGAGTGTCGGAGAGGTAAGTGGAATTCCCAGTGTAGCGGTGAAATGCGTAGATATTGGGAGGAACACCAGTGGCGAAGGCGGCTTACTGGACGATGACTGACGTTGAGGCTCGAAAGCGTGGGGAGCAAACAGGATTAGATACCCTGGTAGTCCACGCCGTAAACGATGACTACTAGGTGTCGGGGAGCAAAGCTCTTCGGTGCCGCAGCAAACGCAATAAGTAGTCCACCTGGGGAGTACGTTCGCAAGAATGAA
ASV00044	67	0	0	0	0	0	0	28	0	0	0	13	0	13	0	9.57143	6.83333	6.5	Bacteria	Proteobacteria	Betaproteobacteria	Burkholderiales	Sutterellaceae	Parasutterella	TGCGCAGGCGGTTGAGTAAGACAGATGTGAAATCCCCGAGCTTAACTCGGGAATGGCATATGTGACTGCTCGACTAGAGTGTGTCAGAGGGAGGTGGAATTCCACGTGTAGCAGTGAAATGCGTAGATATGTGGAAGAACACCGATGGCGAAGGCAGCCTCCTGGGACATAACTGACGCTCAGGCACGAAAGCGTGGGGAGCAAACAGGATTAGATACCCTGGTAGTCCACGCCCTAAACGATGTTAACTAGTTGTTGGGAAGTAAAATTCTCAGTAACGCAGCCAACGCGAGAAGTTAACCGCCTGGGAAGTACGGTCGCAAGACTAAA
ASV00049	0	0	5	0	11	0	0	127	6	0	0	0	0	7	0	2.28571	22.1667	3.5	Bacteria	Bacteroidetes	Bacteroidia	Bacteroidales	Bacteroidaceae	Phocaeicola	AGCGTAGATGGATGTTTAAGTCAGTTGTGAAAGTTTGCGGCTCAACCGTAAAATTGCAGTTGATACTGGATGTCTTGAGTGCAGTTGAGGCAGGCGGAATTCGTGGTGTAGCGGTGAAATGCTTAGATATCACGAAGAACTCCGATTGCGAAGGCAGCCTGCTAAGCTGCAACTGACATTGAGGCTCGAAAGTGTGGGTATCAAACAGGATTAGATACCCTGGTAGTCCACACGGTAAACGATGAATACTCGCTGTTTGCGATATACGGCAAGCGGCCAAGCGAAAGCGTTAAGTATTCCACCTGGGGAGTACGCCGGCAACGGTGAA
ASV00053	35	0	0	0	0	0	0	350	0	18	11	0	0	47	0	5	63.1667	23.5	Bacteria	Firmicutes	Clostridia	Clostridiales	Ruminococcaceae	Faecalibacterium	AGCGCAGGCGGGAAGACAAGTTGGAAGTGAAATCTATGGGCTCAACCCATAAACTGCTTTCAAAACTGTTTTTCTTGAGTAGTGCAGAGGTAGGCGGAATTCCCGGTGTAGCGGTGGAATGCGTAGATATCGGGAGGAACACCAGTGGCGAAGGCGGCCTACTGGGCACCAACTGACGCTGAGGCTCGAAAGTGTGGGTAGCAAACAGGATTAGATACCCTGGTAGTCCACACCGTAAACGATGATTACTAGGTGTTGGAGGATTGACCCCTTCAGTGCCGCAGTTAACACAATAAGTAATCCACCTGGGGAGTACGACCGCAAGGTTGAA
ASV00059	20	0	18	0	22	0	0	316	19	0	27	24	0	35	0	8.57143	64.3333	17.5	Bacteria	Firmicutes	Clostridia	Clostridiales	Lachnospiraceae	Blautia	AGCGTAGACGGTGTGGCAAGTCTGATGTGAAAGGCATGGGCTCAACCTGTGGACTGCATTGGAAACTGTCATACTTGAGTGCCGGAGGGGTAAGCGGAATTCCTAGTGTAGCGGTGAAATGCGTAGATATTAGGAGGAACACCAGTGGCGAAGGCGGCTTACTGGACGGTAACTGACGTTGAGGCTCGAAAGCGTGGGGAGCAAACAGGATTAGATACCCTGGTAGTCCACGCCGTAAACGATGAATACTAGGTGTCGGGGAGCATGGCTCTTCGGTGCCGTCGCAAACGCAGTAAGTATTCCACCTGGGGAGTACGTTCGCAAGAATGAA
ASV00063	0	0	0	0	0	0	0	62	0	0	0	0	0	0	0	0	10.3333	0	Bacteria	Bacteroidetes	Bacteroidia	Bacteroidales	Porphyromonadaceae	Parabacteroides	TGCGTAGGCGGCCTTTTAAGTCAGCGGTGAAAGTCTGTGGCTCAACCATAGAATTGCCGTTGAAACTGGGGGGCTTGAGTATGTTTGAGGCAGGCGGAATGCGTGGTGTAGCGGTGAAATGCATAGATATCACGCAGAACCCCGATTGCGAAGGCAGCCTGCCAAGCCATTACTGACGCTGATGCACGAAAGCGTGGGGATCAAACAGGATTAGATACCCTGGTAGTCCACGCAGTAAACGATGATCACTAGCTGTTTGCGATACACTGTAAGCGGCACAGCGAAAGCGTTAAGTGATCCACCTGGGGAGTACGCCGGCAACGGTGAA
ASV00064	0	0	0	0	0	0	0	196	0	0	0	0	0	0	0	0	32.6667	0	Bacteria	Firmicutes	Clostridia	Clostridiales	Lachnospiraceae	Blautia	AGCGTAGACGGATGGACAAGTCTGATGTGAAAGGCTGGGGCTCAACCCCGGGACTGCATTGGAAACTGCCCGTCTTGAGTGCCGGAGAGGTAAGCGGAATTCCTAGTGTAGCGGTGAAATGCGTAGATATTAGGAGGAACACCAGTGGCGAAGGCGGCTTACTGGACGGTAACTGACGTTGAGGCTCGAAAGCGTGGGGAGCAAACAGGATTAGATACCCTGGTAGTCCACGCGGTAAACGATGAATGCTAGGTGTCGGGGAGCAAAGCTCTTCGGTGCCGCCGCAAACGCATTAAGCATTCCACCTGGGGAGTACGTTCGCAAGAATGAA
ASV00066	0	0	0	0	0	0	8	157	0	0	24	0	0	0	0	1.14286	30.1667	0	Bacteria	Firmicutes	Clostridia	Clostridiales	Lachnospiraceae	Anaerostipes	TGCGTAGGTGGTATGGCAAGTCAGAAGTGAAAACCCAGGGCTTAACTCTGGGACTGCTTTTGAAACTGTCAGACTAGAGTGCAGGAGAGGTAAGCGGAATTCCTAGTGTAGCGGTGAAATGCGTAGATATTAGGAGGAACATCAGTGGCGAAGGCGGCTTACTGGACTGAAACTGACACTGAGGCACGAAAGCGTGGGGAGCAAACAGGATTAGATACCCTGGTAGTCCACGCCGTAAACGATGAATACTAGGTGTCGGGGCCGTAGAGGCTTCGGTGCCGCAGCCAACGCAGTAAGTATTCCACCTGGGGAGTACGTTCGCAAGAATGAA
ASV00069	0	0	0	0	0	0	0	10	0	0	0	0	0	0	0	0	1.66667	0	Bacteria	Bacteroidetes	Bacteroidia	Bacteroidales	Bacteroidaceae	Bacteroides	AGCGTAGGTGGATTGTTAAGTCAGTTGTGAAAGTTTGCGGCTCAACCGTAAAATTGCAGTTGAAACTGGGAGTCTTGAGTACAGTAGAGGTGGGCGGAATTCGTGGTGTAGCGGTGAAATGCTTAGATATCACGAAGAACTCCGATTGCGAAGGCAGCTCACTAGACTGTCACTGACACTGATGCTCGAAAGTGTGGGTATCAAACAGGATTAGATACCCTGGTAGTCCACACAGTAAACGATGAATACTCGCTGTTTGCGATATACAGTAAGCGGCCAAGCGAAAGCATTAAGTATTCCACCTGGGGAGTACGCCGGCAACGGTGAA
ASV00074	1694	0	0	0	0	19	11	327	7	11	116	127	0	0	0	246.286	98	0	Bacteria	Firmicutes	Negativicutes	Veillonellales	Veillonellaceae	Megasphaera	CGCGCAGGCGGCATCGCAAGTCGGTCTTAAAAGTGCGGGGCTTAACCCCGTGAGGGGACCGAAACTGTGAAGCTCGAGTGTCGGAGAGGAAAGCGGAATTCCTAGTGTAGCGGTGAAATGCGTAGATATTAGGAGGAACACCAGTGGCGAAAGCGGCTTTCTGGACGACAACTGACGCTGAGGCGCGAAAGCCAGGGGAGCAAACGGGATTAGATACCCCGGTAGTCCTGGCCGTAAACGATGGATACTAGGTGTAGGAGGTATCGACTCCTTCTGTGCCGGAGTTAACGCAATAAGTATCCCGCCTGGGGAGTACGGCCGCAAGGCTGAA
ASV00076	353	0	0	0	0	0	5	121	0	0	28	68	0	0	0	51.1429	36.1667	0	Bacteria	Firmicutes	Erysipelotrichia	Erysipelotrichales	Erysipelatoclostridiaceae	Erysipelatoclostridium	GGAGCAGGCGGCAGCAAGGGTCTGTGGTGAAAGCCTGAAGCTTAACTTCAGTAAGCCATAGAAACCAGGCAGCTAGAGTGCAGGAGAGGATCGTGGAATTCCATGTGTAGCGGTGAAATGCGTAGATATATGGAGGAACACCAGTGGCGAAGGCGACGATCTGGCCTGCAACTGACGCTCAGTCCCGAAAGCGTGGGGAGCAAATAGGATTAGATACCCTAGTAGTCCACGCCGTAAACGATGAGTACTAAGTGTTGGATGTCAAAGTTCAGTGCTGCAGTTAACGCAATAAGTACTCCGCCTGAGTAGTACGTTCGCAAGAATGAA
ASV00078	0	0	0	0	0	0	0	20	0	0	0	0	0	0	0	0	3.33333	0	Bacteria	Proteobacteria	Gammaproteobacteria	Enterobacterales	Enterobacteriaceae	Enterobacter	CACGCAGGCGGTCTGTCAAGTCGGATGTGAAATCCCCGGGCTCAACCTGGGAACTGCATTCGAAACTGGCAGGCTAGAGTCTTGTAGAGGGGGGTAGAATTCCAGGTGTAGCGGTGAAATGCGTAGAGATCTGGAGGAATACCGGTGGCGAAGGCGGCCCCCTGGACAAAGACTGACGCTCAGGTGCGAAAGCGTGGGGAGCAAACAGGATTAGATACCCTGGTAGTCCACGCCGTAAACGATGTCGACTTGGAGGTTGTGCCCTTGAGGCGTGGCTTCCGGAGCTAACGCGTTAAGTCGACCGCCTGGGGAGTACGGCCGCAAGGTTAAA
ASV00080	756	0	0	0	6	16	8	209	0	0	41	74	0	50	0	112.286	54	25	Bacteria	Firmicutes	Negativicutes	Acidaminococcales	Acidaminococcaceae	Phascolarctobacterium	CATGTAGGCGGCTTAATAAGTCGAGCGTGAAAATGCGGGGCTCAACCCCGTATGGCGCTGGAAACTGTTAGGCTTGAGTGCAGGAGAGGAAAGGGGAATTCCCAGTGTAGCGGTGAAATGCGTAGATATTGGGAGGAACACCAGTGGCGAAGGCGCCTTTCTGGACTGTGTCTGACGCTGAGATGCGAAAGCCAGGGTAGCGAACGGGATTAGATACCCCGGTAGTCCTGGCCGTAAACGATGGGTACTAGGTGTAGGAGGTATCGACCCCTTCTGTGCCGGAGTTAACGCAATAAGTACCCCGCCTGGGGAGTACGGCCGCAAGGTTGAA
ASV00086	0	0	0	0	0	0	0	29	0	0	0	6	0	7	0	0	5.83333	3.5	Bacteria	Firmicutes	Clostridia	Clostridiales	Ruminococcaceae	Flavonifractor	CGTGTAGGCGGGATTGCAAGTCAGATGTGAAAACTGGGGGCTCAACCTCCAGCCTGCATTTGAAACTGTAGTTCTTGAGTGCTGGAGAGGCAATCGGAATTCCGTGTGTAGCGGTGAAATGCGTAGATATACGGAGGAACACCAGTGGCGAAGGCGGATTGCTGGACAGTAACTGACGCTGAGGCGCGAAAGCGTGGGGAGCAAACAGGATTAGATACCCTGGTAGTCCACGCCGTAAACGATGGATACTAGGTGTGGGGGGTCTGACCCCCTCCGTGCCGCAGTTAACACAATAAGTATCCCACCTGGGGAGTACGATCGCAAGGTTGAA
ASV00088	0	0	0	0	0	0	0	51	0	0	0	0	0	0	0	0	8.5	0	Bacteria	Bacteroidetes	Bacteroidia	Bacteroidales	Bacteroidaceae	Bacteroides	AGCGTAGGCGGACGCTTAAGTCAGTTGTGAAAGTTTGCGGCTCAACCGTAAAATTGCAGTTGATACTGGGTGTCTTGAGTACAGTAGAGGCAGGCGGAATTCGTGGTGTAGCGGTGAAATGCTTAGATATCACGAAGAACTCCGATTGCGAAGGCAGCCTGCTGGACTGTAACTGACGCTGATGCTCGAAAGTGTGGGTATCAAACAGGATTAGATACCCTGGTAGTCCACACAGTAAACGATGAATACTCGCTGTTTGCGATATACAGTAAGCGGCCAAGCGAAAGCGTTAAGTATTCCACCTGGGGAGTACGCCGGCAACGGTGAA
ASV00090	0	0	0	0	0	0	0	42	0	0	0	0	0	0	0	0	7	0	Bacteria	Firmicutes	Clostridia	Clostridiales	Lachnospiraceae	Blautia	AGCGTAGACGGACTGGCAAGTCTGATGTGAAAGGCGGGGGCTCAACCCCTGGACTGCATTGGAAACTGTTAGTCTTGAGTGCCGGAGAGGTAAGCGGAATTCCTAGTGTAGCGGTGAAATGCGTAGATATTAGGAGGAACACCAGTGGCGAAGGCGGCTTACTGGACGGTAACTGACGTTGAGGCTCGAAAGCGTGGGGAGCAAACAGGATTAGATACCCTGGTAGTCCACGCCGTAAACGATGAATACTAGGTGTTGGGGAGCAAAGCTCTTCGGTGCCGCCGCAAACGCATTAAGTATTCCACCTGGGGAGTACGTTCGCAAGAATGAA
ASV00102	0	0	0	0	0	0	0	122	0	0	0	0	0	5	0	0	20.3333	2.5	Bacteria	Firmicutes	Clostridia	Clostridiales	Lachnospiraceae	Blautia	AGCGTAGACGGCGCAGCAAGTCTGATGTGAAAGGCAGGGGCTTAACCCCTGGACTGCATTGGAAACTGCTGTGCTTGAGTGCCGGAGGGGTAAGCGGAATTCCTAGTGTAGCGGTGAAATGCGTAGATATTAGGAGGAACACCAGTGGCGAAGGCGGCTTACTGGACGGTAACTGACGTTGAGGCTCGAAAGCGTGGGGAGCAAACAGGATTAGATACCCTGGTAGTCCACGCCGTAAACGATGAATACTAGGTGTCAGGGAGCACAGCTCTTTGGTGCCGCCGCAAACGCATTAAGTATTCCACCTGGGGAGTACGTTCGCAAGAATGAA
ASV00107	0	0	0	0	0	0	0	107	0	0	0	0	0	0	0	0	17.8333	0	Bacteria	Firmicutes	Erysipelotrichia	Erysipelotrichales	Erysipelotrichaceae	Longicatena	TGCGTAGGTGGCACGATAAGTCTGAAGTAAAAGGCAACAGCTCAACTGTTGTATGCTTTGGAAACTGTCGAGCTAGAGTGCAGAAGAGGGCGATGGAATTCCATGTGTAGCGGTAAAATGCGTAGATATATGGAGGAACACCAGTGGCGAAGGCGGTCGCCTGGTCTGTAACTGACACTGATGCACGAAAGCGTGGGGAGCAAATAGGATTAGATACCCTAGTAGTCCACGCCGTAAACGATGAGAACTAAGTGTTGGAGAGATTCAGTGCTGCAGTTAACGCAATAAGTTCTCCGCCTGGGGAGTATGCACGCAAGTGTGAA
ASV00109	40	0	0	0	17	14	9	838	0	22	12	25	0	23	0	11.4286	149.5	11.5	Bacteria	Firmicutes	Clostridia	Clostridiales	Lachnospiraceae	Fusicatenibacter	AGCGTAGACGGCAAGGCAAGTCTGATGTGAAAACCCAGGGCTTAACCCTGGGACTGCATTGGAAACTGTCTGGCTCGAGTGCCGGAGAGGTAAGCGGAATTCCTAGTGTAGCGGTGAAATGCGTAGATATTAGGAAGAACACCAGTGGCGAAGGCGGCTTACTGGACGGTAACTGACGTTGAGGCTCGAAAGCGTGGGGAGCAAACAGGATTAGATACCCTGGTAGTCCACGCCGTAAACGATGAATGCTAGGTGTTGGGGAGCAAAGCTCTTCGGTGCCGCCGCAAACGCATTAAGCATTCCACCTGGGGAGTACGTTCGCAAGAATGAA
ASV00113	0	0	0	0	0	0	0	53	0	0	12	8	0	0	0	0	12.1667	0	Bacteria	Firmicutes	Clostridia	Clostridiales	Lachnospiraceae	Blautia	AGCGTAGACGGTGTGGCAAGTCTGATGTGAAAGGCATGGGCTCAACCTGTGGACTGCATTGGAAACTGTCATACTTGAGTGCCGGAGGGGTAAGCGGAATTCCTAGTGTAGCGGTGAAATGCGTAGATATTAGGAGGAACACCAGTGGCGAAGGCGGCTTACTGGACGGTAACTGACGTTGAGGCTCGAAAGCGTGGGGAGCAAACAGGATTAGATACCCTGGTAGTCCACGCCGTAAACGATGAATACTAGGTGTCGGGTGGCAGAGCCATTCGGTGCCGTCGCAAACGCAGTAAGTATTCCACCTGGGGAGTACGTTCGCAAGAATGAA
ASV00125	169	120	560	6445	1786	256	184	6	0	0	0	0	0	1199	341	1360	1	770	Bacteria	Proteobacteria	Gammaproteobacteria	Vibrionales	Vibrionaceae	Aliivibrio	CATGCAGGTGGTTCATTAAGTCAGATGTGAAAGCCCGGGGCTCAACCTCGGAACTGCATTTGAAACTGGTGAACTAGAGTGCTGTAGAGGGGGGTAGAATTTCAGGTGTAGCGGTGAAATGCGTAGAGATCTGAAGGAATACCAGTGGCGAAGGCGGCCCCCTGGACAGACACTGACACTCAGATGCGAAAGCGTGGGGAGCAAACAGGATTAGATACCCTGGTAGTCCACGCCGTAAACGATGTCTACTTGGAGGTTGTGGCCTTGAGCCGTGGCTTTCGGAGCTAACGCGTTAAGTAGACCGCCTGGGGAGTACGGTCGCAAGATTAAA
ASV00132	10	0	0	0	0	0	0	20	0	0	0	0	0	0	0	1.42857	3.33333	0	Bacteria	Firmicutes	Clostridia	Clostridiales	Ruminococcaceae	Gemmiger	AGCGCAGGCGGGAAGACAAGTTGGAAGTGAAAACCATGGGCTCAACCCATGAATTGCTTTCAAAACTGTTTTTCTTGAGTAGTGCAGAGGTAGATGGAATTCCCGGTGTAGCGGTGGAATGCGTAGATATCGGGAGGAACACCAGTGGCGAAGGCGGTCTACTGGGCACCAACTGACGCTGAGGCTCGAAAGCATGGGTAGCAAACAGGATTAGATACCCTGGTAGTCCATGCCGTAAACGATGATTACTAGGTGTTGGGGGATTGACCCCCTCAGTGCCGCAGTTAACACAATAAGTAATCCACCTGGGGAGTACGACCGCAAGGTTGAA
ASV00137	124	0	0	0	0	0	0	56	0	0	9	13	0	0	0	17.7143	13	0	Bacteria	Firmicutes	Bacilli	Lactobacillales	Streptococcaceae	Streptococcus	AGCGCAGGCGGTTAGATAAGTCTGAAGTTAAAGGCTGTGGCTTAACCATAGTACGCTTTGGAAACTGTTTAACTTGAGTGCAGAAGGGGAGAGTGGAATTCCATGTGTAGCGGTGAAATGCGTAGATATATGGAGGAACACCGGTGGCGAAAGCGGCTCTCTGGTCTGTAACTGACGCTGAGGCTCGAAAGCGTGGGGAGCAAACAGGATTAGATACCCTGGTAGTCCACGCCGTAAACGATGAGTGCTAGGTGTTGGGTCCTTTCCGGGACTCAGTGCCGCAGCTAACGCATTAAGCACTCCGCCTGGGGAGTACGACCGCAAGGTTGAA
ASV00139	13	0	0	0	0	0	0	11	0	0	10	0	0	0	0	1.85714	3.5	0	Bacteria	Proteobacteria	Deltaproteobacteria	Desulfovibrionales	Desulfovibrionaceae	Bilophila	CACGTAGGCGGCTTGGTAAGTCAGGGGTGAAATCCCACAGCCCAACTGTGGAACTGCCTTTGATACTGCCAGGCTTGAGTACCGGAGAGGGTGGCGGAATTCCAGGTGTAGGAGTGAAATCCGTAGATATCTGGAGGAACACCGGTGGCGAAGGCGGCCACCTGGACGGTAACTGACGCTGAGGTGCGAAAGCGTGGGTAGCAAACAGGATTAGATACCCTGGTAGTCCACGCTGTAAACGATGGGTGCTGGGTGCTGGGATGTATGTCTCGGTGCCGTAGCTAACGCGATAAGCACCCCGCCTGGGGAGTACGGTCGCAAGGCTGAA
ASV00143	0	0	0	0	0	0	0	76	0	0	0	0	0	0	0	0	12.6667	0	Bacteria	Firmicutes	Clostridia	Clostridiales	Ruminococcaceae	Gemmiger	AGCGCAGGCGGACCGGCAAGTTGGAAGTGAAAACTATGGGCTCAACCCATAAATTGCTTTCAAAACTGCTGGCCTTGAGTAGTGCAGAGGTAGGTGGAATTCCCGGTGTAGCGGTGGAATGCGTAGATATCGGGAGGAACACCAGTGGCGAAGGCGACCTACTGGGCACCAACTGACGCTGAGGCTCGAAAGCATGGGTAGCAAACAGGATTAGATACCCTGGTAGTCCATGCCGTAAACGATGATTACTAGGTGTTGGAGGATTGACCCCTTCAGTGCCGCAGTTAACACAATAAGTAATCCACCTGGGGAGTACGACCGCAAGGTTGAA
ASV00149	0	0	0	0	0	0	0	7	0	0	4	0	0	0	0	0	1.83333	0	Bacteria	Bacteroidetes	Bacteroidia	Bacteroidales	Rikenellaceae	Alistipes	TGCGTAGGCGGTTTGATAAGTTAGAGGTGAAATCCCGGGGCTTAACTCCGGAACTGCCTCTAATACTGTTAGACTAGAGAGTAGTTGCGGTAGGCGGAATGTATGGTGTAGCGGTGAAATGCTTAGAGATCATACAGAACACCGATTGCGAAGGCAGCTTACCAAACTATATCTGACGTTGAGGCACGAAAGCGTGGGGAGCAAACAGGATTAGATACCCTGGTAGTCCACGCAGTAAACGATGATAACTCGTTGTCGGCGATACACAGTCGGTGACTAAGCGAAAGCGATAAGTTATCCACCTGGGGAGTACGTTCGCAAGAATGAA
ASV00164	0	0	0	0	0	0	0	45	0	0	0	0	0	10	0	0	7.5	5	Bacteria	Firmicutes	Clostridia	Clostridiales	Ruminococcaceae	Faecalibacterium	AGCGCAGGCGGGAGAACAAGTTGGAAGTGAAATCCATGGGCTCAACCCATGAACTGCTTTCAAAACTGTTTTTCTTGAGTAGTGCAGAGGTAGGCGGAATTCCCGGTGTAGCGGTGGAATGCGTAGATATCGGGAGGAACACCAGTGGCGAAGGCGGCCTACTGGGCACCAACTGACGCTGAGGCTCGAAAGTGTGGGTAGCAAACAGGATTAGATACCCTGGTAGTCCACACCGTAAACGATGATTACTAGGTGTTGGAGGATTGACCCCTTCAGTGCCGCAGTTAACACAATAAGTAATCCACCTGGGGAGTACGACCGCAAGGTTGAA
ASV00167	0	0	0	0	0	0	0	79	0	0	0	0	0	0	0	0	13.1667	0	Bacteria	Firmicutes	Clostridia	Clostridiales	Ruminococcaceae	Ruminococcus	TGCGTAGGCGGCTTTGCAAGTCAGATGTGAAATCTATGGGCTCAACCCATAAACTGCATTTGAAACTGTAGAGCTTGAGTGAAGTAGAGGCAGGCGGAATTCCCCGTGTAGCGGTGAAATGCGTAGAGATGGGGAGGAACACCAGTGGCGAAGGCGGCCTGCTGGGCTTTAACTGACGCTGAGGCACGAAAGCGTGGGTAGCAAACAGGATTAGATACCCTGGTAGTCCACGCTGTAAACGATGATTACTAGGTGTGGGGGGTCTGACCCCTTCCGTGCCGGAGTTAACACAATAAGTAATCCACCTGGGGAGTACGGCCGCAAGGTTGAA
ASV00169	0	0	0	0	0	0	5	113	0	0	0	0	0	0	0	0.714286	18.8333	0	Bacteria	Firmicutes	Clostridia	Clostridiales	Lachnospiraceae	Ruminococcus2	AGCGTAGACGGATGGGCAAGTCTGATGTGAAAACCCGGGGCTCAACCCCGGGACTGCATTGGAAACTGTTCATCTAGAGTGCTGGAGAGGTAAGTGGAATTCCTAGTGTAGCGGTGAAATGCGTAGATATTAGGAGGAACACCAGTGGCGAAGGCGGCTTACTGGACAGTAACTGACGTTGAGGCTCGAAAGCGTGGGGAGCAAACAGGATTAGATACCCTGGTAGTCCACGCCGTAAACGATGACTACTAGGTGTCGGGTGGCAAAGCCATTCGGTGCCGCAGCAAACGCAATAAGTAGTCCACCTGGGGAGTACGTTCGCAAGAATGAA
ASV00171	67	192	23	16	193	6	130	85	495	1706	231	37	12	16	0	89.5714	427.667	8	Bacteria	Verrucomicrobia	Verrucomicrobiae	Verrucomicrobiales	Verrucomicrobiaceae	Luteolibacter	AGCGTAGGCGGCGTGGAAAGTCAGATGTGAAAGCCCAAGGCTCAACCTTGGAACTGCATCCGATACTCCCACGCTAGAGGACTGGAGAGGTGTTTGGAATTTTCGGTGTAGCAGTGAAATGCGTAGAGATCGAAAGGAAGACCAATGGCGAAGGCAGAACACTGGACAGTACCTGACGCTGAGGCTCGAAGGCTAGGGGAGCGAAAGGGATTAGATACCCCTGTAGTCCTAGCAGTAAACGGTGTGCGCTTGGTGTGGGAGGATTCGACCCCTTCTGTGCCGGAGCTAACGCGTTAAGCGCACCGCCTGGGAAGTACGGTCGCAAGATTAAA
ASV00178	0	0	0	0	0	0	0	18	0	0	0	0	0	0	0	0	3	0	Bacteria	Firmicutes	Negativicutes	Veillonellales	Veillonellaceae	Veillonella	CGCGCAGGCGGATAGGTCAGTCTGTCTTAAAAGTTCGGGGCTTAACCCCGTGATGGGATGGAAACTGCCAATCTAGAGTATCGGAGAGGAAAGTGGAATTCCTAGTGTAGCGGTGAAATGCGTAGATATTAGGAAGAACACCAGTGGCGAAGGCGACTTTCTGGACGAAAACTGACGCTGAGGCGCGAAAGCCAGGGGAGCGAACGGGATTAGATACCCCGGTAGTCCTGGCCGTAAACGATGGGTACTAGGTGTAGGAGGTATCGACCCCTTCTGTGCCGGAGTTAACGCAATAAGTACCCCGCCTGGGGAGTACGACCGCAAGGTTGAA
ASV00187	170	0	0	0	0	0	0	19	0	0	12	0	0	0	0	24.2857	5.16667	0	Bacteria	Bacteroidetes	Bacteroidia	Bacteroidales	Bacteroidaceae	Bacteroides	AGCGTAGGCGGATTGTTAAGTCAGTTGTGAAAGTTTGCGGCTCAACCGTAAAATTGCAGTTGATACTGGCAGTCTTGAGTGCAGTAGAGGTGGGCGGAATTCGTGGTGTAGCGGTGAAATGCTTAGATATCACGAAGAACTCCGATTGCGAAGGCAGCTCACTGGAGTGTAACTGACGCTGATGCTCGAAAGTGTGGGTATCAAACAGGATTAGATACCCTGGTAGTCCACACAGTAAACGATGAATACTCGCTGTTTGCGATATACAGTAAGCGGCCAAGCGAAAGCATTAAGTATTCCACCTGGGGAGTACGCCGGCAACGGTGAA
ASV00189	0	0	0	0	0	0	0	39	0	0	0	0	0	11	0	0	6.5	5.5	Bacteria	Firmicutes	Clostridia	Clostridiales	Lachnospiraceae	Blautia	AGCGTAGACGGATGGACAAGTCTGATGTGAAAGGCTGGGGCTCAACCCCGGGACTGCATTGGAAACTGCCCGTCTTGAGTGCCGGAGAGGTAAGCGGAATTCCTAGTGTAGCGGTGAAATGCGTAGATATTAGGAGGAACACCAGTGGCGAAGGCGGCTTACTGGACGGTAACTGACGTTGAGGCTCGAAAGCGTGGGGAGCAAACAGGATTAGATACCCTGGTAGTCCACGCGGTAAACGATGAATGCTAGGTGTCGGGTGACAAAGTCATTCGGTGCCGCCGCAAACGCATTAAGCATTCCACCTGGGGAGTACGTTCGCAAGAATGAA
ASV00204	0	0	0	0	0	0	0	105	0	4	0	0	0	0	0	0	18.1667	0	Bacteria	Firmicutes	Negativicutes	Acidaminococcales	Acidaminococcaceae	Acidaminococcus	CATGTAGGCGGGCTTTTAAGTCTGACGTGAAAATGCGGGGCTTAACCCCGTATGGCGTTGGATACTGGAAGTCTTGAGTGCAGGAGAGGAAAGGGGAATTCCCAGTGTAGCGGTGAAATGCGTAGATATTGGGAGGAACACCAGTGGCGAAGGCGCCTTTCTGGACTGTGTCTGACGCTGAGATGCGAAAGCCAGGGTAGCAAACGGGATTAGATACCCCGGTAGTCCTGGCCGTAAACGATGGATACTAGGTGTAGGAGGTATCGACCCCTTCTGTGCCGGAGTTAACGCAATAAGTATCCCGCCTGGGGACTACGATCGCAAGATTGAA
ASV00211	0	0	0	0	0	0	0	104	0	18	0	0	0	0	0	0	20.3333	0	Bacteria	Firmicutes	Clostridia	Clostridiales	Lachnospiraceae	Blautia	AGCGTAGACGGTGTGGCAAGTCTGATGTGAAAGGCATGGGCTCAACCTGTGGACTGCATTGGAAACTGTCATACTTGAGTGCCGGAGGGGTAAGCGGAATTCCTAGTGTAGCGGTGAAATGCGTAGATATTAGGAGGAACACCAGTGGCGAAGGCGGCTTACTGGACGGTAACTGACGTTGAGGCTCGAAAGCGTGGGGAGCAAACAGGATTAGATACCCTGGTAGTCCACGCCGTAAACGATGAATACTAGGTGTCGGGGAGCAAAGCTCTTCGGTGCCGTCGCAAACGCAGTAAGTATTCCACCTGGGGAGTACGTTCGCAAGAATGAA
ASV00216	0	0	0	0	0	0	0	142	0	0	0	0	0	0	0	0	23.6667	0	Bacteria	Firmicutes	Clostridia	Clostridiales	Peptostreptococcaceae	Terrisporobacter	TGCGTAGGTGGTTTCTTAAGTCAGGAGTGAAAGGCTACGGCTCAACCGTAGTAAGCTCTTGAAACTGGGAAACTTGAGTGCAGGAGAGGAAAGTGGAATTCCTAGTGTAGCGGTGAAATGCGTAGATATTAGGAGGAACACCAGTAGCGAAGGCGGCTTTCTGGACTGTAACTGACACTGAGGCACGAAAGCGTGGGGAGCAAACAGGATTAGATACCCTGGTAGTCCACGCCGTAAACGATGAGTACTAGGTGTCGGGGGTTACCCCCCTCGGTGCCGCAGCTAACGCATTAAGTACTCCGCCTGGGGAGTACGCTCGCAAGAGTGAA
ASV00223	0	0	0	0	0	0	0	24	0	0	0	0	0	0	0	0	4	0	Bacteria	Firmicutes	Clostridia	Clostridiales	Lachnospiraceae	Blautia	AGCGTAGACGGAGCAGCAAGTCTGATGTGAAAGGCGGGGGCTCAACCCCCGGACTGCATTGGAAACTGTTGATCTTGAGTACCGGAGAGGTAAGCGGAATTCCTAGTGTAGCGGTGAAATGCGTAGATATTAGGAGGAACACCAGTGGCGAAGGCGGCTTACTGGACGGTAACTGACGTTGAGGCTCGAAAGCGTGGGGAGCAAACAGGATTAGATACCCTGGTAGTCCACGCCGTAAACGATGAATACTAGGTGTCGGGTGGCAGAGCCATTCGGTGCCGCAGCAAACGCAGTAAGTATTCCACCTGGGGAGTACGTTCGCAAGAATGAA
ASV00227	8	0	0	0	0	0	0	25	0	10	4	9	0	0	0	1.14286	8	0	Bacteria	Firmicutes	Clostridia	Clostridiales	Clostridiaceae 1	Clostridium sensu stricto	TGCGTAGGCGGATGTTTAAGTGGGATGTGAAATCCCCGGGCTTAACCTGGGGGCTGCATTCCAAACTGGATATCTAGAGTGCAGGAGAGGAAAGCGGAATTCCTAGTGTAGCGGTGAAATGCGTAGAGATTAGGAAGAACACCAGTGGCGAAGGCGGCTTTCTGGACTGTAACTGACGCTGAGGCACGAAAGCGTGGGTAGCAAACAGGATTAGATACCCTGGTAGTCCACGCCGTAAACGATGGATACTAGGTGTAGGGGGTATCAACTCCCCCTGTGCCGCAGTTAACACAATAAGTATCCCGCCTGGGGAGTACGGTCGCAAGATTAAA
ASV00240	0	0	0	0	0	0	0	44	0	0	0	0	0	0	0	0	7.33333	0	Bacteria	Firmicutes	Clostridia	Clostridiales	Ruminococcaceae	Monoglobus	CGCGTAGGCGGACTGTCAAGTCAGTCGTGAAATACCGGGGCTTAACCCCGGGGCTGCGATTGAAACTGACAGCCTTGAGTATCGGAGAGGAAAGCGGAATTCCTAGTGTAGCGGTGAAATGCGTAGATATTAGGAGGAACACCAGTGGCGAAGGCGGCTTTCTGGACGACAACTGACGCTGAGGCGCGAAAGTGTGGGGAGCAAACAGGATTAGATACCCTGGTAGTCCACACCGTAAACGATGGATACTAGGTGTAGGAGGTATCGACCCCTTCTGTGCCGCAGTTAACACAATAAGTATCCCACCTGGGGAGTACGACCGCAAGGTTGAA
ASV00243	0	0	0	0	8	0	0	34	7	0	0	0	0	0	0	1.14286	6.83333	0	Bacteria	Firmicutes	Clostridia	Clostridiales	Lachnospiraceae	Blautia	AGCGTAGACGGATGGACAAGTCTGATGTGAAAGGCTGGGGCTCAACCCCGGGACTGCATTGGAAACTGCCCGTCTTGAGTGCCGGAGAGGTAAGCGGAATTCCTAGTGTAGCGGTGAAATGCGTAGATATTAGGAGGAACACCAGTGGCGAAGGCGGCTTACTGGACGGTAACTGACGTTGAGGCTCGAAAGCGTGGGGAGCAAACAGGATTAGATACCCTGGTAGTCCACGCGGTAAACGATGAATGCTAGGTGTCGGGTGACGAAGTCATTCGGTGCCGCCGCAAACGCATTAAGCATTCCACCTGGGGAGTACGTTCGCAAGAATGAA
ASV00252	0	0	0	0	0	0	0	22	0	0	0	0	0	0	0	0	3.66667	0	Bacteria	Verrucomicrobia	Verrucomicrobiae	Verrucomicrobiales	Akkermansiaceae	Akkermansia	TGCGTAGGCGGTTTCGTAAGTCGTGTGTGAAAGGCGGGGGCTCAACCCCCGGACTGCACATGATACTGCGAGACTAGAGTAATGGAGGGGGAACCGGAATTCTCGGTGTAGCAGTGAAATGCGTAGATATCGAGAGGAACACTCGTGGCGAAGGCGGGTTCCTGGACATTAACTGACGCTGAGGCACGAAGGCCAGGGGAGCGAAAGGGATTAGATACCCCTGTAGTCCTGGCAGTAAACGGTGCACGCTTGGTGTGCGGGGAATCGACCCCCTGCGTGCCGGAGCTAACGCGTTAAGCGTGCCGCCTGGGGAGTACGGTCGCAAGATTAAA
ASV00253	0	0	0	0	0	0	0	13	0	0	0	0	0	0	0	0	2.16667	0	Bacteria	Firmicutes	Clostridia	Clostridiales	Lachnospiraceae	Anaerobutyricum	TGCGTAGGTGGCAGTGCAAGTCAGATGTGAAAGGCCGGGGCTCAACCCCGGAGCTGCATTTGAAACTGCATAGCTGGAGTACAGGAGAGGCAGGCGGAATTCCTAGTGTAGCGGTGAAATGCGTAGATATTAGGAGGAACACCAGTGGCGAAGGCGGCCTGCTGGACTGTTACTGACACTGAGGCACGAAAGCGTGGGGAGCAAACAGGATTAGATACCCTGGTAGTCCACGCCGTAAACGATGAATACTAGGTGTCGGGGCCGTATAGGCTTCGGTGCCGTCGCAAACGCAGTAAGTATTCCACCTGGGGAGTACGTTCGCAAGAATGAA
ASV00272	0	0	0	0	0	0	0	56	0	0	0	0	0	0	0	0	9.33333	0	Bacteria	Firmicutes	Bacilli	Lactobacillales	Streptococcaceae	Streptococcus	AGCGCAGGCGGTTTGATAAGTCTGAAGTTAAAGGCTGTGGCTCAACCATAGTTCGCTTTGGAAACTGTCAAACTTGAGTGCAGAAGGGGAGAGTGGAATTCCATGTGTAGCGGTGAAATGCGTAGATATATGGAGGAACACCGGTGGCGAAAGCGGCTCTCTGGTCTGTAACTGACGCTGAGGCTCGAAAGCGTGGGGAGCGAACAGGATTAGATACCCTGGTAGTCCACGCCGTAAACGATGAGTGCTAGGTGTTGGATCCTTTCCGGGATTCAGTGCCGAAGCTAACGCATTAAGCACTCCGCCTGGGGAGTACGACCGCAAGGTTGAA
ASV00281	0	0	0	0	0	0	0	73	0	0	0	0	0	13	0	0	12.1667	6.5	Bacteria	Firmicutes	Clostridia	Clostridiales	Lachnospiraceae	Mediterraneibacter	AGCGTAGACGGAATGGCAAGTCTGATGTGAAAGGCCGGGGCTCAACCCCGGGACTGCATTGGAAACTGTCAATCTAGAGTACCGGAGGGGTAAGTGGAATTCCTAGTGTAGCGGTGAAATGCGTAGATATTAGGAGGAACACCAGTGGCGAAGGCGGCTTACTGGACGGTAACTGACGTTGAGGCTCGAAAGCGTGGGGAGCAAACAGGATTAGATACCCTGGTAGTCCACGCCGTAAACGATGAATACTAGGTGTTGGGGAGCAAAGCTCTTCGGTGCCGCAGCAAACGCAATAAGTATTCCACCTGGGGAGTACGTTCGCAAGAATGAA
ASV00299	0	0	0	0	0	8	0	168	0	0	0	0	0	0	0	1.14286	28	0	Bacteria	Firmicutes	Erysipelotrichia	Erysipelotrichales	Erysipelotrichaceae	Faecalibacillus	GGAGCAGGCGGCACTAAGGGTCTGTGGTGAAAGATCGAAGCTTAACTTCGGTAAGCCATGGAAACCGTAGAGCTAGAGTGTGTGAGAGGATCGTGGAATTCCATGTGTAGCGGTGAAATGCGTAGATATATGGAGGAACACCAGTGGCGAAGGCGACGATCTGGCGCATAACTGACGCTCAGTCCCGAAAGCGTGGGGAGCAAATAGGATTAGATACCCTAGTAGTCCACGCCGTAAACGATGAGTACTAAGTGTTGGGTGTCAAAGCTCAGTGCTGCAGTTAACGCAATAAGTACTCCGCCTGAGTAGTACGTTCGCAAGAATGAA
ASV00302	23	0	0	0	0	0	0	221	0	0	0	0	0	0	0	3.28571	36.8333	0	Bacteria	Firmicutes	Clostridia	Clostridiales	Lachnospiraceae	Roseburia	AGCGCAGGCGGTACGGCAAGTCTGATGTGAAAGCCCGGGGCTCAACCCCGGTACTGCATTGGAAACTGTCGGACTAGAGTGTCGGAGGGGTAAGTGGAATTCCTAGTGTAGCGGTGAAATGCGTAGATATTAGGAGGAACACCAGTGGCGAAGGCGGCTTACTGGACGATTACTGACGCTGAGGCTCGAAAGCGTGGGGAGCAAACAGGATTAGATACCCTGGTAGTCCACGCCGTAAACGATGAATACTAGGTGTCGGGGAGCATTGCTCTTCGGTGCCGCAGCAAACGCAATAAGTATTCCACCTGGGGAGTACGTTCGCAAGAATGAA
ASV00338	0	0	0	0	0	0	0	12	0	0	0	9	0	0	0	0	3.5	0	Bacteria	Actinobacteria	Actinobacteria	Actinomycetales	Actinomycetaceae	Schaalia	CTTGTAGGCGGTTGGTCGCGTCTGCCGTGAAATCCTCTGGCTTAACTGGGGGCGTGCGGTGGGTACGGGCTGACTTGAGTGCGGTAGGGGAGACTGGAACTCCTGGTGTAGCGGTGGAATGCGCAGATATCAGGAAGAACACCGGTGGCGAAGGCGGGTCTCTGGGCCGTTACTGACGCTGAGGAGCGAAAGCGTGGGGAGCGAACAGGATTAGATACCCTGGTAGTCCACGCTGTAAACGTTGGGCACTAGGTGTGGGGGCCACCCGTGGTTTCTGCGCCGTAGCTAACGCTTTAAGTGCCCCGCCTGGGGAGTACGGCCGCAAGGCTAAA
ASV00342	2	0	0	0	0	0	0	28	0	0	0	0	0	0	0	0.285714	4.66667	0	Bacteria	Bacteroidetes	Bacteroidia	Bacteroidales	Rikenellaceae	Alistipes	TGCGTAGGCGGTTTGATAAGTTAGAGGTGAAATTTCGGGGCTCAACCCTGAACGTGCCTCTAATACTGTTGAGCTAGAGAGTAGTTGCGGTAGGCGGAATGTATGGTGTAGCGGTGAAATGCTTAGAGATCATACAGAACACCGATTGCGAAGGCAGCTTACCAAACTATATCTGACGTTGAGGCACGAAAGCGTGGGGAGCAAACAGGATTAGATACCCTGGTAGTCCACGCAGTAAACGATGATAACTCGTTGTCGGCGATACACAGTCGGTGACTAAGCGAAAGCGATAAGTTATCCACCTGGGGAGTACGTTCGCAAGAATGAA
ASV00349	0	0	0	0	0	0	0	29	0	0	0	0	0	0	0	0	4.83333	0	Bacteria	Firmicutes	Clostridia	Clostridiales	Lachnospiraceae	Blautia	AGCGTAGACGGCGCAGCAAGTCTGATGTGAAAGGCAGGGGCTTAACCCCTGGACTGCATTGGAAACTGCTGTGCTTGAGTGCCGGAGGGGTAAGCGGAATTCCTAGTGTAGCGGTGAAATGCGTAGATATTAGGAGGAACACCAGTGGCGAAGGCGGCTTACTGGACGGTAACTGACGTTGAGGCTCGAAAGCGTGGGGAGCAAACAGGATTAGATACCCTGGTAGTCCACGCCGTAAACGATGAATACTAGGTGTCTGGGAGCACAGCTCTTAGGTGCCGCCGCAAACGCATTAAGTATTCCACCTGGGGAGTACGTTCGCAAGAATGAA
ASV00358	0	0	0	0	0	0	0	28	0	0	0	0	0	0	0	0	4.66667	0	Bacteria	Bacteroidetes	Bacteroidia	Bacteroidales	Bacteroidaceae	Bacteroides	AGCGTAGGCGGGTTGTTAAGTCAGTTGTGAAAGTTTGCGGCTCAACCGTAAAATTGCAGTTGATACTGGCGACCTTGAGTGCAACAGAGGTAGGCGGAATTCGTGGTGTAGCGGTGAAATGCTTAGATATCACGAAGAACTCCGATTGCGAAGGCAGCTTACTGGATTGTAACTGACGCTGATGCTCGAAAGTGTGGGTATCAAACAGGATTAGATACCCTGGTAGTCCACACAGTAAACGATGAATACTCGCTGTTGGCGATATACGGTCAGCGGCCAAGCGAAAGCATTAAGTATTCCACCTGGGGAGTACGCCGGCAACGGTGAA
ASV00361	6	0	0	0	0	0	0	356	0	0	0	0	0	4	0	0.857143	59.3333	2	Bacteria	Firmicutes	Clostridia	Clostridiales	Ruminococcaceae	Ruminococcus	AGCGTAGGCGGGATCGCAAGTCAGATGTGAAAACTATGGGCTTAACCCATAAACTGCATTTGAAACTGTGGTTCTTGAGTGAAGTAGAGGTAAGCGGAATTCCTAGTGTAGCGGTGAAATGCGTAGATATTAGGAGGAACATCAGTGGCGAAGGCGGCTTACTGGGCTTTAACTGACGCTGAGGCTCGAAAGCGTGGGGAGCAAACAGGATTAGATACCCTGGTAGTCCACGCCGTAAACGATGATTACTAGGTGTGGGGGGACTGACCCCTTCCGTGCCGCAGCAAACGCAATAAGTAATCCACCTGGGGAGTACGACCGCAAGGTTGAA
ASV00366	0	0	0	0	0	0	0	9	0	0	0	0	0	0	0	0	1.5	0	Bacteria	Firmicutes	Bacilli	Lactobacillales	Lactobacillaceae	Weissella	AGCGCAGACGGTTATTTAAGTCTGAAGTGAAAGCCCTCAGCTCAACTGAGGAATTGCTTTGGAAACTGGATGACTTGAGTGCAGTAGAGGAAAGTGGAACTCCATGTGTAGCGGTGAAATGCGTAGATATATGGAAGAACACCAGTGGCGAAGGCGGCTTTCTGGACTGTAACTGACGTTGAGGCTCGAAAGTGTGGGTAGCAAACAGGATTAGATACCCTGGTAGTCCACACCGTAAACGATGAGTGCTAGGTGTTTGAGGGTTTCCGCCCTTAAGTGCCGCAGCTAACGCATTAAGCACTCCGCCTGGGGAGTACGACCGCAAGGTTGAA
ASV00387	13	0	8	0	13	0	0	16	6	17	0	22	0	39	0	4.85714	10.1667	19.5	Bacteria	Firmicutes	Erysipelotrichia	Erysipelotrichales	Erysipelotrichaceae	Catenibacterium	GGAGCAGGCGGCCGCAAGGGTCTGTGGTGAAAGACCGAAGCTAAACTTCGGTAAGCCATGGAAACCGGGCGGCTAGAGTGCGGAAGAGGATCGTGGAATTCCATGTGTAGCGGTGAAATGCGTAGATATATGGAGGAACACCAGTGGCGAAGGCGACGGTCTGGGCCGCAACTGACGCTCATTCCCGAAAGCGTGGGGAGCAAATAGGATTAGATACCCTAGTAGTCCACGCCGTAAACGATGGTCACTAAGTGTCGGGGGTCAAACCCCGGTGCTGCAGTCAACGCAATAAGTGACCCGCCTGAGTAGTACGTTCGCAAGAATGAA
ASV00392	0	0	0	0	0	0	0	10	0	0	0	0	0	0	0	0	1.66667	0	Bacteria	Firmicutes	Clostridia	Clostridiales	Lachnospiraceae	Blautia	AGCGTAGACGGATTAGCAAGTCTGATGTGAAAGGCAGGGGCTCAACCCCTGGACTGCATTGGAAACTGCCAGTCTTGAGTGCCGGAGAGGTAAGCGGAATTCCTAGTGTAGCGGTGAAATGCGTAGATATTAGGAGGAACACCAGTGGCGAAGGCGGCTTACTGGACGGCAACTGACGTTGAGGCTCGAAAGCGTGGGGAGCAAACAGGATTAGATACCCTGGTAGTCCACGCCGTAAACGATGAATACTAGGTGTTGGGGAGCAAAGCTCTTCGGTGCCGCCGCAAACGCATTAAGTATTCCACCTGGGGAGTACGTTCGCAAGAATGAA
ASV00406	0	0	18	0	20	0	7	96	0	0	0	42	0	0	0	6.42857	23	0	Bacteria	Firmicutes	Clostridia	Clostridiales	Ruminococcaceae	Faecalibacterium	AGCGCAGGCGGGAAGACAAGTTGGAAGTGAAATCCATGGGCTCAACCCATGAACTGCTTTCAAAACTGTTTTTCTTGAGTAGTGCAGAGGTAGGCGGAATTCCCGGTGTAGCGGTGGAATGCGTAGATATCGGGAGGAACACCAGTGGCGAAGGCGGCCTACTGGGCACCAACTGACGCTGAGGCTCGAAAGTGTGGGTAGCAAACAGGATTAGATACCCTGGTAGTCCACACCGTAAACGATGATTACTAGGTGTTGGAGGATTGACCCCTTCAGTGCCGCAGTTAACACAATAAGTAATCCACCTGGGGAGTACGACCGCAAGGTTGAA
ASV00411	52	0	56	0	47	10	4	47	8	9	8	63	0	68	0	24.1429	22.5	34	Bacteria	Firmicutes	Erysipelotrichia	Erysipelotrichales	Erysipelotrichaceae	Holdemanella	TGCGTAGGTGGCAGAACAAGTCTGGAGTAAAAGGTATGGGCTCAACCCGTACTGGCTCTGGAAACTGTTCAGCTAGAGAACAGAAGAGGACGGCGGAACTCCATGTGTAGCGGTAAAATGCGTAGATATATGGAAGAACACCGGTGGCGAAGGCGGCCGTCTGGTCTGTTGCTGACACTGAAGCACGAAAGCGTGGGGAGCAAATAGGATTAGATACCCTAGTAGTCCACGCCGTAAACGATGAGAACTAGGTGTTGGGGGAATAACTCAGTGCCGCAGTTAACGCAATAAGTTCTCCGCCTGGGGAGTATGCACGCAAGTGTGAA
ASV00438	0	0	0	0	0	0	0	38	0	0	0	0	0	0	0	0	6.33333	0	Bacteria	Firmicutes	Clostridia	Clostridiales	Ruminococcaceae	Neglecta	TGCGTAGGCGGCTCTGCAAGTCAGAAGTGAAATCCATGGGCTTAACCCATGAACTGCTTTTGAAACTGTAGAGCTTGAGTGAAGTAGAGGTAGGCGGAATTCCCGGTGTAGCGGTGAAATGCGTAGAGATCGGGAGGAACACCAGTGGCGAAGGCGGCCTACTGGGCTTTAACTGACGCTGAGGCACGAAAGCATGGGTAGCAAACAGGATTAGATACCCTGGTAGTCCATGCCGTAAACGATGATTACTAGGTGTGGGGGGTCTGACCCCCTCCGTGCCGGAGTTAACACAATAAGTAATCCACCTGGGGAGTACGACCGCAAGGTTGAA
ASV00440	0	0	0	0	0	0	0	18	0	0	0	0	0	0	2	0	3	1	Bacteria	Firmicutes	Clostridia	Clostridiales	Ruminococcaceae	Dysosmobacter	CGTGCAGCCGGGCATGCAAGTCAGATGTGAAATCTCAGGGCTTAACCCTGAAACTGCATTTGAAACTGTATGTCTTGAGTGCCGGAGAGGTAATCGGAATTCCTTGTGTAGCGGTGAAATGCGTAGATATAAGGAAGAACACCAGTGGCGAAGGCGGATTACTGGACGGTAACTGACGGTGAGGCGCGAAAGCGTGGGGAGCGAACAGGATTAGATACCCTGGTAGTCCACGCTGTAAACGATGGATACTAGGTGTGCGGGGACTGACCCCCTGCGTGCCGCAGTTAACACAATAAGTATCCCACCTGGGGAGTACGATCGCAAGGTTGAA
ASV00454	156	70	235	28	660	150	116	30	0	22	22	16	0	41	11	202.143	15	26	Bacteria	Proteobacteria	Gammaproteobacteria	Chromatiales	Granulosicoccaceae	Granulosicoccus	CGCGTAGGCGGCTTAGTCAGTCAGATGTGAAATCCCCGAGCTCAACTTGGGAACTGCATTTGATACTGCTAGGCTAGAGTATGTTAGAGGAATGCGGAATTCCGGGTGTAGCGGTGAAATGCGTAGATATCCGGAGGAACATCAGTGGCGAAGGCGGCATTCTGGAACAATACTGACGCTGAGGTGCGAAAGCGTGGGGAGCAAACAGGATTAGATACCCTGGTAGTCCACGCCGTAAACGATGTCAACTAGCCGTTGGTTCCATTTAAGGGATCAGTGGCGCAGCTAACGCGATAAGTTGACCGCCTGGGGAGTACGCCGGCAACGGTAAA
ASV00506	26	13	10	0	120	25	10	357	28	177	1415	227	26	275	225	29.1429	371.667	250	Bacteria	Proteobacteria	Alphaproteobacteria	Caulobacterales	Hyphomonadaceae	Hellea	TGCGTAGGCGGATTATTAAGTTAGAGGTGAAATCCCAGGGCTCAACCCTGGAACTGCCTTTAAAACTGGTAGTCTAGAGTTATGGAGAGGTAAGTGGAATTCCTAGTGTAGAGGTGAAATTCGTAGATATTAGGAGGAACACCAGAGGCGAAGGCGGCTTACTGGACATATACTGACGCTGAGGCACGAAAGTGTGGGTAGCAAACAGGATTAGATACCCTGGTAGTCCACACCGTAAACGATGAGAGCTAGTTGTCTGCAGGCATGCCTGTAGGTGACGCAGCTAACGCATTAAGCTCTCCGCCTGGGGAGTACGGTCGCAAGATTAAA
ASV00534	0	0	0	0	0	0	0	32	0	0	0	0	0	0	0	0	5.33333	0	Bacteria	Firmicutes	Clostridia	Clostridiales	Lachnospiraceae	Lachnospira	AGCGTAGGTGGCAAGGCAAGCCAGAAGTGAAAACCCGGGGCTCAACCGCGGGATTGCTTTTGGAACTGTCATGCTAGAGTGCAGGAGGGGTGAGCGGAATTCCTAGTGTAGCGGTGAAATGCGTAGATATTAGGAGGAACACCGGAGGCGAAGGCGGCTCACTGGACTGTAACTGACACTGAGGCTCGAAAGCGTGGGGAGCAAACAGGATTAGATACCCTGGTAGTCCACGCGGTAAACGATGAATACTAGATGTCGGGTAGCAAAGCTACTCGGTGTCGTCGCAAACGCAATAAGTATTCCACCTGGGGAGTACGTTCGCAAGAATGAA
ASV00544	0	0	0	0	0	0	0	41	0	0	0	0	0	0	0	0	6.83333	0	Bacteria	Firmicutes	Clostridia	Clostridiales	Lachnospiraceae	Anaerobutyricum	TGCGTAGGTGGCAGTGCAAGTCAGATGTGAAAGGCCGGGGCTCAACCCCGGAGCTGCATTTGAAACTGCTCGGCTAGAGTACAGGAGAGGCAGGCGGAATTCCTAGTGTAGCGGTGAAATGCGTAGATATTAGGAGGAACACCAGTGGCGAAGGCGGCCTGCTGGACTGTTACTGACACTGAGGCACGAAAGCGTGGGGAGCAAACAGGATTAGATACCCTGGTAGTCCACGCCGTAAACGATGAATACTAGGTGTCGGGGCCGTATAGGCTTCGGTGCCGTCGCAAACGCAGTAAGTATTCCACCTGGGGAGTACGTTCGCAAGAATGAA
ASV00563	0	0	0	0	0	0	0	90	0	0	0	0	0	0	0	0	15	0	Bacteria	Firmicutes	Clostridia	Clostridiales	Ruminococcaceae	Clostridium IV	TGCGTAGGCGGCGAGGCAAGTCAGGCGTGAAATCTATGGGCTTAACCCATAAACTGCGCTTGAAACTGTCTTGCTTGAGTGAAGTAGAGGTAGGCGGAATTCCCGGTGTAGCGGTGAAATGCGTAGAGATCGGGAGGAACACCAGTGGCGAAGGCGGCCTACTGGGCTTTAACTGACGCTGAAGCACGAAAGCATGGGTAGCAAACAGGATTAGATACCCTGGTAGTCCATGCCGTAAACGATGATTACTAGGTGTGGGGGGTCTGACCCCCTCCGTGCCGCAGTTAACACAATAAGTAATCCACCTGGGGAGTACGGCCGCAAGGTTGAA
ASV00571	27	0	9	0	27	0	0	12	7	0	17	11	0	46	4	9	7.83333	25	Bacteria	Actinobacteria	Actinobacteria	Propionibacteriales	Propionibacteriaceae	Cutibacterium	CTCGTAGGTGGTTGATCGCGTCGGAAGTGTAATCTTGGGGCTTAACCCTGAGCGTGCTTTCGATACGGGTTGACTTGAGGAAGGTAGGGGAGAATGGAATTCCTGGTGGAGCGGTGGAATGCGCAGATATCAGGAGGAACACCAGTGGCGAAGGCGGTTCTCTGGGCCTTTCCTGACGCTGAGGAGCGAAAGCGTGGGGAGCGAACAGGCTTAGATACCCTGGTAGTCCACGCTGTAAACGGTGGGTACTAGGTGTGGGGTCCATTCCACGGGTTCCGTGCCGTAGCTAACGCTTTAAGTACCCCGCCTGGGGAGTACGGCCGCAAGGCTAAA
ASV00600	0	0	0	0	0	0	0	53	0	0	0	0	0	0	0	0	8.83333	0	Bacteria	Firmicutes	Clostridia	Clostridiales	Ruminococcaceae	Pseudoclostridium	CGCGTAGGCGGCCTGCTAAGTCTGAAGTGAAAGTCCTGCTTTCAAGGTGGGAAGTGCTTTGGATACTGGTGGGCTGGAGTGCAGGAGAGGAAAGCGGAATTACCGGTGTAGCGGTGAAATGCGTAGAGATCGGTAGGAACACCAGTGGCGAAGGCGGCTTTCTGGACTGAAACTGACGCTGAGGCGCGAAAGCGTGGGGAGCAAACAGGATTAGATACCCTGGTAGTCCACGCGGTAAACGATGAATGCTAGGTGTAGGAGGTATCGACCCCTTCTGTGCCGCAGTAAACACAATAAGCATTCCGCCTGGGGAGTACGGCCGCAAGGTTGAA
ASV00607	0	0	0	0	0	0	0	23	0	0	0	0	0	0	0	0	3.83333	0	Bacteria	Firmicutes	Clostridia	Clostridiales	Lachnospiraceae	Eisenbergiella	AGCGTAGACGGCAAGGCAAGTCTGAAGTGAAAGCCCGGTGCTTAACGCCGGGACTGCTTTGGAAACTGTTTAGCTGGAGTGCCGGAGAGGTAAGCGGAATTCCTAGTGTAGCGGTGAAATGCGTAGATATTAGGAAGAACACCAGTGGCGAAGGCGGCTTACTGGACGGTAACTGACGTTGAGGCTCGAAAGCGTGGGGAGCAAACAGGATTAGATACCCTGGTAGTCCACGCCGTAAACGATGATTGCTAGGTGTAGGTGGGTATGGACCCATCGGTGCCGCAGCTAACGCAATAAGCAATCCACCTGGGGAGTACGTTCGCAAGAATGAA
ASV00650	0	0	0	0	0	0	0	65	0	0	0	0	0	0	0	0	10.8333	0	Bacteria	Firmicutes	Clostridia	Clostridiales	Lachnospiraceae	Agathobacter	AGCGCAGGCGGCATGATAAGTCTGATGTGAAAACCCAAGGCTCAACCATGGGACTGCATTGGAAACTGTCGTGCTGGAGTGTCGGAGAGGTAAGCGGAATTCCTAGTGTAGCGGTGAAATGCGTAGATATTAGGAGGAACACCAGTGGCGAAGGCGGCTTACTGGACGATGACTGACGCTGAGGCTCGAAAGCGTGGGGAGCAAACAGGATTAGATACCCTGGTAGTCCACGCCGTAAACGATGAATACTAGGTGTCGGGGAGCACAGCTCTTCGGTGCCGCAGCAAACGCAGTAAGTATTCCACCTGGGGAGTACGTTCGCAAGAATGAA
ASV00677	719	0	73	505	15	0	296	11	12	135	0	0	0	0	0	229.714	26.3333	0	Bacteria	Bacteroidetes	Flavobacteriia	Flavobacteriales	Flavobacteriaceae	Dokdonia	TCCGTAGGCGGGCATATAAGTCAGTGGTGAAAGTCTGTGGCTCAACCATAGAATTGCCATTGAAACTGTATGTCTTGAATTATTGTGAAGTGGTTAGAATATGTAGTGTAGCGGTGAAATGCTTAGAGATTACATAGAATACCGATTGCGAAGGCAGATCACTAACAATATATTGACGCTGATGGACGAAAGCGTAGGTAGCGAACAGGATTAGATACCCTGGTAGTCTACGCCGTAAACGATGGATACTAGTTGTTTGGTTTTCGGACTGAGTGACTAAGCGAAAGTGATAAGTATCCCACCTGGGGAGTACGTTCGCAAGAATGAA
ASV00681	506	0	0	0	0	0	0	165	0	13	86	58	0	0	0	72.2857	53.6667	0	Bacteria	Proteobacteria	Betaproteobacteria	Burkholderiales	Sutterellaceae	Duodenibacillus	TGCGCAGGCGGTTGGGTAAGACAGATGTGAAATCCCCGGGCTTAACCTGGGAACTGCATTTGTGACTGTCCGACTGGAGTATGTCAGAGGGGGGTGGAATTCCAAGTGTAGCAGTGAAATGCGTAGATATTTGGAAGAACACCGATGGCGAAGGCAGCCCCCTGGGGCAAAACTGACGCTCATGCACGAAAGCGTGGGGAGCAAACAGGATTAGATACCCTGGTAGTCCACGCCCTAAACGATGTCTACTGGTTGTTGGAGGGTAAAACCTTCAGTAACGAAGCTAACGCGTGAAGTAGACCGCCTGGGGAGTACGGTCGCAAGATTAAA
ASV00685	0	0	0	0	0	0	0	8	0	0	8	0	0	0	0	0	2.66667	0	Bacteria	Firmicutes	Negativicutes	Veillonellales	Veillonellaceae	Veillonella	CGCGCAGGCGGATCAGTCAGTCTGTCTTAAAAGTTCGGGGCTTAACCCCGTGAGGGGATGGAAACTGCTGATCTAGAGTATCGGAGAGGAAAGTGGAATTCCTAGTGTAGCGGTGAAATGCGTAGATATTAGGAAGAACACCAGTGGCGAAGGCGACTTTCTGGACGAAAACTGACGCTGAGGCGCGAAAGCCAGGGGAGCGAACGGGATTAGATACCCCGGTAGTCCTGGCCGTAAACGATGGGTACTAGGTGTAGGAGGTATCGACCCCTTCTGTGCCGGAGTTAACGCAATAAGTACCCCGCCTGGGGAGTACGACCGCAAGGTTGAA
ASV00707	0	0	0	0	0	0	0	24	0	0	0	0	0	0	0	0	4	0	Bacteria	Firmicutes	Clostridia	Clostridiales	Ruminococcaceae	Butyricicoccus	CGCGCAGGCGGGCCGGTAAGTTGGAAGTGAAATCTATGGGCTTAACCCATAAACTGCTTTCAAAACTGCTGGTCTTGAGTGATGGAGAGGCAGGCGGAATTCCGTGTGTAGCGGTGAAATGCGTAGATATACGGAGGAACACCAGTGGCGAAGGCGGCCTGCTGGACATTAACTGACGCTGAGGCGCGAAAGCGTGGGGAGCAAACAGGATTAGATACCCTGGTAGTCCACGCCGTAAACGATGGATACTAGGTGTGGGAGGTATTGACCCCTTCCGTGCCGCAGTTAACACAATAAGTATCCCACCTGGGGAGTACGGCCGCAAGGTTGAA
ASV00715	0	0	0	0	0	0	0	6	0	0	0	0	0	0	0	0	1	0	Bacteria	Bacteroidetes	Bacteroidia	Bacteroidales	Odoribacteraceae	Odoribacter	TGCGTAGGCGGTTTATTAAGTTAGTGGTTAAATATTTGAGCTAAACTCAATTGTGCCATTAATACTGGTAAACTGGAGTACAGACGAGGTAGGCGGAATAAGTTAAGTAGCGGTGAAATGCATAGATATAACTTAGAACTCCGATAGCGAAGGCAGCTTACCAGACTGAAACTGACGCTGATGCACGAGAGCGTGGGTAGCGAACAGGATTAGATACCCTGGTAGTCCACGCCGTAAACGATGCTCACTGGTTCTGTGCGATATATTGTACGGGATTAAGCGAAAGTATTAAGTGAGCCACCTGGGGAGTACGTCGGCAACGATGAA
ASV00724	0	0	0	0	0	0	0	13	0	0	0	0	0	0	0	0	2.16667	0	Bacteria	Firmicutes	Clostridia	Clostridiales	Lachnospiraceae	Clostridium XlVa	AGCGTAGACGGTAAAGCAAGTCTGAAGTGAAAGCCCGGGGCTCAACCCCGGGACTGCTTTGGAAACTGTTTAACTAGAGTGCTGGAGAGGTAAGCGGAATTCCTAGTGTAGCGGTGAAATGCGTAGATATTAGGAGGAACACCAGTGGCGAAGGCGGCTTACTGGACAGTAACTGACGTTGAGGCTCGAAAGCGTGGGGAGCAAACAGGATTAGATACCCTGGTAGTCCACGCCGTAAACGATGAATACTAGGTGTTGGGGGACAAAGTCCTTCGGTGCCGTCGCAAACGCAATAAGTATTCCACCTGGGGAGTACGTTCGCAAGAATGAA
ASV00730	0	0	0	0	0	0	0	45	0	0	0	0	0	0	0	0	7.5	0	Bacteria	Firmicutes	Erysipelotrichia	Erysipelotrichales	Erysipelotrichaceae	Longibaculum	GGAGCAGGCGGCAACTAGGGTCTGCGGTAAAAGACCGAAGCTAAACTTCGGTAAGCCGTGGAAACCGAGGAGCTAGAGTGCAGTAGAGGATCGTGGAATTCCATGTGTAGCGGTGAAATGCGTAGATATATGGAGGAACACCAGTGGCGAAGGCGACGATCTGGGCTGCAACTGACGCTCAGTCCCGAAAGCGTGGGGAGCAAATAGGATTAGATACCCTAGTAGTCCACGCCGTAAACGATGAGTACTAAGTGTTGGGGGTCAGACCTCAGTGCTGCAGTTAACGCAATAAGTACTCCGCCTGAGTAGTACGTTCGCAAGAATGAA
ASV00760	31	0	0	0	0	0	0	8	0	0	0	0	0	0	0	4.42857	1.33333	0	Bacteria	Actinobacteria	Actinobacteria	Micrococcales	Micrococcaceae	Rothia	CTTGTAGGCGGTTTGTCGCGTCTGCTGTGAAAGGCCGGGGCTTAACCCCGTGTATTGCAGTGGGTACGGGCAGACTAGAGTGCAGTAGGGGAGACTGGAATTCCTGGTGTAGCGGTGGAATGCGCAGATATCAGGAGGAACACCGATGGCGAAGGCAGGTCTCTGGGCTGTAACTGACGCTGAGAAGCGAAAGCATGGGGAGCGAACAGGATTAGATACCCTGGTAGTCCATGCCGTAAACGTTGGGCACTAGGTGTGGGGGACATTCCACGTTTTCCGCGCCGTAGCTAACGCATTAAGTGCCCCGCCTGGGGAGTACGGCCGCAAGGCTAAA
ASV00767	0	0	0	0	0	0	0	9	0	0	0	0	0	0	0	0	1.5	0	Bacteria	Firmicutes	Clostridia	Clostridiales	Lachnospiraceae	Mediterraneibacter	AGCGTAGACGGCATGGCAAGTCTGAAGTGAAAGCCCGGGGCTCAACCCCGGGACTGCTTTGGAAACTGTCAGGCTAGAGTGCTGGAGAGGTAAGTGGAATTCCTAGTGTAGCGGTGAAATGCGTAGATATTAGGAGGAACACCAGTGGCGAAGGCGGCTTACTGGACAGTGACTGACGTTGAGGCTCGAAAGCGTGGGGAGCAAACAGGATTAGATACCCTGGTAGTCCACGCCGTAAACGATGACTACTAGGTGTCGGGTAGCAAAGCTATTCGGTGCCGCAGCAAACGCAATAAGTAGTCCACCTGGGGAGTACGTTCGCAAGAATGAA
ASV00809	32	52	31	0	6	0	242	1153	25	142	114	204	13	36	0	51.8571	275.167	18	Bacteria	Verrucomicrobia	Verrucomicrobiae	Verrucomicrobiales	Verrucomicrobiaceae	Persicirhabdus	TGTGTAGGCTGCGCGGAAAGTCAAATGTGAAAGCTAGGGGCTCAACCTCTAAACTGCATTCGATACTCCCGTGCTAGAGTAATGGAGAGGTAAGTGGAATTCCCGGTGTAGCAGTGAAATGCGTAGATATCGGGAGGAACATCAATGGCGAAGGCAACTTACTGGACATTTACTGACGCTCAGACACGAAGGCTAGGGGAGCGAAAGGGATTAGATACCCCTGTAGTCCTAGCAGTAAACGGTGCTCGCTTGGTGTGGGAGGGTTCGACCCCTTCTGTGCCGGAGCTAACGCGTTAAGCGAGCCGCCTGGGAAGTACGGTCGCAAGACTAAA
ASV00811	0	0	0	0	0	0	0	53	0	0	0	0	0	0	0	0	8.83333	0	Bacteria	Firmicutes	Clostridia	Clostridiales	Ruminococcaceae	Monoglobus	CGTGTAGGCGGGTAGACAAGTCAGATGTGAAATACCGGGGCTCAACTCCGGGGCTGCATTTGAAACTGTATATCTTGAGTGTCGGAGAGGAAAGCGGAATTCCTAGTGTAGCGGTGAAATGCGTAGATATTAGGAGGAACACCAGTGGCGAAGGCGGCTTTCTGGACGATAACTGACGCTGAGGCGCGAAAGCGTGGGGAGCAAACAGGATTAGATACCCTGGTAGTCCACGCCGTAAACGATGGATACTAGGTGTAGGAGGTATCGACCCCTTCTGTGCCGCAGTTAACACAATAAGTATCCCACCTGGGGAGTACGGTCGCAAGATTGAA
ASV00818	0	0	0	0	0	0	0	21	0	0	0	0	0	0	0	0	3.5	0	Bacteria	Firmicutes	Clostridia	Clostridiales	Lachnospiraceae	Anaerobutyricum	TGCGTAGGTGGCAGTGCAAGTCAGATGTGAAAGGCCGGGGCTCAACCCCGGAGCTGCATTTGAAACTGCTCGGCTAGAGTACAGGAGAGGCAGGCGGAATTCCTAGTGTAGCGGTGAAATGCGTAGATATTAGGAGGAACACCAGTGGCGAAGGCGGCCTGCTGGACTGTTACTGACACTGAGGCACGAAAGCGTGGGGAGCAAACAGGATTAGATACCCTGGTAGTCCACGCCGTAAACGATGAATACTAGGTGTCGGGGCCGTATAGGCTCCGGTGCCGCCGCTAACGCAGTAAGTATTCCACCTGGGGAGTACGTTCGCAAGAATGAA
ASV00822	0	0	3	0	0	0	0	7277	380	1638	6274	1441	111	0	0	0.428571	2853.5	0	Bacteria	Verrucomicrobia	Verrucomicrobiae	Verrucomicrobiales	Verrucomicrobiaceae	Persicirhabdus	TGCGTAGGCGGTATGGAAAGTTGGATGTGAAAGGCAGGGGCTCAACCCTTGGACTGCATTCGAAACTCCCATACTGGAGTACTGGAGAGGAAACTGGAATTCTCGGTGTAGCAGTGAAATGCGTAGATATCGAGAGGAACACCAATGGCGAAAGCAAGTTTCTGGACAGTTACTGACGCTGAGGCACGAAGGCTAGGGTAGCGAAAGGGATTAGATACCCCTGTAGTCCTAGCAGTAAACGATGTGAGCTTGGTGTGGGCGATTCGACCTCGTCCGTGCCGGAGTTAACGCGTTAAGCTCACCGCCTGGGGAGTACGGCCGCAAGGCTAAA
ASV00847	0	0	0	0	0	0	0	36	0	0	0	0	0	0	0	0	6	0	Bacteria	Firmicutes	Clostridia	Clostridiales	Ruminococcaceae	Oscillibacter	CGTGTAGCCGGGAAGGCAAGTCAGATGTGAAATCCACGGGCTTAACTCGTGAACTGCATTTGAAACTACTTTTCTTGAGTATCGGAGAGGCAATCGGAATTCCTAGTGTAGCGGTGAAATGCGTAGATATTAGGAGGAACACCAGTGGCGAAGGCGGATTGCTGGACGACAACTGACGGTGAGGCGCGAAAGCGTGGGGAGCAAACAGGATTAGATACCCTGGTAGTCCACGCTGTAAACGATGAATACTAGGTGTGCGGGGACTGACCCCCTGCGTGCCGCAGTTAACACAATAAGTATTCCACCTGGGGAGTACGATCGCAAGGTTGAA
ASV00850	0	0	0	0	0	0	0	3397	119	136	6618	702	658	0	0	0	1938.33	0	Bacteria	Bacteroidetes	Flavobacteriia	Flavobacteriales	Flavobacteriaceae	Dokdonia	TCCGTAGGCGGGCATATAAGTCAGTGGTGAAAGTCTGCAGCTTAACTGTAGAACTGCCATTGATACTGTATGTCTTGAATTATTGTGAAGTGGTTAGAATATGTAGTGTAGCGGTGAAATGCTTAGAGATTACATAGAATACCGATTGCGAAGGCAGATCACTAACAATATATTGACGCTGATGGACGAAAGCGTAGGTAGCGAACAGGATTAGATACCCTGGTAGTCTACGCCGTAAACGATGGATACTAGTTGTTTGGCATTCGTGCTGAGTGACTAAGCGAAAGTGATAAGTATCCCACCTGGGGAGTACGTTCGCAAGAATGAA
ASV00852	6	0	0	0	0	0	0	83	0	0	0	0	0	0	0	0.857143	13.8333	0	Bacteria	Firmicutes	Clostridia	Clostridiales	Ruminococcaceae	Sporobacter	CGCGTAGGCGGGGATACAAGTCAGATGTGAAATCTATGGGCTTAACCCATAAACTGCATTTGAAACTGTATCTCTTGAGTGTCGGAGAGGTAGACGGAATTCCTAGTGTAGCGGTGAAATGCGTAGATATTAGGAGGAACACCAGTGGCGAAGGCGGTCTACTGGACGATAACTGACGCTGAGGCGCGAAAGCGTGGGGAGCAAACAGGATTAGATACCCTGGTAGTCCACGCCGTAAACGATGAATACTAGGTGTGGGGGGACTGACCCCCTCCGTGCCGCAGTTAACACAATAAGTATTCCACCTGGGGAGTACGACCGCAAGGTTGAA
ASV00862	0	0	0	0	0	0	0	24	0	0	0	5	0	0	0	0	4.83333	0	Bacteria	Firmicutes	Clostridia	Clostridiales	Lachnospiraceae	Lachnospira	AGTGTAGGTGGCCATGCAAGTCAGAAGTGAAAATCCGGGGCTCAACCCCGGAACTGCTTTTGAAACTGTAAGGCTGGAGTGCAGGAGGGGTGAGTGGAATTCCTAGTGTAGCGGTGAAATGCGTAGATATTAGGAGGAACACCAGTGGCGAAGGCGGCTCACTGGACTGTAACTGACACTGAGGCTCGAAAGCGTGGGGAGCAAACAGGATTAGATACCCTGGTAGTCCACGCCGTAAACGATGAATACTAGGTGTCGGGGCCCATAAGGGCTTCGGTGCCGCAGCAAACGCAATAAGTATTCCACCTGGGGAGTACGTTCGCAAGAATGAA
ASV00897	0	0	0	0	0	0	0	6	0	0	0	0	0	0	0	0	1	0	Bacteria	Firmicutes	Clostridia	Clostridiales	Clostridiales_Incertae Sedis XIII	Aminipila	TACGTAGGTGGTTTTCTAAGCACGGGGTTTAAGGCAATGGCTTAACCATTGTTCGCCTTGTGAACTGGAAGACTTGAGTGCAGGAGAGGAAAGCGGAATTCCTAGTGTAGCGGTGAAATGCGTAGATATTAGGAGGAACACCAGTGGCGAAGGCGGCTTTCTGGACTGTAACTGACACTGAGGTACGAAAGCGTGGGGAGCAAACAGGATTAGATACCCTGGTAGTCCACGCCGTAAACGATGAGCACTAGGTGTCGGGGTCGCAAGACTTCGGTGCCGCAGTTAACGCATTAAGTGCTCCGCCTGGGGAGTACGTTCGCAAGAATGAA
ASV00922	46	0	7	52	9	13	68	210	50	6326	934	32	171	9	0	27.8571	1287.17	4.5	Bacteria	Verrucomicrobia	Verrucomicrobiae	Verrucomicrobiales	Verrucomicrobiaceae	Roseibacillus	TACGTAGGCGGTTTGGTAAGTCAGGTGTGAAATCCCGGAGCTCAACTCCGGAACTGCACCCGATACTGCTAGACTGGAGTAATGGAGGGGCAGGTGGAATTCTCGGTGTAGCAGTGAAATGCGTGGATATCGAGAGGAAGACCAATGGCGAAGGCAGCCTGCTGGACATTTACTGACGCTGAGGTACGAAGGCTAGGGTAGCGAAAGGGATTAGATACCCCTGTAGTCCTAGCAGTAAACGGTGCGCGCTTGGTGTAGGAGGACTCGACCCCTTCTGTGCCGGAGCTAACGCGTTAAGCGCGCCGCCTGGGGAGTACGGTCGCAAGACTAAA
ASV00925	16	0	14	17	0	0	141	68	0	292	0	17	0	0	0	26.8571	62.8333	0	Bacteria	Verrucomicrobia	Verrucomicrobiae	Verrucomicrobiales	Rubritaleaceae	Rubritalea	AGCGTAGGCGGCGCGGTAAGTCAGATGTGAAATCTGGAGGCTCAACCTCCAAACTGCATTCGATACTGCCGTGCTAGAGTAATGGAGAGGTAACTGGAATTCTCGGTGTAGCAGTGAAATGCGTAGATATCGAGAGGAAGACCAATGGCGAAAGCAGGTTACTGGACATTTACTGACGCTGAGGCTCGAAGGCTAGGGTAGCGAAAGGGATTAGATACCCCTGTAGTCCTAGCAGTAAACGATGTGCGCTTGGTGTGGGAGGGTTCGACCCCTTCTGTGCCGGAGCTAACGCGTTAAGCGCACCGCCTGGGGAGTACGGTCGCAAGACTAAA
ASV00933	0	0	0	0	0	0	0	8	0	0	0	0	0	0	0	0	1.33333	0	Bacteria	Firmicutes	Clostridia	Clostridiales	Clostridiaceae 1	Clostridium sensu stricto	AGCGTAGGCGGATGTTTAAGTGGGATGTGAAATACTCGGGCTCAACTTGAGTGCTGCATTCCAAACTGGATATCTAGAGTGCAGGAGAGGAAAGGAGAATTCCTAGTGTAGCGGTGAAATGCGTAGAGATTAGGAAGAATACCAGTGGCGAAGGCGCCTTTCTGGACTGTAACTGACGCTGAGGCTCGAAAGCGTGGGGAGCAAACAGGATTAGATACCCTGGTAGTCCACGCCGTAAACGATGAATACTAGGTGTAGGGGTTGTCATGACCTCTGTGCCGCCGCTAACGCATTAAGTATTCCGCCTGGGGAGTACGGTCGCAAGATTAAA
ASV00999	0	0	0	0	0	0	0	40	0	0	0	0	0	0	0	0	6.66667	0	Bacteria	Firmicutes	Clostridia	Clostridiales	Lachnospiraceae	Mediterraneibacter	AGCGTAGACGGTATGGCAAGTCTGATGTGAAAGGCCAGGGCTCAACCCTGGGACTGCATTGGAAACTGTCGAACTAGAGTGTCGGAGAGGCAAGTGGAATTCCTAGTGTAGCGGTGAAATGCGTAGATATTAGGAGGAACACCAGTGGCGAAGGCGGCTTGCTGGACGATGACTGACGTTGAGGCTCGAAAGCGTGGGGAGCAAACAGGATTAGATACCCTGGTAGTCCACGCCGTAAACGATGACTACTAGGTGTCGGGTAGCAGAGCTATTCGGTGCCGCAGCCAACGCAATAAGTAGTCCACCTGGGGAGTACGTTCGCAAGAATGAA
ASV01035	0	0	0	0	0	0	0	82	0	0	0	0	0	0	0	0	13.6667	0	Bacteria	Bacteroidetes	Bacteroidia	Bacteroidales	Porphyromonadaceae	Parabacteroides	TGCGTAGGTGGTAATTTAAGTCAGCGGTGAAAGTTTGTGGCTCAACCATAAAATTGCCGTTGAAACTGGGTTACTTGAGTGTGTTTGAGGTAGGCGGAATGCGTGGTGTAGCGGTGAAATGCATAGATATCACGCAGAACTCCAATTGCGAAGGCAGCTTACTAAACCATAACTGACACTGAAGCACGAAAGCGTGGGTATCAAACAGGATTAGATACCCTGGTAGTCCACGCAGTAAACGATGATTACTAGGAGTTTGCGATACACAGTAAGCTCTACAGCGAAAGCGTTAAGTAATCCACCTGGGGAGTACGCCGGCAACGGTGAA
ASV01043	0	0	0	0	0	0	0	9	0	0	0	0	0	0	0	0	1.5	0	Bacteria	Firmicutes	Clostridia	Clostridiales	Lachnospiraceae	Murimonas	AGCGTAGACGGCTTTGCAAGTCTGACGTGAAACTCCGGGGCTCAACTCCGGAACTGCGTTGGAAACTGTAAGGCTTGAGTGCCGGAGAGGTAAGCGGAATTCCTAGTGTAGCGGTGAAATGCGTAGATATTAGGAGGAACACCAGTGGCGAAGGCGGCTTACTGGACGGCAACTGACGTTGAGGCTCGAAAGCGTGGGGAGCAAACAGGATTAGATACCCTGGTAGTCCACGCGGTAAACGATGAATACTAGGTGTTGGGGGACAAAGTCCTTCGGTGCCGCCGCAAACGCATTAAGTATTCCACCTGGGGAGTACGTTCGCAAGAATGAA
ASV01044	16	0	0	0	0	0	0	64	0	0	0	0	0	0	0	2.28571	10.6667	0	Bacteria	Firmicutes	Clostridia	Clostridiales	Ruminococcaceae	Ruminococcus	AGCGTAGGCGGGACGGTAAGTCAGGTGTGAAATATACGTGCTCAACATGTAGACTGCACTTGAAACTGCTGTTCTTGAGTGAAGTAGAGGTAAGCGGAATTCCTAGTGTAGCGGTGAAATGCGTAGATATTAGGAGGAACATCGGTGGCGAAGGCGGCTTACTGGGCTTTTACTGACGCTGAGGCTCGAAAGCGTGGGGAGCAAACAGGATTAGATACCCTGGTAGTCCACGCTGTAAACGATGATTACTAGGTGTGGGGGGACTGACCCCTTCCGTGCCGCAGTTAACACAATAAGTAATCCACCTGGGGAGTACGACCGCAAGGTTGAA
ASV01046	87	38	18	42	555	0	28	145	970	87	46	49	0	80	0	109.714	216.167	40	Bacteria	Proteobacteria	Gammaproteobacteria	Alteromonadales	Colwelliaceae	Thalassotalea	TGCGTAGGCGGATAGTTAAGCGAGATGTGAAATCCCGGGGCTCAACCTCGGAACTGCATTTCGAACTGGCTATCTAGAGTATTGTAGAGGGTGGTGGAATTTCCAGTGTAGCGGTGAAATGCGTAGAGATTGGAAGGAACATCAGTGGCGAAGGCGGCCACCTGGACACATACTGACGCTGAGGCACGAAAGCGTGGGGAGCGAACAGGATTAGATACCCTGGTAGTCCACGCCGTAAACGATGTCAACTAGCTGTCTGTGGACTTGATCCGTGGGTAGCGTAGCTAACGCGCTAAGTTGACCGCCTGGGGAGTACGGCCGCAAGGTTAAA
ASV01070	0	0	0	0	0	0	0	31	0	0	0	0	0	7	0	0	5.16667	3.5	Bacteria	Firmicutes	Clostridia	Clostridiales	Lachnospiraceae	Lachnospiracea_incertae_sedis	TGCGTAGGTGGCAAGGCAAGTCAGATGTGAAAGCCCGGGGCTCAACCCCGGTACTGCATTTGAAACTGTCTAGCTAGAGTGCAGGAGAGGTAAGCGGAATTCCTAGTGTAGCGGTGAAATGCGTAGATATTAGGAGGAACACCAGTGGCGAAGGCGGCTTACTGGACTGTAACTGACACTGAGGCACGAAAGCGTGGGGAGCAAACAGGATTAGATACCCTGGTAGTCCACGCCGTAAACGATGAATACTAGGTGTCGGGGCCCACAGGGCTTCGGTGCCGCAGCAAACGCATTAAGTATTCCACCTGGGGAGTACGTTCGCAAGAATGAA
ASV01074	0	0	0	0	0	0	0	9	0	0	0	0	0	0	0	0	1.5	0	Bacteria	Firmicutes	Clostridia	Clostridiales	Lachnospiraceae	Lachnospiracea_incertae_sedis	AGCGTAGGCGGCATGGCAAGTCAGAAGTGAAAGCCTGGGGCTCAACCCCGGAATTGCTTTTGAAACTGTCAGGCTAGAGTGTCGGAGGGGTAAGCGGAATTCCTAGTGTAGCGGTGAAATGCGTAGATATTAGGAGGAACACCGGTGGCGAAGGCGGCTTACTGGACGATTACTGACGCTGAGGCTCGAAAGCGTGGGGAGCAAACAGGATTAGATACCCTGGTAGTCCACGCCGTAAACGATGAATACTAGGTGTCGGGGGACAATAGTTCCTCGGTGCCGAAGCAAACGCATTAAGTATTCCACCTGGGGAGTACGTTCGCAAGAATGAA
ASV01084	0	0	0	9	0	0	39	6	0	0	0	0	0	0	0	6.85714	1	0	Bacteria	Planctomycetes	Planctomycetacia	Pirellulales	Lacipirellulaceae	Lacipirellula	TACGTAGGCGGTTTACCAAGTCAGATGTGAAATGCCACAGCTCAACTGTGGCACTGCGTTTGAAACTGGTAGGCTAGAGTATTCCAGGGGTGTGCGGAACTTATGGTGGAGCGGTGAAATGCGTTGATATCATGAGGAACACCGGAGGCGAAGGCGGCACACTGGGGGATAACTGACGCTGAGGTACGAAAGCTAGGGTAGCGAACGGGATTAGATACCCCGGTAGTCCTAGCTGTAAACGATGAGCACTGGGCGAGAGGCGATTCGTCGCTTTTTGCCGTAGGGAAACCATTAAGTGCTCCGCCTGGGGAGTATGGTCGCAAGGCTGAA
ASV01087	0	48	0	0	0	0	0	662	1027	68	139	94	146	0	0	6.85714	356	0	Bacteria	Verrucomicrobia	Verrucomicrobiae	Verrucomicrobiales	Rubritaleaceae	Rubritalea	TACGTAGGCGGTTTGGTAAGTCAGGTGTGAAATCCCAGAGCTCAACTCTGGAACTGCATCCGATACTGCCAGACTAGAGTAATGGAGGGGCAGGTGGAATTCTCGGTGTAGCAGTGAAATGCGTGGATATCGAGAGGAAGACCAATGGCGAAGGCAGCCTGCTGGACATTTACTGACGCTGAGGTACGAAGGCTAGGGTAGCAAAAGGGATTAGATACCCCTGTAGTCCTAGCAGTAAACGGTGCGCGCTTGGTGTAGGAGGACTCGACCCCTTCTGTGCCGGAGCTAACGCGTTAAGCGCGCCGCCTGGGGAGTACGGTCGCAAGACTAAA
ASV01121	30	11	32	34	95	0	69	11	0	7	0	7	0	0	0	38.7143	4.16667	0	Bacteria	Proteobacteria	Alphaproteobacteria	Caulobacterales	Hyphomonadaceae	Litorimonas	TGCGTAGGCGGATCAATAAGTAAGGGGTGAAATCCCGAGGCTCAACCTCGGAACTGCCTCTTAAACTGTTGGTCTTGAGTTCTGGAGAGGTGAGTGGAATTGCTAGTGTAGAGGTGAAATTCGTAGATATTAGCAGGAACACCAGAGGCGAAGGCGGCTCACTGGACAGATACTGACGCTGAGGCACGAAAGTGTGGGGAGCAAACAGGATTAGATACCCTGGTAGTCCACACCGTAAACGATGAGAGCTAGTTGTCTGCAAGCATGCTTGTAGGTGACGCAGCTAACGCATTAAGCTCTCCGCCTGGGGAGTACGGTCGCAAGATTAAA
ASV01140	423	0	0	0	0	31	12	129	0	0	0	53	0	0	0	66.5714	30.3333	0	Bacteria	Proteobacteria	Betaproteobacteria	Burkholderiales	Sutterellaceae	Duodenibacillus	TGCGCAGGCGGTTGGGCAAGACAGATGTGAAATCCCCGGGCTTAACCTGGGAACTGCATTTGTGACTGTCCGACTGGAGTATGTCAGAGGGGGGTGGAATTCCAAGTGTAGCAGTGAAATGCGTAGATATTTGGAAGAACACCGATGGCGAAGGCAGCCCCCTGGGGCAAAACTGACGCTCATGCACGAAAGCGTGGGGAGCAAACAGGATTAGATACCCTGGTAGTCCACGCCCTAAACGATGTCTACTGGTTGTTGGAGGGTAAAACCTTCAGTAACGAAGCTAACGCGTGAAGTAGACCGCCTGGGGAGTACGGTCGCAAGATTAAA
ASV01142	37	0	0	0	0	0	0	7	0	62	0	0	0	0	0	5.28571	11.5	0	Bacteria	Bacteroidetes	Flavobacteriia	Flavobacteriales	Flavobacteriaceae	Nonlabens	TCCGTAGGCGGGCTAATAAGTCAGTGGTGAAATGCAGGGGCTCAACTCCGGCACTGCCATTGATACTGTTAGTCTTGAATTATTGTGAAGTGGTTAGAATATGTAGTGTAGCGGTGAAATGCTTAGATATTACATAGAATACCGATTGCGAAGGCAGATCACTAACAATATATTGACGCTGATGGACGAAAGCGTGGGTAGCGAACAGGATTAGATACCCTGGTAGTCCACGCCGTAAACGATGGTTACTAGCTGTTTGGGCGAATTAACGTCTGAGTGGCCAAGCGAAAGTGATAAGTAACCCACCTGGGGAGTACGTTCGCAAGAATGAA
ASV01176	0	0	0	0	0	0	0	42	0	0	0	0	0	5	0	0	7	2.5	Bacteria	Firmicutes	Clostridia	Clostridiales	Ruminococcaceae	Sporobacter	CGTGTAGGCGGAGATGCAAGTTGGGAGTGAAATCCATGGGCTCAACCCATGAACTGCTCTCAAAACTGTATCCCTTGAGTATCGGAGAGGCAAGCGGAATTCCTAGTGTAGCGGTGAAATGCGTAGATATTAGGAGGAACACCAGTGGCGAAGGCGGCTTGCTGGACGACAACTGACGCTGAGGCGCGAAAGCGTGGGGAGCAAACAGGATTAGATACCCTGGTAGTCCACGCTGTAAACGATGAATACTAGGTGTGGGAGGACTGACCCCTTCCGTGCCGCAGTTAACACAATAAGTATTCCACCTGGGGAGTACGACCGCAAGGTTGAA
ASV01238	0	0	0	0	0	0	0	22	0	0	0	0	0	0	0	0	3.66667	0	Bacteria	Firmicutes	Clostridia	Clostridiales	Lachnospiraceae	Dorea	AGCGTAGACGGCATTGCAAGCCAGATGTGAAAGCCCGGGGCTCAACCCCGGGACTGCATTTGGAACTGTAGAGCTAGAGTGTCGGAGAGGCAAGTGGAATTCCTAGTGTAGCGGTGAAATGCGTAGATATTAGGAGGAACACCAGTGGCGAAGGCGGCTTGCTGGACGATGACTGACGTTGAGGCTCGAAAGCGTGGGGAGCAAACAGGATTAGATACCCTGGTAGTCCACGCCGTAAACGATGACTACTAGGTGTCGGGTAGCAAAGCTATTCGGTGCCGCAGCAAACGCAATAAGTAGTCCACCTGGGGAGTACGTTCGCAAGAATGAA
ASV01246	0	0	0	0	0	0	0	18	0	0	0	0	0	0	0	0	3	0	Bacteria	Bacteroidetes	Bacteroidia	Bacteroidales	Rikenellaceae	Alistipes	TGCGTAGGCGGTTTTATAAGTTAGAGGTTAAATATCGGAGCTTAACTCCGTTATGCCTCTAATACTGTAGGACTAGAGAATAGTTGCGGTAGGCGGAATGTATGGTGTAGCGGTGAAATGCTTAGAGATCATACAGAACACCGATTGCGAAGGCAGCTTACCAAACTATGACTGACGTTGAGGCACGAAAGCGTGGGGAGCAAACAGGATTAGATACCCTGGTAGTCCACGCAGTAAACGATGATAACTCGTTGTCGGCGATACACAGTCGGTGACTAAGCGAAAGCGATAAGTTATCCACCTGGGGAGTACGTTCGCAAGAATGAA
ASV01269	0	0	0	0	0	0	0	16	0	0	0	0	0	0	0	0	2.66667	0	Bacteria	Firmicutes	Clostridia	Clostridiales	Lachnospiraceae	Blautia	AGCGTAGACGGCTTTGCAAGTCTGATGTGAAAGGCGGGGGCTCAACCCCTGGACTGCATTGGAAACTGTGAGGCTTGAGTGCCGGAGAGGTAAGCGGAATTCCTAGTGTAGCGGTGAAATGCGTAGATATTAGGAGGAACACCAGTGGCGAAGGCGGCTTACTGGACGGTAACTGACGTTGAGGCTCGAAAGCGTGGGGAGCAAACAGGATTAGATACCCTGGTAGTCCACGCGGTAAACGATGAATACTAGGTGTTGGGTGTCACAGACATTCGGTGCCGCAGCAAACGCAATAAGTATTCCACCTGGGGAGTACGTTCGCAAGAATGAA
ASV01311	0	0	0	0	0	0	0	9	14	0	0	0	0	0	0	0	3.83333	0	Bacteria	Firmicutes	Clostridia	Clostridiales	Lachnospiraceae	Enterocloster	AGCGTAGACGGCGGAGCAAGTCTGAAGTGAAAGCCCGGGGCTCAACCCCGGGACTGCTTTGGAAACTGTTCTGCTAGAGTGCTGGAGAGGTAAGTGGAATTCCTAGTGTAGCGGTGAAATGCGTAGATATTAGGAGGAACACCAGTGGCGAAGGCGGCTTACTGGACAGTAACTGACGTTGAGGCTCGAAAGCGTGGGGAGCAAACAGGATTAGATACCCTGGTAGTCCACGCCGTAAACGATGAATGCTAGGTGTTGGAGGGCAAAGCCCTTCGGTGCCGCCGCAAACGCAATAAGCATTCCACCTGGGGAGTACGTTCGCAAGAATGAA
ASV01324	0	0	9	0	17	0	117	61	0	49	185	0	8	0	0	20.4286	50.5	0	Bacteria	Verrucomicrobia	Verrucomicrobiae	Verrucomicrobiales	Rubritaleaceae	Rubritalea	AGCGTAGGCGGCGCGGTAAGTCAGATGTGAAAGCCCAAGGCTCAACCTTGGAACTGCATTCGATACTGCCGTGCTAGAGTAATGGAGAGGTAAATGGAATTTTGGGTGTAGCAGTGAAATGCGTAGATATTCAAAGGAAGACCAATGGCGAAGGCAATTTACTGGACATTTACTGACGCTGAGGCTCGAAGGCTAGGGTAGCGAAAGGGATTAGATACCCCTGTAGTCCTAGCAGTAAACGATGTGCGCTTGGTGTGGGAGGGTTCGACCCCTTCTGTGCCGGAGCTAACGCGTTAAGCGCACCGCCTGGGGAGTACGGCCGCAAGGCTAAA
ASV01352	0	0	0	0	0	0	0	10	0	0	0	0	0	0	0	0	1.66667	0	Bacteria	Firmicutes	Clostridia	Clostridiales	Lachnospiraceae	Frisingicoccus	AGCGTAGGCGGCCATGCAAGTCAGAAGTGAAAGCCCGGGGCTCAACCCCGGGACTGCTTTTGAAACTGTAAGGCTAGATTGCCGGAGAGGTAAGCGGAATTCCTAGTGTAGCGGTGAAATGCGTAGATATTAGGAGGAACACCAGTGGCGAAGGCGGCTTACTGGACGGTGAATGACGCTGAGGCTCGAAAGCGTGGGGAGCAAACAGGATTAGATACCCTGGTAGTCCACGCCGTAAACGATGAATACTAGGTGTTGGGGCCCAGAAGGGCTTCGGTGCCGCAGCAAACGCAATAAGTATTCCACCTGGGGAGTACGTTCGCAAGAATGAA
ASV01362	0	0	0	0	0	0	0	57	0	25	12	89	2	7	0	0	30.8333	3.5	Bacteria	Bacteroidetes	Saprospiria	Saprospirales	Lewinellaceae	Flavilitoribacter	TGCGTAGGCTGTTTTGTAAGTCAGAAGTGAAAGATGCGGGCTTAACCTGCAAACTGCTTTTGAAACTGCAAGACTTGAAATAGGTTGAGGTTAGCGGAATGTGACATGTAGCGGTGAAATGCATAGATATGTCATAGAACACCAATTGCGAAGGCAGCTGACTAGACCTTATTTGACGCTGAGGCACGAAAGCGTGGGGAGCGAACAGGATTAGATACCCTGGTAGTCCACGCCCTAAACGATGCTTACTCGATATCTGCATTTATGTGGGTGTCCAAGGGAAACCGTTAAGTAAGCCACCTGGGGAGTACGTTCGCAAGAATGAA
ASV01392	0	0	0	0	0	0	0	72	0	0	0	0	0	0	0	0	12	0	Bacteria	Firmicutes	Clostridia	Clostridiales	Christensenellaceae	Beduinibacterium	TGCGTAGGCGGTCTGAAAAGTCGGATGTGAAATCCCCGTGCTTAACATGGGAGCTGCATTCGAAACTTTCGGACTTGAGTGTCGGAGAGGTAAGCGGAATTCCCGGTGTAGCGGTGAAATGCGTAGATATCGGGAGGAACACCAGTGGCGAAGGCGGCTTACTGGACGACAACTGACGCTGAGGCACGAAAGCGTGGGGAGCAAACAGGATTAGATACCCTGGTAGTCCACGCCGTAAACGATGGATACTAGGTGTAGGAGGTAACACCCCTCCTGTGCCGCAGCCAACGCAATAAGTATCCCGCCTGGGGAGTACGATCGCAAGATTGAA
ASV01433	0	0	0	0	0	0	0	33	0	0	0	0	0	5	0	0	5.5	2.5	Bacteria	Firmicutes	Clostridia	Clostridiales	Clostridiales_Incertae Sedis XII	Acidaminobacter	AGCGTAGGCGGTCTGATAAGTTGGATGTGAAATACCCGGGCTTAACTTGGGGGGTGCATCCAATACTGTTGGACTAGAGTACAGGAGAGGAAAGCGGAATTCCTAGTGTAGCGGTGAAATGCATAGATATTAGGAGGAACATCGGTGGCGAAGGCGGCTTTCTGGACTGCAACTGACGCTGAGGCTCGAAAGCGTGGGGAGCAAACAGGATTAGATACCCTGGTAGTCCACGCTGTAAACGATGAATACTAGGTGTAGGGGGTATAAACTCCCTCTGTGCCGCAGCAAACGCAATAAGTATTCCGCCTGGGGAGTACGGCCGCAAGGTTGAA
ASV01460	13	0	0	0	0	0	0	9	8	31	42	105	0	0	0	1.85714	32.5	0	Bacteria	Proteobacteria	Gammaproteobacteria	Gammaproteobacteria_incertae_sedis	Candidatus Carsonella	Candidatus Carsonella	TTCGTAGACGGTAATATAAGTTATTTGTTAATTTTTAAAGCTTAACTTTAAGCCAGCAAATAAAACTGTCTTACTTGAGTTTTTTTCAGAAAAGCAGAATTTTATATTAAGGGGTGAAACCTGTAGATATATAAAGGAATACCGTTAAAAGCGAAGGCGGCTTTTTAGTAAAAACTGACGTTGAGGAACGAAAGTATAGGGAGCAAACAGGATTAGATACCCTGGTAGTCTATACTGTAAATTCTGAGTGCTGTAATTTAATTAATTATTATTTTAATTGGATTTTTTTAAGCTAACGCTATAAGCACTCCGCCTGAGGAGTATGATCGCAAGGTTGGA
ASV01474	0	0	0	0	0	0	0	7	0	0	0	0	0	0	0	0	1.16667	0	Bacteria	Firmicutes	Negativicutes	Selenomonadales	Sporomusaceae	Methylomusa	CGTGTAGGCGGCGATTTAAGTCTGGAGTGAAAGTCCTGCTTTTAAGGTGGGAATTGCTTTGGATACTGGATGGCTAGAGTGCAGGAGAGGTTAGTGGAATTCCCAGTGTAGCGGTGAAATGCGTAGAGATTGGGAGGAACACCAGTGGCGAAGGCGACTAACTGGACTGTAACTGACGCTGAGGCGCGAAAGTGTGGGGAGCAAACAGGATTAGATACCCTGGTAGTCCACACTGTAAACGATGAATGCTAGGTGTAGGGGGTATCGACCCCTTCTGTGCCGGAGTAAACACAATAAGCATTCCGCCTGGGGAGTACGGCCGCAAGGTTGAA
ASV01488	401	215	1259	55	2598	128	378	18	0	29	9	10	8	597	233	719.143	12.3333	415	Bacteria	Proteobacteria	Gammaproteobacteria	Chromatiales	Granulosicoccaceae	Granulosicoccus	CGCGTAGGCGGTTTGACAAGTTGGATGTGAAATCCCCGAGCTCAACTCGGGAACTGCATTCAAAACTGTCAGGCTAGAGTGTGTAAGAGGATAGTGGAATTCCAGGTGTAGCGGTGAAATGCGTAGATATCTGGAGGAACATCAGTGGCGAAGGCGACTATCTGGTACAACACTGACGCTGAGGTGCGAAAGCGTGGGGAGCAAACAGGATTAGATACCCTGGTAGTCCACGCCGTAAACGATGTCAACTAGCCGTCGGGCCTATTTAAAGGTTTGGTGGCGAAGCTAACGCGATAAGTTGACCGCCTGGGGAGTACGCCGGCAACGGTAAA
ASV01504	0	0	0	0	0	0	3	15	0	0	0	0	0	0	0	0.428571	2.5	0	Bacteria	Bacteroidetes	Bacteroidia	Bacteroidales	Barnesiellaceae	Barnesiella	TGCGTAGGCGGCACGCCAAGTCAGCGGTGAAATTTCCGGGCTCAACCCGGAGTGTGCCGTTGAAACTGGCGAGCTAGAGTACACAAGAGGCAGGCGGAATGCGTGGTGTAGCGGTGAAATGCATAGATATCACGCAGAACCCCGATTGCGAAGGCAGCCTGCTAGGGTGAAACAGACGCTGAGGCACGAAAGCGTGGGTATCGAACAGGATTAGATACCCTGGTAGTCCACGCAGTAAACGATGAATACTAACTGTTTGCGATACAATGTAAGCGGTACAGCGAAAGCGTTAAGTATTCCACCTGGGGAGTACGCCGGCAACGGTGAA
ASV01539	0	0	0	0	0	0	0	63	0	0	0	0	0	0	0	0	10.5	0	Bacteria	Firmicutes	Clostridia	Clostridiales	Lachnospiraceae	Blautia	AGCGTAGACGGCAAGGCAAGTCTGATGTGAAAGGCTGGGGCTCAACCCCGGGACTGCATTGGAAACTGTCCTGCTGGAGTGCCGGAGAGGTAAGCGGAATTCCTAGTGTAGCGGTGAAATGCGTAGATATTAGGAGGAACACCAGTGGCGAAGGCGGCTTACTGGACGGTAACTGACGTTGAGGCTCGAAAGCGTGGGGAGCAAACAGGATTAGATACCCTGGTAGTCCACGCGGTAAACGATGAATACTAGGTGTTGGGTGTCACAGACATTCGGTGCCGCAGCAAACGCAATAAGTATTCCACCTGGGGAGTACGTTCGCAAGAATGAA
ASV01563	0	0	0	0	0	0	0	7	0	0	0	0	0	0	0	0	1.16667	0	Bacteria	Firmicutes	Erysipelotrichia	Erysipelotrichales	Erysipelotrichaceae	Faecalicoccus	TGCGTAGGTGGCACGATAAGTCTGGAGTAAAAGGGAGCGGCTCAACCGCTGTTGGCTCTGGAAACTGTCGAGCTAGAGAGCAGGAGAGGGCGATGGAATTCCATGTGTAGCGGTAAAATGCGTAGATATATGGAGGAACACCGGTGGCGAAGGCGGTCGCCTGGCCTGCAACTGACACTGAAGCACGAAAGCGTGGGGAGCAAATAGGATTAGATACCCTAGTAGTCCACGCCGTAAACGATGAGGACTAAGTGTTGGGGGAACTCAGTGCTGCAGTTAACGCAATAAGTCCTCCGCCTGGGGAGTATGCACGCAAGTGTGAA
ASV01599	0	0	0	0	0	0	0	11	0	0	0	0	0	0	0	0	1.83333	0	Bacteria	Firmicutes	Clostridia	Clostridiales	Ruminococcaceae	Sporobacter	CGTGTAGGCGGAGAAGCAAGTCAGAAGTGAAATCCATGGGCTTAACCCATGAACTGCTTTTGAAACTGTTTCCCTTGAGTATCGGAGAGGCAGGCGGAATTCCTAGTGTAGCGGTGAAATGCGTAGATATTAGGAGGAACACCAGTGGCGAAGGCGGCCTGCTGGACGACAACTGACGCTGAGGCGCGAAAGCGTGGGGAGCAAACAGGATTAGATACCCTGGTAGTCCACGCTGTAAACGATGAATACTAGGTGTGGGAGGACTGACCCCTTCCGTGCCGCAGTTAACACAATAAGTATTCCACCTGGGGAGTACGATCGCAAGATTGAA
ASV01635	0	0	0	0	0	0	0	9	0	22	0	0	0	0	0	0	5.16667	0	Bacteria	Proteobacteria	Alphaproteobacteria	Rhodobacterales	Rhodobacteraceae	Sulfitobacter	TACGTAGGCGGATCAGAAAGTATGGGGTGAAATCCCGGGGCTCAACCCCGGAACTGCCTCATAAACTCCTGGTCTTGAGTTCGAGAGAGGTGAGTGGAATTCCAAGTGTAGAGGTGAAATTCGTAGATATTTGGAGGAACACCAGTGGCGAAGGCGGCTCACTGGCTCGATACTGACGCTGAGGTACGAAAGTGTGGGGAGCAAACAGGATTAGATACCCTGGTAGTCCACACCGTAAACGATGAATGCCAGTCGTCGGGCAGTATACTGTTCGGTGACACACCTAACGGATTAAGCATTCCGCCTGGGGAGTACGGTCGCAAGATTAAA
ASV01767	0	0	0	0	0	0	0	12	0	0	0	0	0	0	0	0	2	0	Bacteria	Firmicutes	Clostridia	Clostridiales	Lachnospiraceae	Hungatella	AGCGTAGACGGCGAGACAAGTCTGAAGTGAAAGCCCGGGGCTCAACCCCGGGACTGCTTTGGAAACTGCCTTGCTAGAGTGCTGGAGAGGTAAGTGGAATTCCTAGTGTAGCGGTGAAATGCGTAGATATTAGGAGGAACACCAGTGGCGAAGGCGGCTTACTGGACAGTAACTGACGTTGAGGCTCGAAAGCGTGGGGAGCAAACAGGATTAGATACCCTGGTAGTCCACGCCGTAAACGATGAATGCTAGGTGTTGGGGAGCAAAGCTCTTCGGTGCCGCCGCAAACGCATTAAGCATTCCACCTGGGGAGTACGTTCGCAAGAATGAA
ASV01882	268	0	15	168	27	0	164	26	0	0	0	0	0	0	0	91.7143	4.33333	0	Bacteria	Bacteroidetes	Flavobacteriia	Flavobacteriales	Flavobacteriaceae	Algibacter	TCCGTAGGTGGATAATTAAGTCAGAGGTGAAAGTTTGCAGCTCAACTGTAAAATTGCCTTTGATACTGGTTATCTTGAATCATTATGAAGTGGTTAGAATATGTAGTGTAGCGGTGAAATGCATAGATATTACATAGAATACCAATTGCGAAGGCAGATCACTAATAATGTATTGACACTGATGGACGAAAGCGTGGGGAGCGAACAGGATTAGATACCCTGGTAGTCCACGCCGTAAACGATGGATACTAGCTGTTCGGAACTTGTTTCTGAGTGGCTAAGCGAAAGTGATAAGTATCCCACCTGGGGAGTACGTTCGCAAGAATGAA
ASV01983	0	0	0	0	0	0	0	9	0	0	0	0	0	0	0	0	1.5	0	Bacteria	Firmicutes	Clostridia	Clostridiales	Lachnospiraceae	Lachnospiracea_incertae_sedis	AGCGTAGGCGGTCCTGCAAGTCTGATGTGAAAGGCCGGGGCTCAACCCCGGGACTGCATTGGAAACTGTAGGACTAGAGTGTCGGAGGGGTAAGTGGAATTCCTAGTGTAGCGGTGAAATGCGTAGATATTAGGAGGAACACCAGTGGCGAAGGCGGCTTACTGGACGACTACTGACGCTGAGGCTCGAAAGCGTGGGGAGCAAACAGGATTAGATACCCTGGTAGTCCACGCCGTAAACGATGAATACTAGGTGTTGGCAGGCAAGGCCTGTCGGTGCCGCAGCAAACGCAATAAGTATTCCACCTGGGGAGTACGTTCGCAAGAATGAA
ASV02021	0	0	0	0	0	0	0	6	0	0	0	0	0	0	0	0	1	0	Bacteria	Firmicutes	Clostridia	Clostridiales	Lachnospiraceae	Lachnospira	AGCGTAGGTGGCAAGGCAAGCCAGAAGTGAAAACCCGGGGCTCAACCGCGGGATTGCTTTTGGAACTGTCATGCTAGAGTGCAGGAGGGGTGAGCGGAATTCCTAGTGTAGCGGTGAAATGCGTAGATATTAGGAGGAACACCGGAGGCGAAGGCGGCTCACTGGACTGTAACTGACACTGAGGCTCGAAAGCGTGGGGAGCAAACAGGATTAGATACCCTGGTAGTCCACGCGGTAAACGATGAATACTAGATGTCGGGAAGCATTGCTTCTCGGTGTCGTCGCAAACGCAATAAGTATTCCACCTGGGGAGTACGTTCGCAAGAATGAA
ASV02023	0	0	0	0	0	0	0	74	0	0	0	0	0	0	0	0	12.3333	0	Bacteria	Firmicutes	Clostridia	Clostridiales	Lachnospiraceae	Kineothrix	AGCGTAGACGGTTTTGCAAGTCTGAAGTGAAAGCCCGGGGCTTAACCCCGGGACTGCTTTGGAAACTGTAGAACTAGAGTGCAGGAGAGGTAAGTGGAATTCCTAGTGTAGCGGTGAAATGCGTAGATATTAGGAGGAACACCAGTGGCGAAGGCGGCTTACTGGACTGTAACTGACGTTGAGGCTCGAAAGCGTGGGGAGCAAACAGGATTAGATACCCTGGTAGTCCACGCCGTAAACGATGATTACTAGGTGTTGGTGGGTATGACCCATCGGTGCCGCAGCAAACGCAATAAGTAATCCACCTGGGGAGTACGTTCGCAAGAATGAA
ASV02039	0	0	0	0	0	0	0	41	0	0	0	0	0	0	0	0	6.83333	0	Bacteria	Firmicutes	Clostridia	Clostridiales	Lachnospiraceae	Lachnospiracea_incertae_sedis	TGCGTAGGTGGCAAGGCAAGTCAGATGTGAAAGCCCGGGGCTCAACCCCGGTATTGCATTTGAAACTGTTTAGCTAGAGTGCAGGAGAGGTAAGTGGAATTCCTAGTGTAGCGGTGAAATGCGTAGATATTAGGAGGAACACCAGTGGCGAAGGCGGCTTACTGGACTGTAACTGACACTGAGGCACGAAAGCGTGGGGAGCAAACAGGATTAGATACCCTGGTAGTCCACGCCGTAAACGATGAATACTAGGTGTCGGGGCCCACAGGGCTTCGGTGCCGCAGCAAACGCATTAAGTATTCCACCTGGGGAGTACGTTCGCAAGAATGAA
ASV02050	98	5	0	84	91	0	112	20	0	44	30	16	0	269	78	55.7143	18.3333	173.5	Bacteria	Proteobacteria	Gammaproteobacteria	Alteromonadales	Psychromonadaceae	Psychromonas	CGCGTAGGTGGTTAATTAAGTCAGATGTGAAATCCCAGGGCTCAACCTTGGAACTGCATTTGAAACTGGTTAACTAGAGTTTTGTAGAGGGTGGTAGAATTTCAGGTGTAGCGGTGAAATGCGTAGAGATCTGAAGGAATACCAGTGGCGAAGGCGGCCACCTGGACAAAGACTGACACTGAGGCGCGAAGGCGTGGGGAGCAAACGGGATTAGATACCCCGGTAGTCCACGCAGTAAACGATGTCTATTAGAATTTTGTGGCTATATGCCGTGGGATTCAAAGCTAACGCATTAAATAGACCGCCTGGGGAGTACGGCCGCAAGGTTAAA
ASV02150	0	0	0	0	0	0	0	6	0	0	0	0	0	0	0	0	1	0	Bacteria	Bacteroidetes	Flavobacteriia	Flavobacteriales	Flavobacteriaceae	Aquimarina	TCCGTAGGCGGATTTATAAGTCAGTGGTGAAAGTTTGCGGCTCAACCGTAAAATTGCCATTGATACTGTAAGTCTTGAATAATAATGAAGTGGTTAGAATAAGTAGTGTAGCGGTGAAATGCATAGATATTACTTAGAATACCGATTGCGAAGGCAGATCACTAATTATTTATTGACGCTGAGGGACGAAAGCGTGGGTAGCGAACAGGATTAGATACCCTGGTAGTCCACGCCGTAAACGATGGTTACTAGTTGTTTGGTCTTCGGACTGAGTGACTAAGCGAAAGTGATAAGTAACCCACCTGGGGAGTACGTTCGCAAGAATGAA
ASV02155	0	0	0	0	0	0	0	9	0	0	0	0	0	0	0	0	1.5	0	Bacteria	Proteobacteria	Alphaproteobacteria	Rhodobacterales	Rhodobacteraceae	Pelagimonas	CACGTAGGCGGACCAGAAAGTATGGGGTGAAATCCCAGGGCTCAACCCTGGAACTGCCTCATAAACTCCTGGTCTAGAGTTCGAGAGAGGTGAGTGGAATTCCGAGTGTAGAGGTGAAATTCGTAGATATTCGGAGGAACACCAGTGGCGAAGGCGGCTCACTGGCTCGATACTGACGCTGAGGTGCGAAAGCGTGGGGAGCAAACAGGATTAGATACCCTGGTAGTCCACGCCGTAAACGATGAATGCTAGTCGTCAGGGGGCATGCCCTTTGGTGACGCAGCTAACGCATTAAGCATTCCGCCTGGGGAGTACGATCGCAAGATTAAA
ASV02261	0	0	0	0	0	0	0	22	0	0	0	0	0	0	0	0	3.66667	0	Bacteria	Firmicutes	Clostridia	Clostridiales	Gracilibacteraceae	Lutispora	AGCGTAGGCGGCACAACAAGTTAGGAGTGAAATACCGTGGCTTAACCACGGAACTGCTTTTAAAACTGTTGAGCTAGAGTGATGGAGAGGAAAGCGGAATTCCTAGTGTAGCGGTGGAATGCGTAGATATTAGGAGGAACACCAGAGGCGAAGGCGGCTTTCTGGACATTAACTGACGCTGAGGCTCGAAAGCGTGGGGAGCAAACAGGATTAGATACCCTGGTAGTCCACGCCGTAAACGATGGATACTAGATGCGGGGAGTATCGACTCTTTCCGTGTCGGAGCAAACGCAATAAGTATCCCGCCTGGGGAGTACGGCCGCAAGGTTGAA
ASV02289	0	0	0	0	0	0	0	11	0	0	0	0	0	0	0	0	1.83333	0	Bacteria	Proteobacteria	Alphaproteobacteria	Rhodobacterales	Rhodobacteraceae	Yoonia	TACGTAGGCGGATTGGAAAGTAGGGGGTGAAATCCCAGGGCTCAACCCTGGAACTGCCTCCTAAACTATCAGTCTAGAGTTCGAGAGAGGTGAGTGGAATTCCAAGTGTAGAGGTGAAATTCGTAGATATTTGGAGGAACACCAGTGGCGAAGGCGGCTCACTGGCTCGATACTGACGCTGAGGTACGAAAGTGTGGGGAGCAAACAGGATTAGATACCCTGGTAGTCCACACCGTAAACGATGAATGCCAGACGTCGGGGGGCTTGCCCTTCGGTGTCACACCTAACGGATTAAGCATTCCGCCTGGGGAGTACGGTCGCAAGATTAAA
ASV02420	0	0	0	0	0	0	0	6	0	0	0	0	0	0	0	0	1	0	Bacteria	Bacteroidetes	Bacteroidia	Bacteroidales	Rikenellaceae	Alistipes	TGCGTAGGCTGTTTTTTAAGTTAGAGGTGAAAGCTCGACGCTCAACGTCGAAATTGCCTCTGATACTGAGAGACTAGAGTGTAGTTGCGGAAGGCGGAATGTGTGGTGTAGCGGTGAAATGCTTAGATATCACACAGAACACCGATTGCGAAGGCAGCTTTCCAAGCTATTACTGACGCTGAGGCACGAAAGCGTGGGGAGCGAACAGGATTAGATACCCTGGTAGTCCACGCAGTAAACGATGATAACTCGTTGCCGGCGATACACAGTCGGTGACTTAGCGAAAGCGTTAAGTTATCCACCTGGGGAGTACGTTCGCAAGAATGAA
ASV02527	0	0	0	0	0	0	0	10	0	0	0	0	0	0	0	0	1.66667	0	Bacteria	Firmicutes	Clostridia	Clostridiales	Ruminococcaceae	Colidextribacter	CGTGTAGGCGGGACAGCAAGTCAGATGTGAAAACTATGGGCTCAACCCATAGCCTGCATTTGAAACTGTTGTTCTTGAGTGCTGGAGAGGCAAATGGAACTCCTAGTGTAGCGGTGAAATGCGTAGATATTAGGAAGAACACCAGTGGCGAAGGCGATTTGCTGGACAGTAACTGACGCTGATGCGCGAAAGTGTGGGGAGCAAACAGGATTAGATACCCTGGTAGTCCACACCGTAAACGATGGATACTAGGTGTGGGGGGTCTGACCCCCTCCGTGCCGCAGTTAACACATTAAGTATCCCACCTGGGGAGTACGATCGCAAGGTTGAA
ASV02531	26	0	0	20	0	0	51	46	12	28	11	18	0	0	0	13.8571	19.1667	0	Bacteria	Proteobacteria	Gammaproteobacteria	Alteromonadales	Alteromonadales_incertae_sedis	Psychrobium	TACGCAGGCGGTTTGTTAAGCGAGATGTGAAAGCCCCGGGCTCAACCTGGGAACTGCATTTCGAACTGATAAACTAGAGTTTTGTAGAGGGTGGTAGAATTTCAGGTGTAGCGGTGAAATGCGTAGAGATCTGAAGGAATACCAGTGGCGAAGGCGGCCACCTGGACAAAAACTGACGCTCATGTACGAAAGCGTGGGGAGCAAACGGGATTAGATACCCCGGTAGTCCACGCCGTAAACGATGTCAACTAGCCGACTGGCGCCTTGAGCGCTGGGTGGCGCAGCTAACGCATTAAGTTGACCGCCTGGGGAGTACGGCCGCAAGGTTAAA
ASV02560	0	0	0	0	0	0	0	7	0	0	0	0	0	0	0	0	1.16667	0	Bacteria	Actinobacteria	Coriobacteriia	Eggerthellales	Eggerthellaceae	Raoultibacter	CGCGTAGGCGGCTTGTTAAGCAAGGTCTTAAATCTTGGGGCTCAACCTCAAGCCGGATCTTGAACTGGCAGGCTCGAGTATGGTAGAGGAAAGTGGAATTCCCAGTGTAGCGGTGGAATGCGCAGATATTGGGAAGAACACCGATGGCGAAGGCAGCTTTCTGGGCCATTACTGACGCTGAGGTGCGAAAGCTAGGGGAGCAAACAGGATTAGATACCCTGGTAGTCCTAGCCGTAAACGATGGGCACTAGGTGTGGGGAGGATAACCTTTCCGTGCCGCAGCTAACGCATTAAGTGCCCCGCCTGGGGAGTACGGCCGCAAGGCTAAA
ASV02593	0	0	0	0	0	0	0	17	0	0	0	0	0	0	0	0	2.83333	0	Bacteria	Firmicutes	Clostridia	Clostridiales	Ruminococcaceae	Clostridium IV	AGTGTAGGCGGGAAGGCAAGTCAGAAGTGAAAATTATGGGCTTAACCCATAACCTGCTTTTGAAACTGTTTTTCTTGAGTGAGGCAGAGGCAAGCGGAATTCCTAGTGTAGCGGTGAAATGCGTAGATATTAGGAGGAACACCAGTGGCGAAGGCGGCTTGCTGGGCCTTTACTGACGCTGAGGCTCGAAAGCGTGGGGAGCAAACAGGATTAGATACCCTGGTAGTCCACGCCGTAAACGATGATCACTAGGTGTGGGGAGTTGAACCTTTCCGTGCCGGAGTTAACACAATAAGTGATCCACCTGGGGAGTACGACCGCAAGGTTGAA
ASV02622	0	0	0	0	0	0	0	6	0	0	0	0	0	0	0	0	1	0	Bacteria	Firmicutes	Clostridia	Clostridiales	Clostridiaceae 1	Proteiniclasticum	TGCGTAGGTGGTTTGCCAAGTTGGCAGCGTAATTCCGTGGCTTAACCGCGGAACTACTGCCAAAACTGGTAGGCTTGAGTGCGGCAGGGGTATGTGGAATTCCTAGTGTAGCGGTGGAATGCGTAGATATTAGGAGGAACACCGGTGGCGAAAGCGACATACTGGGCCGTAACTGACACTGAGGCACGAAAGCGTGGGGAGCAAACAGGATTAGATACCCTGGTAGTCCACGCCGTAAACGATGAATACTAGGTGTAGGAGGTATCGACTCCTTCTGTGCCGTCGCAAACGCATTAAGTATTCCGCCTGGGGACTACGGCCGCAAGGTTGAA
ASV02674	0	0	0	0	0	0	0	21	0	103	0	0	3	0	0	0	21.1667	0	Bacteria	Bacteroidetes	Flavobacteriia	Flavobacteriales	Flavobacteriaceae	Olleya	TCCGTAGGTGGATAATTAAGTCAGAGGTGAAATCCTGCAGCTTAACTGTAGAATTGCCTTTGATACTGGTTATCTTGAGTTATTATGAAGTAGTTAGAATATGTAGTGTAGCGGTGAAATGCATAGATATTACATAGAATACCAATTGCGAAGGCAGATTACTAATAATATACTGACACTGATGGACGAAAGCGTGGGGAGCGAACAGGATTAGATACCCTGGTAGTCCACGCCGTAAACGATGGTCACTAGCTGTTCGGACTTCGGTTTGAGTGGCTAAGCGAAAGTGATAAGTGACCCACCTGGGGAGTACGTTCGCAAGAATGAA
ASV02744	19	0	0	0	4	7	3	621	0	0	10	14	0	0	0	4.71429	107.5	0	Bacteria	Firmicutes	Clostridia	Clostridiales	Ruminococcaceae	Neglecta	TGCGTAGGCGGATTGGCAAGTCAGAAGTGAAATCCATGGGCTTAACCCATGAACTGCTTTTGAAACTGTTAGTCTTGAGTGAAGTAGAGGTAGGCGGAATTCCCGGTGTAGCGGTGAAATGCGTAGAGATCGGGAGGAACACCAGTGGCGAAGGCGGCCTACTGGGCTTTAACTGACGCTGAGGCACGAAAGTGTGGGTAGCAAACAGGATTAGATACCCTGGTAGTCCACACTGTAAACGATGATTACTAGGTGTGGGGGGGTCTAACCCCCTCCGTGCCGGAGTTAACACAATAAGTAATCCACCTGGGGAGTACGACCGCAAGGTTGAA
ASV02807	0	0	0	0	0	0	0	138	0	0	0	0	0	0	0	0	23	0	Bacteria	Firmicutes	Erysipelotrichia	Erysipelotrichales	Erysipelotrichaceae	Faecalibacillus	GGAGCAGGCGGCACTAAGGGTCTGTGGTGAAAGATCGAAGCTTAACTTCGGTAAGCCATGGAAACCGTAGAGCTAGAGTGTGTGAGAGGATCGTGGAATTCCATGTGTAGCGGTGAAATGCGTAGATATATGGAGGAACACCAGTGGCGAAGGCGACGATCTGGCGCATAACTGACGCTCAGTCCCGAAAGCGTGGGGAGCAAATAGGATTAGATACCCTAGTAGTCCACGCCGTAAACGATGAGTACTAAGTGTTGGGCGTCAAAGCTCAGTGCTGCAGTTAACGCAATAAGTACTCCGCCTGAGTAGTACGTTCGCAAGAATGAA
ASV02826	0	0	0	0	0	0	0	17	0	0	0	0	0	0	0	0	2.83333	0	Bacteria	Firmicutes	Clostridia	Clostridiales	Lachnospiraceae	Fusicatenibacter	AGCGTAGACGGCGAGGCAAGTCTGATGTGAAAGCCTGGGGCTTAACCCCGGAACTGCATTGGAAACTGCTTTGCTGGAGTGCCGGAGAGGTAAGCGGAATTCCTAGTGTAGCGGTGAAATGCGTAGATATTAGGAGGAACACCAGTGGCGAAGGCGGCTTACTGGACGGTAACTGACGTTGAGGCTCGAAAGCGTGGGGAGCAAACAGGATTAGATACCCTGGTAGTCCACGCGGTAAACGATGAATGCTAGGTGTTGGGGAGCAGAGCTCTTCGGTGCCGCCGCAAACGCATTAAGCATTCCACCTGGGGAGTACGTTCGCAAGAATGAA
ASV02879	0	0	0	0	0	0	0	5	0	0	0	0	0	0	0	0	0.833333	0	Bacteria	Firmicutes	Clostridia	Clostridiales	Lachnospiraceae	Falcatimonas	TGTGTAGGCGGGCTCGCAAGTTGGATGTGTAATACCCAGAGCTTAACTCGGGTGCTGCATCTGAAACTACGAGTCTTGAGTGTCGGAGAGGTAAGTGGAATTCCTAGTGTAGCGGTGGAATGCGTAGATATTAGGAGGAACATCAGTGGCGAAGGCGACTTACTGGACGATAACTGACGCTGAGGCACGAAAGCGTGGGGAGCAAACAGGATTAGATACCCTGGTAGTCCACGCCGTAAACGATGGATACTAGATGTAGGAGGTATTGACTCCTTCTGCGTCGCAGCTAACGCAATAAGTATCCCGCCTGGGGAGTACGGCCGCAAGGTTGAA
ASV02927	0	0	0	0	0	0	0	15	0	0	0	0	0	0	0	0	2.5	0	Bacteria	Firmicutes	Clostridia	Clostridiales	Lachnospiraceae	Hungatella	AGCGTAGACGGCGACGCAAGTCTGAAGTGAAATACCCGGGCTCAACCTGGGAACTGCTTTGGAAACTGTGTTGCTGGAGTGCTGGAGAGGTAAGCGGAATTCCTAGTGTAGCGGTGAAATGCGTAGATATTAGGAAGAACACCAGTGGCGAAGGCGGCTTACTGGACAGTAACTGACGTTGAGGCTCGAAAGCGTGGGGAGCAAACAGGATTAGATACCCTGGTAGTCCACGCCGTAAACGATGAATACTAGGTGTTGGTGAGCAAAGCTCATCGGTGCCGCCGCAAACGCAATAAGTATTCCACCTGGGGAGTACGTTCGCAAGAATGAA
ASV03093	0	0	0	0	0	0	0	11	0	0	2	0	0	0	0	0	2.16667	0	Bacteria	Firmicutes	Clostridia	Clostridiales	Ruminococcaceae	Anaerobacterium	TGCGTAGACGGGAAGGTAAGTTAGTTGTGAAATCCCTCGGCTCAACTGAGGAACTGCGACTAAAACTGCTTTTCTTGAGTGCTGGAGAGGAAAGTGGAATTCCTAGTGTAGCGGTGAAATGCGTAGATATTAGGAGGAACACCAGTGGCGAAGGCGACTTTCTGGACAGCAACTGACGTTGAGGCACGAAAGTGTGGGGAGCAAACAGGATTAGATACCCTGGTAGTCCACACCGTAAACGATGGATACTAGGTGTAGGAGATATTAAGTCTTCTGTGCCGTCGCAAACGCAGTAAGTATCCCACCTGGGGAGTACGGCCGCAAGGTTGAA
ASV03183	0	0	0	0	0	0	0	4	0	0	0	0	0	0	0	0	0.666667	0	Bacteria	Bacteroidetes	Bacteroidia	Bacteroidales	Bacteroidaceae	Bacteroides	AGCGTAGGCGGACTATTAAGTCAGCTGTGAAAGTTTGCGGCTCAACCGTAAAATTGCAGTTGATACTGGTCGTCTTGAGTGCAGTAGAGGTAGGCGGAATTCGTGGTGTAGCGGTGAAATGCTTAGATATCACGAAGAACTCCGATTGCGAAGGCAGCTTACTGGACTGTAACTGACGCTGATGCTCGAAAGTGTGGGTATCAAACAGGATTAGATACCCTGGTAGTCCACACAGTAAACGATGAATACTCGCTGTTTGCGATATACAGTAAGCGGCCAAGCGAAAGCATTAAGTATTCCACCTGGGGAGTACGCCGGCAACGGTGAA
ASV03277	0	0	3	0	0	0	0	13	0	0	0	0	0	0	0	0.428571	2.16667	0	Bacteria	Firmicutes	Clostridia	Clostridiales	Peptostreptococcaceae	Criibacterium	TGCGTAGACGGGAAGTCAAGTTAGTTGTGAAATCCCTCGGCTTAACTGAGGAACTGCAACTAAAACTGATTTTCTTGAGTACTGGAGAGGAAAGTGGAATTCCTAGTGTAGCGGTGAAATGCGTAGATATTAGGAGGAACACCGGTGGCGAAGGCGACTTTCTGGACAGAAACTGACGTTGAGGCACGAAAGTGTGGGGAGCAAACAGGATTAGATACCCTGGTAGTCCACACCGTAAACGATGGATACTAGGTGTAGGGGATATTAAAATTCTCTGTGCCGCCGCTAACGCAATAAGTATCCCACCTGGGGAGTACGGCCGCAAGGTTGAA
ASV03385	0	0	0	0	0	0	0	8	0	0	0	0	0	0	0	0	1.33333	0	Bacteria	Proteobacteria	Gammaproteobacteria	Cellvibrionales	Cellvibrionaceae	Teredinibacter	CGCGTAGGTGGTTATATAAGCTAGATGTGAAAGCCCTGGGCTCAACCTGGGAACTGCATTTAGAACTGTATGGCTAGAGTACAGCAGAGGATAGTGGAATTTCAGGTGTAGCGGTGAAATGCGTAGAGATCTGAAGGAACATCAGTGGCGAAGGCGACTGTCTGGGCTGATACTGACACTGAGGTGCGAAAGCGTGGGTAGCAAACAGGATTAGATACCCTGGTAGTCCACGCCGTAAACGATGTCTACTAGCCGTTGGGATCCTTGAGGTCTTAGTGGCGCAGCTAACGCAATAAGTAGACCGCCTGGGGAGTACGGCCGCAAGGTTAAA
ASV03597	0	0	0	0	0	0	0	11	0	0	0	0	0	0	0	0	1.83333	0	Bacteria	Firmicutes	Clostridia	Clostridiales	Lachnospiraceae	Dorea	AGCGTAGACGGCTGTGCAAGTCTGAAGTGAAAGGCATGGGCTCAACCTGTGGACTGCTTTGGAAACTGTGCAGCTAGAGTGTCGGAGAGGTAAGTGGAATTCCTAGTGTAGCGGTGAAATGCGTAGATATTAGGAGGAACACCAGTGGCGAAGGCGGCTTACTGGACGATGACTGACGTTGAGGCTCGAAAGCGTGGGGAGCAAACAGGATTAGATACCCTGGTAGTCCACGCCGTAAACGATGACTGCTAGGTGTCGGGCAGCAAAGCTGTTCGGTGCCGCAGCTAACGCAATAAGCAGTCCACCTGGGGAGTACGTTCGCAAGAATGAA
ASV03667	42	0	122	0	0	0	0	8	0	261	33	0	8	34	0	23.4286	51.6667	17	Bacteria	Proteobacteria	Gammaproteobacteria	Arenicellales	Arenicellaceae	Arenicella	CGCGTAGGTGGTTTGTTAAGTTAGATGTGAAAGCCCTGGGCTCAACCTAGGAATTGCATTTAAAACTGGCTTACTAGAGTATGGTAGAGGGAAGTGGAATTCCACATGTAGCGGTGAAATGCGTAGAGATGTGGAGGAACACCAGTGGCGAAGGCGACTTCCTGGACCAATACTGACACTGAGGTGCGAAAGCGTGGGGAGCAAACAGGATTAGATACCCTGGTAGTCCACGCCGTAAACGATGTCAACTAGCCGTTGGGGGGGTTACCTCTTAGTGGCGCAGCTAACGCGATAAGTTGACCGCCTGGGGAGTACGGTCGCAAGATTAAA
ASV03819	0	0	0	0	0	0	0	49	0	0	0	0	0	0	0	0	8.16667	0	Bacteria	Firmicutes	Clostridia	Clostridiales	Lachnospiraceae	Merdimonas	AGCGTAGACGGAAGTGCAAGTCTGAAGTGAAAGCCCGGGGCTCAACCCCGGGACTGCTTTGGAAACTGTATTTCTAGAGTGCTGGAGAGGTAAGTGGAATTCCTAGTGTAGCGGTGAAATGCGTAGATATTAGGAGGAACACCAGTGGCGAAGGCGGCTTACTGGACAGTGACTGACGTTGAGGCTCGAAAGCGTGGGGAGCAAACAGGATTAGATACCCTGGTAGTCCACGCCGTAAACGATGACTACTAGGTGTCGGTGAGCAAAGCTCATCGGTGCCGCAGCTAACGCAATAAGTAGTCCACCTGGGGAGTACGTTCGCAAGAATGAA
ASV03936	0	0	0	0	0	0	0	11	0	0	0	0	0	0	0	0	1.83333	0	Bacteria	Firmicutes	Clostridia	Clostridiales	Ruminococcaceae	Anaerobacterium	TGCGTAGACGGGACAACAAGTTAGTTGTGAAATCCCTCGGCTTAACTGAGGAACTGCAACTAAAACTATTGTTCTTGAGTGTTGGAGAGGAAAGTGGAATTCCTAGTGTAGCGGTGAAATGCGTAGATATTAGGAGGAACACCGGTGGCGAAGGCGACTTTCTGGACAATAACTGACGTTGAGGCACGAAAGTGTGGGGAGCAAACAGGATTAGATACCCTGGTAGTCCACACCGTAAACGATGGATACTAGGTGTAGGAAATGATTTCATTTTCTGTGCCGTCGCAAACGCAATAAGTATCCCACCTGGGGAGTACGGCCGCAAGGTTGAA
ASV03940	0	0	0	0	0	0	0	26	0	1859	0	0	0	0	0	0	314.167	0	Bacteria	Bacteroidetes	Flavobacteriia	Flavobacteriales	Flavobacteriaceae	Dokdonia	TCCGTAGGCGGGCATATAAGTCAGTGGTGAAATGCTGTGGCTCAACCATAGCACTGCCATTGATACTGTATGTCTTGAATTATTGTGAAGTGGTTAGAATATGTAGTGTAGCGGTGAAATGCTTAGATATTACATAGAATACCGATTGCGAAGGCAGATCACTAACAATATATTGACGCTGATGGACGAAAGCGTAGGTAGCGAACAGGATTAGATACCCTGGTAGTCTACGCCGTAAACGATGGATACTAGTTGTTTGGCTTTCGAGCTGAGTGACTAAGCGAAAGTGATAAGTATCCCACCTGGGGAGTACGTTCGCAAGAATGAA
ASV04007	0	0	0	0	0	0	0	29	0	0	0	0	0	0	0	0	4.83333	0	Bacteria	Firmicutes	Bacilli	Lactobacillales	Lactobacillaceae	Lactobacillus	AGCGCAGGCGGAAGAATAAGTCTGATGTGAAAGCCCTCGGCTTAACCGAGGAACTGCATCGGAAACTGTTTTTCTTGAGTGCAGAAGAGGAGAGTGGAACTCCATGTGTAGCGGTGGAATGCGTAGATATATGGAAGAACACCAGTGGCGAAGGCGACTCTCTGGTCTGCAACTGACGCTGAGGCTCGAAAGCATGGGTAGCGAACAGGATTAGATACCCTGGTAGTCCATGCCGTAAACGATGAGTGCTAAGTGTTGGGAGGTTTCCGCCTCTCAGTGCTGCAGCTAACGCATTAAGCACTCCGCCTGGGGAGTACGACCGCAAGGTTGAA
ASV04031	0	0	0	0	0	0	0	10	0	0	0	0	0	0	0	0	1.66667	0	Bacteria	Firmicutes	Clostridia	Clostridiales	Ruminococcaceae	Neglecta	TGCGTAGGCGGCTAGGCAAGTCAGACGTGAAAACCATGGGCTCAACCTGTGGACTGCGTTTGAAACTGTTTAGCTTGAGTGAAGTAGAGGTAGGCGGAATTCCCGGTGTAGCGGTGAAATGCGTAGAGATCGGGAGGAACACCAGTGGCGAAGGCGGCCTACTGGGCTTTAACTGACGCTGAGGCACGAAAGCATGGGTAGCAAACAGGATTAGATACCCTGGTAGTCCATGCCGTAAACGATGATTACTAGGTGTGGGGGGTCTGACCCCCTCCGTGCCGGAGTTAACACAATAAGTAATCCACCTGGGGAGTACGACCGCAAGGTTGAA
ASV04058	0	0	0	0	0	0	0	9	0	0	0	0	0	0	0	0	1.5	0	Bacteria	Firmicutes	Clostridia	Clostridiales	Lachnospiraceae	Abyssivirga	TGCGTAGGCGGCACCGTAAGTCTGTTGTGAAAGGCGATGGCTTAACCATCGAAGTGCAATGGAAACTGCGGAGCTAGAGTGCAGGAGAGGAAAGCGGAATTCCTAGTGTAGCGGTGAAATGCGTAGATATTAGGAAGAACACCAGTGGCGAAGGCGGCTTTCTGGACTGCAACTGACGCTGAGGCACGAAAGCGTGGGGAGCAAACAGGATTAGATACCCTGGTAGTCCACGCTGTAAACGATGAATGCTAGGTGTTGGGTCCGAGGGACTCGGTGCCGAAGTGAACGCATTAAGCATTCCACCTGGGGAGTACGACCGCAAGGTTGAA
ASV04083	0	0	0	0	0	0	0	26	0	0	0	0	0	0	0	0	4.33333	0	Bacteria	Firmicutes	Clostridia	Clostridiales	Lachnospiraceae	Agathobacter	AGCGCAGGCGGTGCGGCAAGTCTGATGTGAAAGCCCGGGGCTCAACCCCGGTACTGCATTGGAAACTGTCGTACTAGAGTGTCGGAGGGGTAAGCGGAATTCCTAGTGTAGCGGTGAAATGCGTAGATATTAGGAGGAACACCAGTGGCGAAGGCGGCTTACTGGACGATAACTGACGCTGAGGCTCGAAAGCGTGGGGAGCAAACAGGATTAGATACCCTGGTAGTCCACGCCGTAAACGATGAATACTAGGTGTCGGGAGGCATTGCCTTTCGGTGCCGTCGCAAACGCAGTAAGTATTCCACCTGGGGAGTACGTTCGCAAGAATGAA
ASV04145	5	0	0	0	0	0	0	55	0	0	0	0	0	0	0	0.714286	9.16667	0	Bacteria	Firmicutes	Clostridia	Clostridiales	Ruminococcaceae	Cellulosibacter	CGCGTAGGCGGCCGATTAAGTCTGGAGTGAAATCCCCGCTTTTAAGGTGGGAATTGCTTTGGAGACTGGTTGGCTTGAGTGCAGAAGAGGTAAGTGGAATTCCCAGTGTAGCGGTGAAATGCGTAGAGATTGGGAGGAACACCAGTGGCGAAGGCGACTTACTGGGCTGTAACTGACGCTGAGGCGCGAAAGCGTGGGGAGCGAACAGGATTAGATACCCTGGTAGTCCACGCGGTAAACGATGAATGCTAGGTGTAGGGGGTATCGACCCCTCCTGTGCCGGAGTTAACACAATAAGCATTCCGCCTGGGGAGTACGGCCGCAAGGTTGAA
ASV04255	0	0	0	0	0	0	0	31	0	0	11	0	0	0	0	0	7	0	Bacteria	Firmicutes	Clostridia	Clostridiales	Lachnospiraceae	Roseburia	AGCGCAGGCGGTACGGCAAGTCTGATGTGAAAGCCCGGGGCTCAACCCCGGTACTGCATTGGAAACTGTCGGACTAGAGTGTCGGAGGGGTAAGTGGAATTCCTAGTGTAGCGGTGAAATGCGTAGATATTAGGAGGAACACCAGTGGCGAAGGCGGCTTACTGGACGATTACTGACGCTGAGGCTCGAAAGCGTGGGGAGCAAACAGGATTAGATACCCTGGTAGTCCACGCCGTAAACGATGAATACTAGGTGTCGGGGAGCACTACTCTTCGGTGCCGCAGCAAACGCAATAAGTATTCCACCTGGGGAGTACGTTCGCAAGAATGAA
ASV04392	0	0	0	0	0	0	0	5	0	0	0	0	0	0	0	0	0.833333	0	Bacteria	Proteobacteria	Alphaproteobacteria	Rhodobacterales	Rhodobacteraceae	Amylibacter	TACGTAGGCGGATTAATAAGTTAGAGGTGAAATCCCAGGGCTCAACCCTGGAACTGCCTTTAAAACTGTTAGTCTTGAGATCGAGAGAGGTGAGTGGAATTCCAAGTGTAGAGGTGAAATTCGTAGATATTTGGAGGAACACCAGTGGCGAAGGCGGCTCACTGGCTCGATACTGACGCTGAGGTACGAAAGTGTGGGGAGCAAACAGGATTAGATACCCTGGTAGTCCACACCGTAAACGATGAATGCCAGACGTCAGCAAGCATGCTTGTTGGTGTCACACCTAACGGATTAAGCATTCCGCCTGGGGAGTACGGTCGCAAGATTAAA
ASV04434	0	0	0	0	0	0	0	19	85	0	36	0	0	0	0	0	23.3333	0	Bacteria	Bacteroidetes	Flavobacteriia	Flavobacteriales	Flavobacteriaceae	Aquimarina	TCCGTAGGCGGATTTATAAGTCAGTGGTGAAAGTTTGCGGCTCAACCGTAAAATTGCCATTGATACTGTAAGTCTTGAATTACTATGAAGTGGTTAGAATAAGTAGTGTAGCGGTGAAATGCATAGATATTACTTAGAATACCGATTGCGAAGGCAGATCACTAATAGTACATTGACGCTGAGGGACGAAAGCGTGGGTAGCGAACAGGATTAGATACCCTGGTAGTCCACGCCGTAAACGATGGTTACTAGTTGTTTGGTCTTCGGACTGAGTGACTAAGCGAAAGTGATAAGTAACCCACCTGGGGAGTACGTTCGCAAGAATGAA
ASV04452	0	0	0	0	0	0	0	11	0	11	0	0	0	0	0	0	3.66667	0	Bacteria	Bacteroidetes	Flavobacteriia	Flavobacteriales	Flavobacteriaceae	Tenacibaculum	TCCGCAGGCGGTCAATTAAGTCAGAGGTGAAATCCCATCGCTTAACGATGGAACTGCCTTTGATACTGGTTGACTTGAGTCATATGGAAGTAGATAGAATAAGTAGTGTAGCGGTGAAATGCATAGATATTACTTAGAATACCGATTGCGAAGGCAGTCTACTACGTATGTACTGACGCTGAGGGACGAAAGCGTGGGGAGCGAACAGGATTAGATACCCTGGTAGTCCACGCCGTAAACGATGGATACTAGTTGTTGGGCTTCGGTTCAGTGACTAAGCGAAAGTGATAAGTATCCCACCTGGGGAGTACGGTCGCAAGACTGAA
ASV04498	0	0	0	0	0	0	0	12	0	18	0	0	0	0	0	0	5	0	Bacteria	Bacteroidetes	Saprospiria	Saprospirales	Saprospiraceae	Aureispira	TACGTAGGCGGTTTTATAAGTCAGACGTCAAAGGCTGTGGCTAAACCACGGTACGCGTTTGAAACTGTAAGACTTGAATATGTTCGAGGTGCATGGAATGCTTCATGTAGCGGTGAAATGCATAGATATGAAGTAGAACACCAATTGCGAAGGCAGTGCACTAGGACATCATTGACGCTGAGGTACGAAAGCGTGGGTAGCGAACAGGATTAGATACCCTGGTAGTCCACGCCCTAAACGATGCTAACTGGTCATTTTTCGGAATAGAGAAGTGACTGAGGGAAACCATTAAGTTAGCCACCTGGGGAGTACGTTCGCAAGAATGAA
ASV04663	0	0	0	0	0	0	0	5	0	9	0	0	0	8	0	0	2.33333	4	Bacteria	Firmicutes	Clostridia	Clostridiales	Lachnospiraceae	Roseburia	AGCGCAGGCGGTGCGGCAAGTCTGATGTGAAAGCCCGGGGCTCAACCCCGGTACTGCATTGGAAACTGTCGTACTAGAGTGTCGGAGGGGTAAGCGGAATTCCTAGTGTAGCGGTGAAATGCGTAGATATTAGGAGGAACACCAGTGGCGAAGGCGGCTTACTGGACGATAACTGACGCTGAGGCTCGAAAGCGTGGGGAGCAAACAGGATTAGATACCCTGGTAGTCCACGCCGTAAACGATGAATACTAGGTGTCGGGGAGCATTGCTCTTCGGTGCCGCAGCAAACGCAATAAGTATTCCACCTGGGGAGTACGTTCGCAAGAATGAA
ASV04668	15	0	0	10	0	0	40	11	0	0	0	0	0	0	0	9.28571	1.83333	0	Bacteria	Bacteroidetes	Saprospiria	Saprospirales	Lewinellaceae	Portibacter	TGCGTAGGCGGCCTGACAAGTCAGAGGTGAAATACACGAGCTTAACTGGTGAATTGCCTTTGAAACTGTCAAGCTAGAATTATGTTGAGGTTAGCGGAATGAGTCATGTAGCGGTGAAATGCATAGATATGACTTAGAACACCAATTGCGTAGGCAGCTAGCTAGGCATATATTGACGCTGAGGCACGAAAGCGTGGGGAGCGAACAGGATTAGATACCCTGGTAGTCCACGCCCTAAACGATGTTTACTCGATGTTTGGTTTTAGGACTGAGCATCCAAGGGAAACCATTAAGTAAACCACCTGGGGAGTACGTTCGCAAGAATGAA
ASV04671	0	0	0	0	0	0	0	25	0	53	0	0	0	0	0	0	13	0	Bacteria	Bacteroidetes	Flavobacteriia	Flavobacteriales	Flavobacteriaceae	Tenacibaculum	TCCGCAGGCGGTCAATTAAGTTAGAGGTGAAATCCCGTCGCTCAACGACGGAACTGCCTTTAATACTGGTTGACTTGAGTTATACGGAAGTAGATAGAATAAGTAGTGTAGCGGTGAAATGCATAGATATTACTTAGAATACCGATTGCGAAGGCAGTCTACTACGTATATACTGACGCTCATGGACGAAAGCGTGGGGAGCGAACAGGATTAGATACCCTGGTAGTCCACGCCGTAAACGATGGATACTAGTTGTTGGACTTCGGTTCAGTGACTAAGCGAAAGTGATAAGTATCCCACCTGGGGAGTACGGTCGCAAGACTGAA
ASV04700	0	0	0	0	0	0	0	21	0	42	0	8	0	0	0	0	11.8333	0	Bacteria	Proteobacteria	Gammaproteobacteria	Alteromonadales	Colwelliaceae	Colwellia	TGCGTAGGTGGTTATTTAAGCAAGATGTGAAAGCCCCGGGCTCAACCTGGGAACTGCATTTTGAACTGGGTAACTAGAGTTTTGTAGAGGGTAGTGGAATTTCCAGTGTAGCGGTGAAATGCGTAGAGATTGGAAGGAACATCAGTGGCGAAGGCGGCTACCTGGACAAAGACTGACACTGAGGCACGAAAGCGTGGGGAGCAAACAGGATTAGATACCCTGGTAGTCCACGCCGTAAACGATGTCAACTAGCCGTCTGTAGACTTGATCTGTGGGTGGCGTAGCTAACGCGCTAAGTTGACCGCCTGGGGAGTACGGCCGCAAGGTTAAA
ASV04992	0	0	0	0	0	0	0	3	0	20	0	0	0	0	0	0	3.83333	0	Bacteria	Bacteroidetes	Saprospiria	Saprospirales	Saprospiraceae	Membranicola	TGCGTAGGCGGTTAGGTAAGTCAGAGGTGAAAGATTATCGCTTAACGATAAAATTGCCCTTGATACTGCTTAACTTGAATCAGAATGAGGTTGGCGGAATGTGACATGTAGCGGTGAAATGCATAGATATGTCATGGAACACCGATTGCGAAGGCAGCTGACTGGAACTTGATTGACGCTGAGGCACGAAAGCGTGGGGAGCGAACAGGATTAGATACCCTGGTAGTCCACGCCCTAAACGATGTTGACTCGATATTTGCCTGTAAGGGTGAGTGTCTAAGGGAAACCGATAAGTCAACCACCTGGGGAGTACGTTCGCAAGAATGAA
ASV05116	0	0	0	0	0	0	0	85	0	0	0	0	2	0	0	0	14.5	0	Bacteria	Proteobacteria	Oligoflexia	Bacteriovoracales	Bacteriovoracaceae	Peredibacter	CGCGCAGGCGGATGTGCAAGTCAGATGTGAAATCTCGGGGCTCAACCCCGAAACTGCGTCTGAAACTGTTCATCTAGAATCTCACAGGGGGTAGGGGAATTTCACATGTAGGGGTAAAATCCGTAGAGATGTGAAGGAACACCGGAGGCGAAGGCGCCTACCTGGATGAGTATTGACGCTGAGGCGCGAAAGCGTGGGGAGCAAACAGGATTAGATACCCTGGTAGTCCACGCCGTAAACGATGAGTACTAGTTATTAGAGGTATTGACCCCTTTAGTGACGCAGCTAACGCATTAAGTACTCCGCCTGGGAAGTACGGTCGCAAGACTAAA
ASV05344	0	0	0	0	0	0	0	157	0	0	0	0	0	0	0	0	26.1667	0	Bacteria	Firmicutes	Clostridia	Clostridiales	Lachnospiraceae	Coprococcus	TGCGTAGGTGGTTAGACAAGTCTGAAGTGAAAATCCGGGGCTTAACCCCGGAACTGCTTTGGAAACTGCCTGACTGGAGTACAGGAGAGGTAAGTGGAATTCCTAGTGTAGCGGTGAAATGCGTAGATATTAGGAGGAACACCAGTGGCGAAGGCGACTTACTGGACTGGTACTGACACTGAGGCACGAAAGCGTGGGGAGCAAACAGGATTAGATACCCTGGTAGTCCACGCCGTAAACGATGAATACTAGGTGTCGGGGCCCAAAGGGCTTCGGTGCCGCAGCCAACGCAATAAGTATTCCACCTGGGGAGTACGTTCGCAAGAATGAA
ASV05474	8	0	0	0	5	0	8	2	0	5	8	6	0	4	0	3	3.5	2	Bacteria	Firmicutes	Clostridia	Clostridiales	Lachnospiraceae	Blautia	AGCGTAGACGGATGGACAAGTCTGATGTGAAAGGCTGGGGCTCAACCCCGGGACTGCATTGGAAACTGCCCGTCTTGAGTGCCGGAGAGGTAAGCGGAATTCCTAGTGTAGCGGTGAAATGCGTAGATATTAGGAGGAACACCAGTGGCGAAGGCGGCTTACTGGACGGTAACTGACGTTGAGGCTCGAAAGCGTGGGGAGCAAACAGGATTAGATACCCTGGTAGTCCACGCCGTAAACGATGAATGCTAGGTGTTGGGGAGCAAAGCTCTTCGGTGCCGCCGCAAACGCATTAAGCATTCCACCTGGGGAGTACGTTCGCAAGAATGAA
ASV05564	0	0	0	0	0	0	0	2	0	0	0	0	0	0	0	0	0.333333	0	Bacteria	Firmicutes	Clostridia	Clostridiales	Lachnospiraceae	Blautia	AGCGTAGACGGCATAACAAGTCTGATGTGAAAGGCTGGGGCTTAACCCCGGGACTGCATTGGAAACTGTTAAGCTTGAGTGCCGGAGGGGTAAGCGGAATTCCTAGTGTAGCGGTGAAATGCGTAGATATTAGGAGGAACACCAGTGGCGAAGGCGGCTTACTGGACGGTAACTGACGTTGAGGCTCGAAAGCGTGGGGAGCAAACAGGATTAGATACCCTGGTAGTCCACGCCGTAAACGATGAATACTAGGTGTCAGGGAGCACAGCTCTTTGGTGCCGCCGCAAACGCATTAAGTATTCCACCTGGGGAGTACGTTCGCAAGAATGAA
ASV05892	0	0	0	0	0	0	0	101	0	0	0	0	0	0	0	0	16.8333	0	Bacteria	Firmicutes	Clostridia	Clostridiales	Ruminococcaceae	Petroclostridium	TGCGTAGGCGGTATTTTAAGTCGCATGTGAAATACTCGGGCTTAACCCGGGGGCTGCATGCGAAACTGGGGTACTAGAGTGCAGGAGAGGTAAGCGGAATTCCTAGTGTAGCGGTGAAATGCGTAGATATTAGGAGGAACACCAGTGGCGAAGGCGGCTTACTGGACTGTAACTGACGCTGAGGCACGAAAGCGTGGGGAGCAAACAGGATTAGATACCCTGGTAGTCCACGCTGTAAACGATGGATACTAGGTGTAGGGGTCGAAAAGGCTTCTGTGCCGGAGCAAACGCAATAAGTATCCCGCCTGGGGAGTACGACCGCAAGGTTGAA
ASV06407	0	0	0	0	0	0	0	11	0	0	0	0	0	0	0	0	1.83333	0	Bacteria	Verrucomicrobia	Verrucomicrobiae	Verrucomicrobiales	Rubritaleaceae	Rubritalea	AGCGTAGGCGGCGCGGTAAGTCAGATGTGAAATCTCAGAGCTCAACTCTGAAACTGCATTCGATACTGCCGTGCTAGAGTAATGGAGAGGTAACTGGAATTCTCGGTGTAGCAGTGAAATGCGTAGATATCGAGAGGAAGACCAATGGCGAAAGCAGGTTACTGGACATTTACTGACGCTGAGGCTCGAAGGCTAGGGTAGCGAAAGGGATTAGATACCCCTGTAGTCCTAGCAGTAAACGATGTGCGCTTGGTGTGGGAGGGTTCGACCCCTTCTGTGCCGGAGCTAACGCGTTAAGCGCACCGCCTGGGGAGTACGGTCGCAAGACTAAA
ASV06449	0	0	0	0	0	0	0	10	0	0	0	0	0	0	0	0	1.66667	0	Bacteria	Firmicutes	Clostridia	Clostridiales	Ruminococcaceae	Anaerobacterium	TGTGTAGGCGGGAAGCCAAGTCAGATGTGAAAATCATGGGCTCAACTCATGACTTGCATTTGAAACTGGTTTTCTTGAGTATGGGAGAGGTAAATGGAATTCCCGGTGTAGCGGTGAAATGCGTAGATATCGGGAGGAACACCAGTGGCGAAGGCGGTTTACTGGACCACAACTGACGCTGATACACGAAAGCGTGGGGAGCAAACAGGATTAGATACCCTGGTAGTCCACGCCGTAAACGATGAATGCTAGGTGTAGGGGCAATAGCTTCTGTGCCGGAGTTAACACAATAAGCATTCCACCTGGGGAGTACGGCCGCAAGGTTGAA
ASV06553	0	0	0	0	0	0	0	8	0	0	0	0	0	0	0	0	1.33333	0	Bacteria	Proteobacteria	Gammaproteobacteria	Cellvibrionales	Cellvibrionaceae	Pseudoteredinibacter	CACGTAGGCGGTTTATTAAGTTTTAAGTAAAAGCCCAAGGCTAAACTTTGGAAATGCTTAAAATACTGATAAACTTGAGTTTTTATAGAGGATAGTGGAATTTCTAGTACAGAGGTGATATTCGTTATAATATTAGAAGGAACATCAGAGGCGAAGGCGACTATCTGGATGTAAACTGACGCTGAGGTGCGAAAGTATGGGTAGCAAACAGGATTAGAGACCCTGGTAGTCCATACTGTCAACGATGAGTGTTAAATGTTGGATATTTTATTCAGTGTTACAGCTAACGCGTTAAACACTCCGCCTGGGGAATACGGTCGCAAGATTAAA
ASV07022	0	0	0	0	0	0	0	19	4	0	0	9	0	0	0	0	5.33333	0	Bacteria	Proteobacteria	Gammaproteobacteria	Gammaproteobacteria_incertae_sedis	Marinicella	Marinicella	TACGTAGGCGGCTTAATAAGTCAGATGTGAAATCCCCGGGCTTAACCTGGGAACTGCATTTGAAACTGTTTAGCTAGAGTGAGTGAGAGGTTAGTGGAATTCAAGGCGTAGCGGTGAAATGCGTAGAGGTCTTGAGGAACATCAGTGGCGAAGGCGACTAACTGGCACTACACTGACGCTGAGGTACGAAAGCGTGGGGAGCGAACAGGATTAGATACCCTGGTAGTCCACGCCCTAAACGATGAGGACTGGCTGTTGGCGCTATAGACGCGTCGGTAGCGAAGCTAACGCGTTAAGTTCTCCGCCTGGGGAGTACGACCGCAAGGTTGAA
ASV07030	33	6	0	0	0	0	4	9	0	13	0	0	0	0	0	6.14286	3.66667	0	Bacteria	Proteobacteria	Gammaproteobacteria	Alteromonadales	Alteromonadaceae	Paraglaciecola	CACGCAGGCGGTTTGTTAAGCTAGATGTGAAAGCCCCGGGCTCAACCTGGGAATAGCATTTAGAACTGGCAGGCTAGAGTCTTGGAGAGGGGAGTGGAATTTCTGGTGTAGCGGTGAAATGCGTAGATATCAGAAGGAACATCAGTGGCGAAGGCGACTCCCTGGCCAAAGACTGACGCTCATGTGCGAAAGTGTGGGTAGCGAACAGGATTAGATACCCTGGTAGTCCACACCGTAAACGCTGTCTACTAGCTGTTTGTGGATTTAATCCGTGAGTAGCGAAGCTAACGCGATAAGTAGACCGCCTGGGGAGTACGGCCGCAAGGTTAAA
ASV07048	0	0	0	0	0	0	0	12	0	40	9	0	0	0	0	0	10.1667	0	Bacteria	Proteobacteria	Gammaproteobacteria	Arenicellales	Arenicellaceae	Arenicella	CGCGTAGGTGGTTGTTTAAGTTAGATGTGAAAGCCCTGGGCTTAACCTAGGAACTGCATTTAAAACTGGGCAACTAGAGTATGGTAGAGGGAAGTGGAATTCCACATGTAGCGGTGAAATGCGTAGAGATGTGGAGGAACACCAGTGGCGAAGGCGACTTCCTGGACCAATACTGACACTGAGGTGCGAAAGCGTGGGGAGCAAACAGGATTAGATACCCTGGTAGTCCACGCCGTAAACGATGTCAACTAGCCGTTGGGGGGGTTACCTCTTAGTGGCGCAGCTAACGCGATAAGTTGACCGCCTGGGGAGTACGGTCGCAAGATTAAA
ASV07115	0	0	0	0	0	0	0	3	0	0	0	0	0	0	0	0	0.5	0	Bacteria	Firmicutes	Clostridia	Clostridiales	Ruminococcaceae	Saccharofermentans	TGTGTAGGCGGGACTGCAAGTCAGACGTGAAAATCATGGGCTCAACCCATGACTTGCGTTTGAAACTGCGGTTCTTGAGAGTGGGAGAGGTAAACGGAATTCCTGGTGTAGCGGTGAAATGCGTAGATATCAGGAGGAACACCGGTGGCGAAGGCGGTTTACTGGACCACAACTGACGCTGAGACACGAAAGCGTGGGGAGCAAACAGGATTAGATACCCTGGTAGTCCACGCCGTAAACGATGAATGCTAGGTGTAGGGTACGAACGTATTCTGTGCCGCAGCTAACGCAATAAGCATTCCACCTGGGGAGTACGGCCGCAAGGTTGAA
ASV07120	7	7	0	0	0	0	0	171	4	0	0	151	0	0	0	2	54.3333	0	Bacteria	Proteobacteria	Gammaproteobacteria	Cellvibrionales	Cellvibrionaceae	Eionea	CGCGTAGGCGGTTATTTAAGCTAGATGTGAAAGCCCAGGGCTCAACCTTGGAATTGCATTTAGAACTGGGTAGCTAGAGTACAAGAGAGGGTGGTGGAATTTCCAGTGTAGCGGTGAAATGCGTAGAGATTGGAAGGAACATCAGTGGCGAAGGCGGCCACCTGGATTGATACTGACGCTGAGGTGCGAAAGCGTGGGGAGCAAACAGGATTAGATACCCTGGTAGTCCACGCTGTAAACGATGTCAACTAGCCGTTGGTCTCCTTGAGGGGGCAGTGGCGCAGCTAACGCGATAAGTTGACCGCCTGGGGAGTACGGCCGCAAGGTTAAA
ASV07380	24	0	0	0	0	0	0	8	0	0	0	0	0	0	0	3.42857	1.33333	0	Bacteria	Actinobacteria	Actinobacteria	Bifidobacteriales	Bifidobacteriaceae	Bifidobacterium	CTCGTAGGCGGTTCGTCGCGTCCGGTGTGAAAGTCCATCGCTTAACGGTGGATCCGCGCCGGGTACGGGCGGGCTTGAGTGCGGTAGGGGAGACTGGAATTCCCGGTGTAACGGTGGAATGTGTAGATATCGGGAAGAACACCAATGGCGAAGGCAGGTCTCTGGGCCGTTACTGACGCTGAGGAGCGAAAGCGTGGGGAGCGAACAGGATTAGATACCCTGGTAGTCCACGCCGTAAACGGTGGATGCTGGATGTGGGGACCATTCCACGGTCTCCGTGTCGGAGCCAACGCGTTAAGCATCCCGCCTGGGGAGTACGGCCGCAAGGCTAAA
ASV07441	0	0	0	0	0	0	0	5	0	0	0	0	0	0	0	0	0.833333	0	Bacteria	Firmicutes	Clostridia	Clostridiales	Ruminococcaceae	Faecalibacterium	AGCGCAGGCGGGCGATCAAGTTGGAAGTGAAATCCATGGGCTCAACCCATGAACTGCTTTCAAAACTGGTCGTCTTGAGTAGTGCAGAGGTAGGCGGAATTCCCGGTGTAGCGGTGGAATGCGTAGATATCGGGAGGAACACCAGTGGCGAAGGCGGCCTACTGGGCACCAACTGACGCTGAGGCTCGAAAGTGTGGGTAGCAAACAGGATTAGATACCCTGGTAGTCCACACCGTAAACGATGATTACTAGGTGTTGGAGGATTGACCCCTTCAGTGCCGCAGTTAACACAATAAGTAATCCACCTGGGGAGTACGACCGCAAGGTTGAA
ASV07657	0	0	0	0	2	0	0	8	0	0	0	0	0	0	0	0.285714	1.33333	0	Bacteria	Firmicutes	Clostridia	Clostridiales	Ruminococcaceae	Sporobacter	TGTGTAGGCGGGACGACAAGTCAGATGTGAAAATTGCAGGCTCAACCTGGAAAGTGCATTTGAAACTGCCGTTCTTGAGAGTCGGAGAGGTAAATGGAATTCCCGGTGTAGCGGTGAAATGCGTAGATATCGGGAGGAACACCAGTGGCGAAGGCGATTTACTGGACGACAACTGACGCTGAGACACGAAAGCGTGGGGAGCAAACAGGATTAGATACCCTGGTAGTCCACGCTGTAAACGATGAATGCTAGGTGTAGGTGTGGAAACACATCTGTGCCGAAGTAAACACGATAAGCATTCCACCTGGGGAGTACGGCCGCAAGGTTGAA
ASV07695	0	0	0	0	0	0	0	7	0	0	0	0	0	0	0	0	1.16667	0	Bacteria	Firmicutes	Clostridia	Clostridiales	Christensenellaceae	Beduinibacterium	TGCGTAGGCGGCCGTTTAAGTCAGATGTGAAATACCCGTGCTTAACATGGGGGCTGCATTTGAAACTGGATGGCTTGAGTGCAGGAGAGGCAAGTGGAATTCCTAGTGTAGCGGTGAAATGCGTAGATATTAGGAGGAACACCAGTGGCGAAGGCGACTTGCTGGACTGTAACTGACGCTGAGGCACGAAAGCGTGGGGAGCAAACAGGATTAGATACCCTGGTAGTCCACGCCGTAAACGATGGATACTAGGTGTAGGGGTTTTAAGACCTCTGTGCCGCAGCAAACGCATTAAGTATCCCGCCTGGGGAGTACGATCGCAAGATTGAA
ASV07907	31	0	0	0	0	0	16	11	0	7	0	6	0	0	0	6.71429	4	0	Bacteria	Proteobacteria	Gammaproteobacteria	Oceanospirillales	Oceanospirillaceae	Marinomonas	CGCGTAGGTGGTTTGTTAAGTCTGATGTGAAATCCCAGGGCTCAACCTTGGAATGGCATCGGATACTGGCATGCTAGAGTATGGTAGAGGGGTGTGGAATTTCCTGTGTAGCGGTGAAATGCGTAGATATAGGAAGGAACATCAGTGGCGAAGGCGACACCCTGGACTAATACTGACACTGAGGTGCGAAAGCGTGGGGAGCAAACAGGATTAGATACCCTGGTAGTCCACGCCGTAAACGATGTCTACTAGCCGTTGGGTTGTAATGACTTAGTGGCGCAGCTAACGCAATAAGTAGACCGCCTGGGGAGTACGGCCGCAAGGTTAAA
ASV08010	0	0	0	0	0	0	0	86	0	0	0	0	0	0	0	0	14.3333	0	Bacteria	Firmicutes	Clostridia	Clostridiales	Lachnospiraceae	Cuneatibacter	CGAGTAGACGGAACTGCAAGTCAGATGTGAAATGCTAGAGCTCAACTTTAGAACTGCATCTGAAACTGTAGAACTAGAGTGCAGGAGAGGTAAGCGGAATTCCTAGTGTAGCGGTGAAATGCGTAGATATTAGGAGGAACACCAGTGGCGAAGGCGGCTTACTGGACTGTAACTGACGTTGAGGCGCGAAAGTGTGGGGAGCAAACAGGATTAGATACCCTGGTAGTCCACACCGTAAACGATGGATACTAGGTGTAGGCATGAATGTGTCTGTGCCGTCGCAAACGCAGTAAGTATCCCACCTGGGGAGTACGGCCGCAAGGTTGAA
ASV08025	0	0	0	0	0	0	0	17	0	451	31	38	0	0	0	0	89.5	0	Bacteria	Firmicutes	Erysipelotrichia	Erysipelotrichales	Erysipelotrichaceae	Longibaculum	TCCGTAGACTGTAAAATAAGTTATCTGTTAAATTTTAAAGCCTCACTTTAAACAAACTTTTAATACTGTTTTACTTGAGTTTTATACAGAAAAATAGAATTTTATATGGAAGAGTAAAATCTAAAGATATATAAAGGAATGTCAATAGCGAAGGCAATTTTTTGGTAAAAACTGACGTTAAGGGACGAAAGTGTGGGGAGCAAATAGGATTAGATACCCTAGTAGTCCACTACTGTAAATTCTGAGTGCTGTAATTTAATATAACTCGTTTTTAAGTTTTAGTTAGATTTTTAAGTTAACACTATAAGCACTTCGCCTGAGGAGTACGTTCGCAAGATTGGA
ASV08167	0	0	0	0	0	0	36	10	11	0	0	0	0	0	0	5.14286	3.5	0	Bacteria	Bacteroidetes	Flavobacteriia	Flavobacteriales	Flavobacteriaceae	Polaribacter	TCCGCAGGCGGTCAATTAAGTCAGAGGTGAAATACCATAGCTCAACTATGGAACTGCCTTTGATACTGGTTGACTTGAGTCATATGGAAGTAGATAGAATGTGTAGTGTAGCGGTGAAATGCATAGATATTACACAGAATACCGATTGCGAAGGCAGTCTACTACGTATGTACTGACGCTGAGGGACGAAAGCGTGGGGAGCGAACAGGATTAGATACCCTGGTAGTCCACGCCGTAAACGATGGATACTAGTTGTTGGGCATTAGCTCAGTGACTAAGCGAAAGTGATAAGTATCCCACCTGGGGAGTACGGTCGCAAGACTGAA
ASV08701	0	0	0	0	0	0	0	6	0	0	0	0	0	0	0	0	1	0	Bacteria	Firmicutes	Clostridia	Clostridiales	Ruminococcaceae	Flintibacter	CGTGTAGGCGGGACTGCAAGTCAGATGTGAAAACCATGGGCTCAACCTGTGGCCTGCATTTGAAACTGTAGTTCTTGAGTACTGGAGAGGCAGACGGAATTCCTAGTGTAGCGGTGAAATGCGTAGATATTAGGAGGAACACCAGTGGCGAAGGCGGTCTGCTGGACAGCAACTGACGCTGAGGCGCGAAAGCGTGGGGAGCAAACAGGATTAGATACCCTGGTAGTCCACGCCGTAAACGATGGATACTAGGTGTGGGGGGTCTGACCCCCTCCGTGCCGCAGTTAACACAATAAGTATCCCACCTGGGGAGTACGATCGCAAGGTTGAA
ASV08807	0	0	0	0	0	0	0	7	0	0	0	0	0	0	0	0	1.16667	0	Bacteria	Firmicutes	Bacilli	Lactobacillales	Lactobacillaceae	Weissella	AGCGCAGACGGTTATTTAAGTCTGAAGTGAAAGCCCTCAGCTCAACTGAGGAATTGCTTTGGAAACTGGATGACTTGAGTGCAGTAGAGGAAAGTGGAACTCCATGTGTAGCGGTGAAATGCGTAGATATATGGAAGAACACCAGTGGCGAAGGCGGCTTTCTGGACTGTAACTGACGTTGAGGCTCGAAAGTGTGGGTAGCAAACAGGATTAGATACCCTGGTAGTCCACACCGTAAACGATGAGTGCTAGATGTTCGAGGGTTTCCGCCCTTGAGTGTCGCAGCTAACGCATTAAGCACTCCGCCTGGGGAGTACGACCGCAAGGTTGAA
ASV08877	0	0	0	0	0	0	13	9	0	0	0	0	0	0	0	1.85714	1.5	0	Bacteria	Proteobacteria	Gammaproteobacteria	Alteromonadales	Colwelliaceae	Colwellia	TTCGTAGGCGGTCTATTAAGCAAGATGTGAAAGCCCAGGGCTCAACCTTGGAACTGCATTTTGAACTGGTAGACTAGAGTACTGTAGAGGGTGGTGGAATTTCCAGTGTAGCGGTGAAATGCGTAGAGATTGGAAGGAACATCAGTGGCGAAGGCGGCCACCTGGACAGATACTGACGCTGAGGAACGAAAGCGTGGGGAGCGAACAGGATTAGATACCCTGGTAGTCCACGCCGTAAACGATGTCAACTAGCCGTTTGTGTCCTTGAGACGTGAGTGGCGCAGCTAACGCACTAAGTTGACCGCCTGGGGAGTACGGCCGCAAGGTTAAA
ASV09398	0	0	0	0	0	0	0	35	0	0	0	6	0	0	0	0	6.83333	0	Bacteria	Proteobacteria	Alphaproteobacteria	Rhodospirillales	Rhodospirillaceae	Aliidongia	TATGTAGGCGGACTTGAAAGTCAGAAGTGAAAGCCCAGGGCTCAACCCTGGAATTGCTTTTGAAACTCCAAGTCTAGTATCCCGGAGGGGTTGACGGAATTCCGAGTGTAGAGGTGAAATTCGCAGATATTCGGAGGAACACCAGTGGCGTAGGCGGTCAACTGGACGGGTATAGACGCTGAGATACGAAAGCGTGGGTAGCAAACAGGATTAGATACCCTGGTAGTCCACGCCGTAAACGATGTGTGCTAGATGTCGGGTCCATAGGATTCGGTGTCGCAGCTAACGCACTAAGCACACCGCCTGGGGAGTACGGTCGCAAGATTAAA
ASV09549	0	0	0	0	0	0	0	7	0	0	0	0	0	0	0	0	1.16667	0	Bacteria	Proteobacteria	Alphaproteobacteria	Caulobacterales	Hyphomonadaceae	Ponticaulis	TTCGTAGGCGGGCTATTAAGTCAGATGTGAAATCCCAGGGCTCAACCCTGGAACTGCATTTGAAACTGGTAGCCTAGAGACTAGGAGAGGTCAGTGGAATACCGAGTGGAGAGGTGAAATTCGCAGATATTCGGTGGAACACCAGTGGCGAAGGCGACTGACTGGACTAGTACTGACGCTGAGGAACGAAAGTGTGGGGAGCAAACAGGATTAGATACCCTGGTAGTCCACACCGTAAACGATGACAGCTAGTTGTTGGCATGCATGCATGTCGGTGACGCAGCTAACGCATTAAGCTGTCCGCCTGGGGAGTACGGCCGCAAGGTTAAA
ASV09569	0	0	0	0	0	0	0	6	0	0	0	0	0	0	0	0	1	0	Bacteria	Bacteroidetes	Flavobacteriia	Flavobacteriales	Flavobacteriaceae	Tenacibaculum	TCCGCAGGCGGTCAATTAAGTTAGAGGTGAAATCCCGTCGCTCAACGACGGAACTGCCTTTAATACTGGTTGACTTGAGTTATACGGAAGTAGATAGAATAAGTAGTGTAGCGGTGAAATGCATAGATATTACTTAGAATACCGATTGCGAAGGCAGTCTACTACGTATATACTGACGCTCATGGACGAAAGCGTGGGGAGCGAACAGGATTAGATACCCTGGTAGTCCACGCCGTAAACGATGGATACTAGTTGTTGGGTTTCGACTCAGTGACTAAGCGAAAGTGATAAGTATCCCACCTGGGGAGTACGGTCGCAAGACTGAA
ASV09718	0	0	0	0	0	0	0	3	0	23	20	0	0	0	0	0	7.66667	0	Bacteria	Proteobacteria	Alphaproteobacteria	Rickettsiales	Anaplasmataceae	Lyticum	TGCGTAGGCGGCTTTATAAGTTGGAAGTGAAAGCCTTTGGCTCAACCAAAGAATTGCTTACAAAACTGTAAAGCTAGAGTATTAGAGAGGATAGAAGAATTTCTGATGTAGGGGTGAAATCCGTAGATATCAGAAAGAATATCGAAGGCGAAAGCATCTGTCTGGCTAAATACTGACGCTGTTGCACGAAAGCGTGGGGAGCAAACAGGATTAGATACCCTGGTAGTCCACGCAGTAAACGATGAGTGCTAGATGTTAGAACTATGTTTTAGCGTCGAAGCTAACGCATTAAGCACTCCGCCTGGGAACTACGATCGCAAGGTTAAA
ASV09980	0	0	0	0	0	0	0	3	0	0	8	0	0	0	0	0	1.83333	0	Bacteria	Bacteroidetes	Saprospiria	Saprospirales	Lewinellaceae	Portibacter	TGCGTAGGCGGGAAAATAAGTCAGAGGTGAAATCTGGTCGCTTAACGATCAAATTGCCTTTGAAACTGTTTTTCTTGAAATATGATGAGGCTGGCAGAATGTGACATGTAGCGGTGAAATGCATAGATATGTCATAGAATACCAATTGCGAAGGCAGCTGGCTGGTCATTATTTGACGCTGAGGCACGAAAGCGTGGGGAGCGAACAGGATTAGATACCCTGGTAGTCCACGCCCTAAACGATGTATACTCGATGTTTGGATTTATTTCTGGGCATCCAAGGGAAACCATTAAGTATACCACCTGGGGAGTACGTCGGCAACGATGAA
ASV10425	0	0	0	0	0	16	0	44	0	0	0	0	0	0	0	2.28571	7.33333	0	Bacteria	Firmicutes	Clostridia	Clostridiales	Lachnospiraceae	Anaerostipes	TGCGTAGGTGGTATGGCAAGTCAGAAGTGAAAACCCAGGGCTTAACTCTGGGACTGCTTTTGAAACTGTCAGACTGGAGTGCAGGAGAGGTAAGCGGAATTCCTAGTGTAGCGGTGAAATGCGTAGATATTAGGAGGAACATCAGTGGCGAAGGCGGCTTACTGGACTGAAACTGACACTGAGGCACGAAAGCGTGGGGAGCAAACAGGATTAGATACCCTGGTAGTCCACGCCGTAAACGATGAATACTAGGTGTCGGGGCCGCAGAGGTTTCGGTGCCGCAGCCAACGCAGTAAGTATTCCACCTGGGGAGTACGTTCGCAAGAATGAA
ASV10618	0	0	0	0	0	0	0	8	0	0	0	0	0	0	0	0	1.33333	0	Bacteria	Proteobacteria	Alphaproteobacteria	Rhodobacterales	Rhodobacteraceae	Sulfitobacter	TACGTAGGCGGATCAGAAAGTTAGGGGTGAAATCCCGAGGCTCAACCTCGGAACTGCCTCTAAAACTCCTGGTCTTGAGTTCGAGAGAGGTGAGTGGAATTCCAAGTGTAGAGGTGAAATTCGTAGATATTTGGAGGAACACCAGTGGCGAAGGCGGCTCACTGGCTCGATACTGACGCTGAGGTACGAAAGTGTGGGGAGCAAACAGGATTAGATACCCTGGTAGTCCACACCGTAAACGATGAATGCCAGTCGTCGGGCAGTATACTGTTCGGTGACACACCTAACGGATTAAGCATTCCGCCTGGGGAGTACGGTCGCAAGATTAAA
ASV10903	0	0	0	0	0	0	22	11	0	0	0	0	0	0	0	3.14286	1.83333	0	Bacteria	Proteobacteria	Alphaproteobacteria	Rhodospirillales	Rhodospirillaceae	Aliidongia	TATGTAGGCGGATATGAAAGTCAGAAGTGAAATCCCAAGGCTCAACCTTGGAATTGCTTTTGAAACTTCATATCTCGAGTCCCGGAGGGGCCAGTAGAATTCCTAGTGTAGAGGTGAAATTCGCAGATATTAGGAGGAATACCAGTGGCGTAGGCGACTGGCTGGACGGGTACTGACGCTGAGATACGAAAGCGTGGGGAGCAAACAGGATTAGATACCCTGGTAGTCCACGCCGTAAACGATGTGTGCTAGATGTCGGGCCCTTAGGGTTCGGTGTCGCAGCTAACGCACTAAGCACACCGCCTGGGGAGTACGGTCGCAAGATTAAA
ASV11374	9	0	0	0	0	0	0	15	0	0	0	0	0	0	0	1.28571	2.5	0	Bacteria	Firmicutes	Bacilli	Lactobacillales	Lactobacillaceae	Lactobacillus	AGCGCAGGCGGAAGAATAAGTCTGATGTGAAAGCCCTCGGCTTAACCGAGGAATTGCATCGGAAACTGTTTTTCTTGAGTGCAGAAGAGGAGAGTAGAACTCCATGTGTAGCGGTGGAATGCGTAGATATATGGAAGAATACCAGTGGCGAAGGCGGCTCTCTGGTCTGCAACTGACGCTGAGGCTCGAAAGCATGGGTAGCGAACAGGATTAGATACCCTGGTAGTCCATGCCGTAAACGATGAGTGCTAAGTGTTGGGAGGTTTCCGCCTCTCAGTGCTGCAGCTAACGCATTAAGCACTCCGCCTGGGGAGTACGACCGCAAGGTTGAA
ASV11596	0	0	0	0	0	0	0	5	0	0	0	0	0	0	0	0	0.833333	0	Bacteria	Firmicutes	Clostridia	Clostridiales	Lachnospiraceae	Coprococcus	AGCGTAGGCGGTCTGACAAGTCAGAAGTGAAAGCCCGGGGCTCAACTCCGGGACTGCTTTTGAAACTGCCGGACTAGATTGCAGGAGAGGTAAGTGGAATTCCTAGTGTAGCGGTGAAATGCGTAGATATTAGGAGGAACACCAGTGGCGAAGGCGGCTTACTGGACTGTAAATGACGCTGAGGCTCGAAAGCGTGGGGAGCAAACAGGATTAGATACCCTGGTAGTCCACGCCGTAAACGATGAATACTAGGTGTTGGGGAGCAAAGCTCTTCGGTGCCGCAGCAAACGCAATAAGTATTCCACCTGGGGAGTACGTTCGCAAGAATGAA
ASV12227	0	0	0	0	0	0	0	4	0	0	0	0	0	0	0	0	0.666667	0	Bacteria	Bacteroidetes	Cytophagia	Cytophagales	Cytophagaceae	Arcticibacterium	TGCGTAGGCGGCTTTTTAAGTCGGTGGTTAAAGGTAGCAGCTCAACTGTTTTACATGCCATCGAAACTGAAGAGCTTGAGTTATCAGGAGGCAGGCGGAATTTCTGGTGTAGCGGTGAAATGCATAGATACCAGAAGGAACACCTATTGCGAAGGCAGCTTGCTGTAGATACACTGACGCTGATGCACGAAAGCGTGGGGATCAAACAGGATTAGATACCCTGGTAGTCCACGCCGTAAACGATGATTACTAGTTGTTGGCGATAGACCGTCAGTGACCAAGGGAAACCGATAAGTAATCCACCTGGGGAGTACGCCGGCAACGGTGAA
ASV12955	0	0	0	0	6	0	0	47	0	0	0	0	0	0	0	0.857143	7.83333	0	Bacteria	Firmicutes	Clostridia	Clostridiales	Ruminococcaceae	Massiliimalia	AGCGCAGGCGGGTGATCAAGTCAGCTGTGAAAACTACGGGCTTAACCCGTAGACTGCAGTTGAAACTGTTCATCTTGAGTGAAGTAGAGGTTGGCGGAATTCCGAGTGTAGCGGTGAAATGCGTAGATATTCGGAGGAACACCGGTGGCGAAGGCGGCCAACTGGGCTTTAACTGACGCTGAGGCTCGAAAGTGTGGGGAGCAAACAGGATTAGATACCCTGGTAGTCCACACTGTAAACGATGATTGCTAGGTGTGGGGGGTTTGACCCCTTCCGTGCCGGAGCTAACGCAATAAGCAATCCACCTGGGGAGTACGACCGCAAGGTTGAA
ASV13167	0	0	0	0	0	0	0	19	0	0	0	0	0	0	0	0	3.16667	0	Bacteria	Firmicutes	Clostridia	Clostridiales	Lachnospiraceae	Anaerobutyricum	TGCGTAGGTGGCAGTGCAAGTCAGATGTGAAAGGCCGGGGCTCAACCCCGGAGCTGCATTTGAAACTGCTCGGCTAGAGTACAGGAGAGGCAGGCGGAATTCCTAGTGTAGCGGTGAAATGCGTAGATATTAGGAGGAACACCAGTGGCGAAGGCGGCCTGCTGGACTGTTACTGACACTGAGGCACGAAAGCGTGGGGAGCAAACAGGATTAGATACCCTGGTAGTCCACGCCGTAAACGATGAATACTAGGTGTCGGGGTCGTATAGGCTTCGGTGCCGCCGCAAACGCAGTAAGTATTCCACCTGGGGAGTACGTTCGCAAGAATGAA
ASV13225	0	0	0	0	0	0	0	2	0	0	0	0	0	0	0	0	0.333333	0	Bacteria	Firmicutes	Clostridia	Clostridiales	Lachnospiraceae	Parasporobacterium	AGTGTAGGCGGCATGACAAGTTAGATGTGAAAGCCCGCAGCTTAACTGCGGAACTGCATCTAAAACTGCCAGGCTTGAGTGCAGGAGAGGTAAGTGGAATTCCTAGTGTAGCGGTGGAATGCGTAGATATTAGGAGGAATACCAGAGGCGAAGGCGACTTACTGGACTGTAACTGACGCTGAGGCTCGAAAGCGTGGGGAGCAAACAGGATTAGATACCCTGGTAGTCCACGCCCTAAACGATGGATACTAGACGAAGCGGAATATAAAGTCTGCTGTGTCGAAGCAAACGCGATAAGTATCCCGCCTGAGGAGTACGGCCGCAAGGTTGAA
ASV13687	0	0	0	0	0	0	0	7	0	0	0	0	0	0	0	0	1.16667	0	Bacteria	Bacteroidetes	Cytophagia	Cytophagales	Roseivirgaceae	Roseivirga	TGCGTAGGCGGATCTTTAAGTCAGTGGTGAAATCCTGCAGCTTAACTGTAGAACTGCCATTGATACTGGAGATCTTGAGTATACTAGAGGTAGGCGGAATTTATGGTGTAGCGGTGAAATGCATAGATACCATAAAGAACACCAATAGCGTAGGCAGCTTACTGGAGTATAACTGACGCTGAGGCACGAAAGCATGGGTAGCGAACAGGATTAGATACCCTGGTAGTCCATGCCGTAAACGATGATTACTCGATGTTGGCGATATACTGTCAGCGTCCAAGCGAAAGCGTTAAGTAATCCACCTGGGGAGTACGCTCGCAAGAGTGAA
ASV13859	0	0	0	0	0	0	0	10	0	0	0	0	0	0	0	0	1.66667	0	Bacteria	Proteobacteria	Alphaproteobacteria	Kiloniellales	Kiloniellaceae	Thalassocola	TACGTAGGCGGACTTACAAGTCAGGAGTGAAATCCCAGGGCTCAACCCTGGAACTGCTTCTGAAACTGTAAGTCTAGAATCCGGGAGGGGTTAGTGGAATTCCTAGTGTAGAGGTGAAATTCGCAGATATTAGGAGGAACACCAGTGGCGAAGGCGACTGACTGGACCGGTATTGACGCTGAGGTACGAAAGCGTGGGGAGCAAACAGGATTAGATACCCTGGTAGTCCACGCCGTAAACGATGTGTGCTAGTTGTCAGGCCCTAGAGGTTTGGTGACGGAGAGAAATTTTTAAGCACACCGCCTGGGGAGTACGGTCGCAAGATTAAA
ASV13979	0	0	0	0	0	0	0	14	0	17	20	0	0	0	0	0	8.5	0	Bacteria	Bacteroidetes	Flavobacteriia	Flavobacteriales	Flavobacteriaceae	Algibacter	TCCGTAGGTTGATAATTAAGTCAGAGGTGAAAGTTTGCAGCTCAACTGTAAAATTGCCTTTGATACTGGTTATCTTGAATCATTATGAAGTGGTTAGAATATGTAGTGTAGCGGTGAAATGCATAGATATTACATAGAATACCAATTGCGAAGGCAGATCACTAATAATGTATTGACACTGATGGACGAAAGCGTAGGTAGCGAACGGGATTAGATACCCCGGTAGTCTACGCCGTAAACGATGGATACTAGCTGTTCGGAACTTGTTTCTGAGTGGCTAAGCGAAAGTGATAAGTATCCCACCTGGGGAGTACGTTCGCAAGAATGAA
ASV13989	0	0	0	0	0	0	0	9	0	0	0	0	0	0	0	0	1.5	0	Bacteria	Firmicutes	Clostridia	Clostridiales	Ruminococcaceae	Sporobacter	CGTGTAGGCGGAGCTGCAAGTCAGATGTGAAATCTCCGGGCTTAACCCGGAAACTGCATTTGAAACTGTAGCCCTTGAGTATCGGAGAGGCAAGCGGAATTCCTAGTGTAGCGGTGAAATGCGTAGATATTAGGAGGAACACCAGTGGCGAAGGCGGCTTGCTGGACGACAACTGACGCTGAGGCGCGAAAGCGTGGGGAGCAAACAGGATTAGATACCCTGGTAGTCCACGCTGTAAACGATGAATACTAGGTGTGGGAGGACTGACCCCTTCCGTGCCGCAGTTAACACAATAAGTATTCCACCTGGGGAGTACGACCGCAAGGTTGAA
ASV14218	32	20	30	0	0	0	0	66	0	0	0	0	0	0	0	11.7143	11	0	Bacteria	Proteobacteria	Gammaproteobacteria	Arenicellales	Arenicellaceae	Arenicella	CGCGTAGGTGGTTTGATAAGTTAGATGTGAAAGCCCTGGGCTTAACCTAGGAATTGCATTTAAAACTGTCTCACTAGAGTATAGTAGAGGGAAGTGGAATTCCACATGTAGCGGTGAAATGCGTAGAGATGTGGAGGAACACCAGTGGCGAAGGCGACTTCCTGGACTAATACTGACACTGAGGTGCGAAAGCGTGGGGAGCAAACAGGATTAGATACCCTGGTAGTCCACGCCGTAAACGATGTCAACTAGCCGTTGGAGGGGTTACCCTTTAGTGGCAAAGCTAACGCGATAAGTTGACCGCCTGGGGAGTACGGTCGCAAGATTAAA
ASV14721	0	0	0	0	0	0	0	18	34	4	4	0	0	0	0	0	10	0	Bacteria	Lentisphaerae	Lentisphaeria	Lentisphaerales	Lentisphaeraceae	Lentisphaera	TCCGCAGGGGGTTTACTTAGTCAGATGTGAAATTTCAGGGCTTAACTCTGAACGTGCATTTGAAACTGGTAGACTAGAGTATGTGAGAGGTGAGCGGAATTTGTGGTGTAGCGGTGGAATGCGTAGATATCACAAGGAAGGCCAAAGGCGAAAGCAGCTCACTGGCACAATACTGACCCTCAGGGACGAAGGCTAAGGTAGCGAAAAGGATTAGATACCCTTGTAGTCTTAGCAGTAAACGCTGTACACTCGATGTTGGTCTGGTTAGTCGGATCAGTGTCTAAGCTAACGCGATAAGTGTACCGCCTGGGAAGTACGGTCGCAAGACTAAA
ASV15247	0	0	0	0	0	0	0	4	0	0	0	0	0	0	0	0	0.666667	0	Bacteria	Proteobacteria	Alphaproteobacteria	Rhodobacterales	Rhodobacteraceae	Pseudohalocynthiibacter	TGCGCAGGCGGATGTAAAAGTCAGGAGTGAAATCCCAGAGCTCAACTCTGGAACTGCTTCTGAAACTTTACATCTAGAATACCGGAGAGGTTAGCAGAATTCCAAGTGTAGAGGTGAAATTCGCAGATATTTGGAGGAATACCAGTCGCGTAGGCGGCTAACTGGACGGTTATTGACGCTCAGGCACGAAAGCGTGGGGAGCAAACAGGATTAGATACCCTGGTAGTCCACGCCGTAAACGATGTGTGCTAGTTGTCGGGCTCTTAGAGCTCGGTGACGCAGGGAAACCATTAAGCACACCGCCTGGGGAGTACGGTCGCAAGACTAAA
ASV15767	0	0	0	0	0	0	0	33	0	0	0	0	0	0	0	0	5.5	0	Bacteria	Firmicutes	Clostridia	Clostridiales	Lachnospiraceae	Coprococcus	AGCGTAGGCGGCGGAGCAAGTCAGAAGTGAAAGCCCGGGGCTCAACCCCGGGACGGCTTTTGAAACTGTCCTGCTTGATTTCAGGAGAGGTAAGCGGAATTCCTAGTGTAGCGGTGAAATGCGTAGATATTAGGAGGAACACCAGTGGCGAAGGCGGCTTACTGGACTGACAATGACGCTGAGGCTCGAAAGCGTGGGGAGCAAACAGGATTAGATACCCTGGTAGTCCACGCCGTAAACGATGAATACTAGGTGTCGGGGCTCATAAGAGCTTCGGTGCCGCAGCAAACGCAATAAGTATTCCACCTGGGGAGTACGTTCGCAAGAATGAA
ASV16251	0	0	0	0	0	0	0	6	0	0	23	0	0	0	0	0	4.83333	0	Bacteria	Bacteroidetes	Flavobacteriia	Flavobacteriales	Flavobacteriaceae	Aquimarina	TCCGTAGGCGGATTTATAAGTCAGTGGTGAAAGTTTGCGGCTCAACCGTAAAATTGCCATTGATACTGTAGGTCTTGAATAATTGTGAAGTGGTTAGAATAAGTAGTGTAGCGGTGAAATGCATAGATATTACTTAGAATACCGATTGCGAAGGCAGATCACTAACAATTTATTGACGCTGAGGGACGAAAGCGTGGGTAGCGAACAGGATTAGATACCCTGGTAGTCCACGCCGTAAACGATGGTTACTAGCTGTTTGAACTTCGGTTTGAGTGGCTAAGCGAAAGTGATAAGTAACCCACCTGGGGAGTACGTTCGCAAGAATGAA
ASV16548	0	0	0	0	0	0	0	8	0	0	0	0	0	0	0	0	1.33333	0	Bacteria	Firmicutes	Clostridia	Clostridiales	Lachnospiraceae	Lachnospira	AGCGTAGGTGGCAAGGCAAGCCAGAAGTGAAAACCCGGGGCTCAACCGCGGGATTGCTTTTGGAACTGTCATGCTAGAGTGCAGGAGGGGTGAGCGGAATTCCTAGTGTAGCGGTGAAATGCGTAGATATTAGGAGGAACACCGGAGGCGAAGGCGGCTCACTGGACTGTAACTGACACTGAGGCTCGAAAGCGTGGGGAGCAAACAGGATTAGATACCCTGGTAGTCCACGCGGTAAACGATGAATACTAGATGTCGGGTAGCATTGCTTCTCGGTGTCGTCGCAAACGCAATAAGTATTCCACCTGGGGAGTACGTTCGCAAGAATGAA
ASV16581	0	0	0	0	0	0	0	4	0	0	0	0	0	0	0	0	0.666667	0	Bacteria	Firmicutes	Clostridia	Clostridiales	Lachnospiraceae	Roseburia	AGCGTAGGCGGTGCTATAAGTCTGATGTGAAAGCCCGGGGCTCAACCGCGGGACTGCATTGGAAACTGTAGGACTGGAGTGTCGGAGGGGTAAGTGGAATTCCTAGTGTAGCGGTGAAATGCGTAGATATTAGGAGGAACACCGGTGGCGAAGGCGGCTTACTGGACGACAACTGACGCTGAGGCTCGAAAGCGTGGGGAGCAAACAGGATTAGATACCCTGGTAGTCCACGCCGTAAACGATGAATACTAGGTGTCGGGGCCCATAAGGGCTTCGGTGCCGCAGCAAACGCAATAAGTATTCCACCTGGGGAGTACGTTCGCAAGAATGAA
ASV16921	0	0	0	0	0	0	0	13	0	0	0	0	0	0	0	0	2.16667	0	Bacteria	Proteobacteria	Oligoflexia	Bacteriovoracales	Bacteriovoracaceae	Peredibacter	CGCGCAGGCGGATTAATAAGTCAGATGTGAAATCTCGGGGCTCAACCTCGAAACTGCGTCTGAAACTATTAGTCTAGAATCTTAGAGGGGGTAGGGGAATTTCACGTGTAGGGGTAAAATCCGTAGAGATGTGAAGGAACACCGGTGGCGAAGGCGCCTACCTGGATAAGTATTGACGCTGAGGCGCGAAAGCGTGGGGAGCAAACAGGATTAGATACCCTGGTAGTCCACGCCGTAAACGATGAGTACTAGCTATTGGGGGTATTGACTCCCTCAGTGGCGCAGCTAACGCATTAAGTACTCCGCCTGGGAAGTACGGTCGCAAGACTAAA
ASV16982	0	0	0	0	0	0	0	13	0	0	0	0	0	0	0	0	2.16667	0	Bacteria	Firmicutes	Clostridia	Clostridiales	Ruminococcaceae	Sporobacter	CGCGTAGGCGGGATGGCAAGTCAGATGTGAAATCCATGGGCTCAACCCATGAACTGCATTTGAAACTGTCGTTCTTGAGTATCGGAGAGGCAAGCGGAATTCCTAGTGTAGCGGTGAAATGCGTAGATATTAGGAGGAACACCAGTGGCGAAGGCGGCTTGCTGGACGACAACTGACGCTGAGGCGCGAAAGCGTGGGGAGCAAACAGGATTAGATACCCTGGTAGTCCACGCCGTAAACGATGAATACTAGGTGTGGGGGGACTGACCCCCTCCGTGCCGCAGTTAACACAATAAGTATTCCACCTGGGGAGTACGACCGCAAGGTTGAA
ASV17187	0	0	0	0	0	0	0	8	0	0	0	0	0	0	0	0	1.33333	0	Bacteria	Verrucomicrobia	Opitutae	Puniceicoccales	Puniceicoccaceae	Coraliomargarita	TGCGTAGGCGGCTAGGTGTGTTAGGTGTGAAATCTCGGGGCTCAACCTCGAAACTGCGCCTAAAACTGCCTAGCTAGAGTATTGGAGAGGTAAGCGGAATTTCTGGTGTAGCGGTGAAATGCGTAGATATCAGAAGGAACACCAATGGCGAAGGCAGCTTACTGGACAATTACTGACGCTGAGGCACGAAAGCATGGGTAGCGAAAGGGATTAGATACCCCTGTAGTCCATGCCGTAAACGTTGTACACTAGGTCTTGGGGGTTTCGACCCTTTCAGGACCCCAGCTAACGCGATAAGTGTACCGCCTGAGGACTACGGCCGCAAGGCTAAA
ASV17561	0	0	0	0	0	0	0	9	0	0	0	0	0	0	0	0	1.5	0	Bacteria	Firmicutes	Clostridia	Clostridiales	Ruminococcaceae	Sporobacter	CGCGTAGGCGGGAATGCAAGTCAGATGTGAAATCCAAGGGCTCAACCCTTGAACTGCATTTGAAACTGTATTTCTTGAGTGTCGGAGAGGTTGACGGAATTCCTAGTGTAGCGGTGAAATGCGTAGATATTAGGAGGAACACCAGTGGCGAAGGCGGTCAACTGGACGATAACTGACGCTGAGGCGCGAAAGCGTGGGGAGCAAACAGGATTAGATACCCTGGTAGTCCACGCCGTAAACGATGAATACTAGGTGTGGGGGGACTGACCCCCTCCGTGCCGCAGTTAACACAATAAGTATTCCACCTGGGGAGTACGACCGCAAGGTTGAA
ASV17862	0	0	0	0	0	0	0	38	0	0	20	13	0	0	0	0	11.8333	0	Bacteria	Bacteroidetes	Flavobacteriia	Flavobacteriales	Flavobacteriaceae	Algibacter	TCCGTAGGTTGATAATTAAGTCAGAGGTGAAAGTTTGCAGCTCAACTGTAAAATTGCCTTTGATACTGGTTATCTTGAGTTATTATGAAGTAGTTAGAATATGTAGTGTAGCGGTGAAATGCATAGATATTACATAGAATACCAATTGCGAAGGCAGATTACTAATAATACACTGACACTGATGGACGAAAGCGTAGGTAGCGAACGGGATTAGATACCCCGGTAGTCTACGCCGTAAACGATGGATACTAGCTGTTCGGAACTTGTTTCTGAGTGGCTAAGCGAAAGTGATAAGTATCCCACCTGGGGAGTACGTTCGCAAGAATGAA
ASV17863	0	0	0	0	12	0	0	7	7	14	0	0	0	0	0	1.71429	4.66667	0	Bacteria	Proteobacteria	Gammaproteobacteria	Oceanospirillales	Oceanospirillaceae	Profundimonas	CGCGTAGGCGGTTATTTAAGTCAGATGTGAAAGCCCTGGGCTCAACCTAGGAACTGCCTCTGATACTGGATAACTAGAGTACAGAAGAGGGTGGTGGAATTTCCTGTGTAGCGGTGAAATGCGTAGATATAGGAAGGAACATCAGTGGCGAAGGCGACCACCTGGACTGATACTGACGCTGAGGTGCGAAAGCGTGGGGAGCAAACGGGATTAGATACCCCGGTAGTCCACGCCGTAAACGATGTCTACTAGCCGTTGGGGAGCTTGTCTCTTTAGTGGCGCAGCTAACGCATTAAGTAGACCGCCTGGGGAGTACGGTCGCAAGATTAAA
ASV17865	0	0	0	0	0	0	0	11	0	0	0	0	0	0	0	0	1.83333	0	Bacteria	Bacteroidetes	Saprospiria	Saprospirales	Lewinellaceae	Flavilitoribacter	TGCGTAGGCGGCCTGGTAAGTCAGAGGTGAAATACACGAGCTTAACTGGTGAATTGCCTTTGAAACTATCAAGCTAGAATTATGTTGAGGTCAGCGGAATGAGTCATGTAGCGGTGAAATGCATAGATATGACTTAGAACACCAATTGCGTAGGCAGCTGGCTAGGCATTGATTGACGCTGAGGCACGAAAGCGTGGGGAGCGAACAGGATTAGATACCCTGGTAGTCCACGCCCTAAACGATGCTTACTCGATGTTTGGACTTCGGTCTGAGCATCCAAGGGAAACCATTAAGTAAGCCACCTGGGGAGTACGTTCGCAAGAATGAA
ASV18775	0	0	0	0	0	0	0	3	5	20	13	16	5	0	0	0	10.3333	0	Bacteria	Bacteroidetes	Flavobacteriia	Flavobacteriales	Flavobacteriaceae	Dokdonia	TCCGTAGGCGGGCATATAAGTCAGTGGTGAAATGCTGTGGCTCAACCATAGCACTGCCATTGATACTGTATGTCTTGAATTATTGTGAAGTGGTTAGAATATGTAGTGTAGCGGTGAAATGCTTAGATATTACATAGAATACCGATTGCGAAGGCAGATCACTAACAATATATTGACGCTGATGGACGAAAGCGTAGGTAGCGAACAGGATTAGATACCCTGGTAGTCTACGCCGTAAACGATGGATACTAGTTGTTTGGCATTCGTGCTGAGTGACTAAGCGAAAGTGATAAGTATCCCACCTGGGGAGTACGTTCGCAAGAATGAA
ASV19347	0	0	0	0	0	0	0	80	0	0	0	0	0	0	0	0	13.3333	0	Bacteria	Bacteroidetes	Flavobacteriia	Flavobacteriales	Flavobacteriaceae	Dokdonia	TCCGTAGGCGGGCATATAAGTCAGTGGTGAAAGTCTGCAGCTTAACTGTAGAATTGCCATTGATACTGTATGTCTTGAATTATTGTGAAGTGGTTAGAATATGTAGTGTAGCGGTGAAATGCTTAGAGATTACATAGAATACCGATTGCGAAGGCAGATCACTAACAATATATTGACGCTGATGGACGAAAGCGTAGGTAGCGAACAGGATTAGATACCCTGGTAGTCTACGCCGTAAACGATGGATACTAGTTGTTTGGCATTCGTGCTGAGTGACTAAGCGAAAGTGATAAGTATCCCACCTGGGGAGTACGTTCGCAAGAATGAA
ASV21500	0	0	0	0	0	0	0	3	0	0	0	0	0	0	0	0	0.5	0	Bacteria	Cyanobacteria/Chloroplast	Cyanobacteria	Family I	Family I	Crinalium	CTCGTAGGCGGTTCAACAAGTCGGTCGTAAAAGTTTAGGGCTCAACCCTAAAATGTCGATCGATACTGTTGTGACTAGGATACGGTAGAGGTGAATGGAATTCCGAGTGTAGCGGTGAAATGCGTAGATATTCGGAGGAACACCAATTGCGAAGGCAGTTCACTGGACCGTGATCGACGCTGAGGAGCGAAAGCTAGGGGAGCAAACAGGATTAGATACCCTGGTAGTCCTAGCTGTAAACGATGGATACTAGATGTAGGAACTGGATTGACGGTTTCTGTATCGTAGCTAACGCGTTAAGTATCCCGCCTGGGGAGTACGGTCGCAAGACTAAA
ASV21938	0	0	0	0	0	0	0	8	0	0	0	0	0	0	0	0	1.33333	0	Bacteria	Verrucomicrobia	Verrucomicrobiae	Verrucomicrobiales	Verrucomicrobiaceae	Persicirhabdus	TGCGTAGGTGGTTTAGTATGTCGGATGTGAAAGCCCACGGCTCAACCGTGGAATCGCATTCGAAACTGCTAGACTAGAGTATCGGAGAGGTAAGTGGAATTCTTGGTGTAGCGGTGAAATGCGTAGATATCAAGAGGAACACCGGTGGCGAAGGCGACTTACTGGACGAATACTGACACTGATGCACGAAAGCTGGGGTAGCGAAGAGGATTAGATACCCTCGTAGTCCCAGCCGTAAACGGTGTACACTTGGTGTAGGAGGATTTATCCCCTTCTGTGCCGGAGCTAACGCGTTAAGTGTACCGCCTGGGGAGTACGGTCGCAAGATTAAA
ASV23173	0	0	0	0	0	0	0	3	0	0	0	0	0	0	0	0	0.5	0	Bacteria	Firmicutes	Clostridia	Clostridiales	Clostridiaceae 1	Clostridium sensu stricto	AGCGTAGGCGGATGATTAAGTGGGATGTGAAATACCCGGGCTCAACTTGGGTGCTGCATTCCAAACTGGTTATCTAGAGTGCAGGAGAGGAGAGTGGAATTCCTAGTGTAGCGGTGAAATGCGTAGAGATTAGGAAGAACACCAGTGGCGAAGGCGACTCTCTGGACTGTAACTGACGCTGAGGCTCGAAAGCGTGGGGAGCAAACAGGATTAGATACCCTGGTAGTCCACGCCGTAAACGATGAATACTAGGTGTAGGGGTTGTCATGACCTCTGTGCCGCCGCTAACGCATTAAGTATTCCGCCTGGGGAGTACGGTCGCAAGATTAAA
ASV23719	0	0	0	0	0	0	0	4	0	0	0	0	0	0	0	0	0.666667	0	Bacteria	Verrucomicrobia	Verrucomicrobiae	Verrucomicrobiales	Rubritaleaceae	Rubritalea	AGCGTAGGCGGCGTGGTAAGTCAGATGTGAAATCTCAGGGCTCAACCCTGAAACTGCATTCGATACTGCCATGCTAGAGTAATGGAGAGGTAACTGGAATTTTGGGTGTAGCAGTGAAATGCGTAGATATCCAAAGGAAGACCAATGGCGAAAGCAGGTTACTGGACATTTACTGACGCTGAGGCTCGAAGGCTAGGGTAGCGAAAGGGATTAGATACCCCTGTAGTCCTAGCAGTAAACGATGTGCGCTTGGTGTGGGAGGGTTCGACCCCTTCTGTGCCGGAGCTAACGCGTTAAGCGCACCGCCTGGGGAGTACGGTCGCAAGACTAAA
ASV24057	0	0	0	0	0	0	0	8	0	0	0	0	0	0	0	0	1.33333	0	Bacteria	Bacteroidetes	Flavobacteriia	Flavobacteriales	Flavobacteriaceae	Psychroserpens	TCCGTAGGTGGATAATTAAGTCAGAGGTGAAATCCTGCAGCTTAACTGTAGAATTGCCTTTGATACTGGTTATCTTGAGTTATTATGAAGTAGTTAGAATATGTAGTGTAGCGGTGAAATGCATAGATATTACATAGAATACCAATTGCGAAGGCAGATTACTAATAATATACTGACACTGATGGACGAAAGCGTGGGGAGCGAACAGGATTAGATACCCTGGTAGTCCACGCCGTAAACGATGGTTACTAGCTGTTCGGACTTCGGTCTGAGTGGCTAAGCGAAAGTGATAAGTAACCCACCTGGGGAGTACGTTCGCAAGAATGAA
ASV24283	0	0	0	0	0	0	0	10	0	0	0	0	0	0	0	0	1.66667	0	Bacteria	Firmicutes	Clostridia	Clostridiales	Lachnospiraceae	Lachnospiracea_incertae_sedis	AGCGTAGGTGGCAAGGCAAGTCAGATGTGAAAACCCGGGGCTCAACCCCGGGACTGCATTTGAAACTGTCTAGCTAGAGTGCAGGAGAGGTAAGTGGAATTCCTAGTGTAGCGGTGAAATGCATAGATATTAGGAGGAACACCAGTGGCGAAGGCGGCTTACTGGACTGTAACTGACACTGAGGCTCGAAAGCGTGGGGAGCAAACAGGATTAGATACCCTGGTAGTCCACGCCGTAAACGATGAATACTAGGTGTCGGGGCCCATAAGGGCTTCGGTGCCGCAGCAAACGCAATAAGTATTCCACCTGGGGAGTACGTTCGCAAGAATGAA
ASV24531	0	0	0	0	0	0	0	5	0	0	0	0	0	0	0	0	0.833333	0	Bacteria	Proteobacteria	Alphaproteobacteria	Rickettsiales	Rickettsiaceae	Occidentia	CGCGTAGGCGGATTAGTAAGTTAAAGGTTAAAGCCCGGAGCTCAACTTCGGAATCGCTTTTAATACTGCTAGTCTAGAGTAAGGTAGGGGGTAACGGAATTTCTAGTGTAGAGGTGGAATTCTTAGATATTAGAAGGAACACCGGTGGCGAAGGCGGTTACCTGGACCTTAACTGACGCTGAGGCGCGAAAGCGTGGGGAGCAAACAGGATTAGATACCCTGGTAGTCCACGCCGTAAACGATGAGTGCTAGATGTCGGGAGATTTTTCTTTCGGTTTCTAAGCTAACGCATTAAGCACTCCGCCTGGAGACTACGATCGCAAGATTAAA
ASV24920	0	0	0	0	0	0	0	4	0	0	0	0	0	0	0	0	0.666667	0	Bacteria	Bacteroidetes	Cytophagia	Cytophagales	Bernardetiaceae	Bernardetia	TACGTAGGTGGGCGTCTAAGTCTGGAGTGAAAGTTTGAGGCTCAACCTCGAAAGTGCTTTGGATACTGGGCGTCTAGAATTAGATATAGGTAGCTGGAATTTGTGGTGTAGCGGTGAAATGCATAGATACCACGAGGAACACCAATTGCGAAGGCAGGCTACTGGGTCTATATTGACACTGATGTACGAAAGTGTGGTTAGCGAACAGGATTAGATACCCTGGTAGTCCACACCGTAAACGATGATTACTCGGTGCTTGTACTTACGTATGAGTGCCTTAGGGAAACCGTTAAGTAATCCACCTGGGGAGTACGTTGGCAACAATGAA
ASV27447	0	0	0	0	0	0	0	8	0	0	0	0	0	0	0	0	1.33333	0	Bacteria	Firmicutes	Clostridia	Clostridiales	Lachnospiraceae	Merdimonas	AGCGCAGACGGCACTGCAAGTCTGAAGTGAAAGCCCGGGGCTCAACCCCGGGACTGCTTTGGAAACTGTAGAGCTAGAGTGCTGGAGAGGCAAGCGGAATTCCTAGTGTAGCGGTGAAATGCGTAGATATTAGGAAGAACACCAGTGGCGAAGGCGGCTTGCTGGACAGTAACTGACGTTCAGGCTCGAAAGCGTGGGGAGCAAACAGGATTAGATACCCTGGTAGTCCACGCCGTAAACGATGAATACTAGGTGTTGGTGAGCAAAGCTCATCGGTGCCGCCGCAAACGCAATAAGTATTCCACCTGGGGAGTACGTTCGCAAGAATGAA
ASV27569	0	0	0	0	0	0	0	7	0	0	0	0	0	0	0	0	1.16667	0	Bacteria	Proteobacteria	Gammaproteobacteria	Chromatiales	Thioalkalispiraceae	Thiohalophilus	CGCGTAGGCGGTTTTGTCAGTCGGATGTGAAAGCCCAGGGCTCAACCTTGGAACTGCATTCGAAACTGCAAGACTAGAGTATGGTAGAGGAGAGTGGAATTCCAGGTGTAGCGGTGAAATGCGTAGATATCTGGAGGAACACCAGTGGCGAAGGCGACTCTCTGGCCCAATACTGACGCTGAGGTGCGAAAGCGTGGGGAGCAAACAGGATTAGATACCCTGGTAGTCCACGCTGTAAACGATGTCGACTAGCCGTTGGGCACATTTAGGTGCTTAGTGGCGTAGCTAACGCGTTAAGTCGACCGCCTGGGGAGTACGTGCGCAAGCATGAA
ASV28012	0	0	0	0	0	0	0	5	0	0	0	0	0	0	0	0	0.833333	0	Bacteria	Proteobacteria	Gammaproteobacteria	Pseudomonadales	Moraxellaceae	Psychrobacter	AGCGTAGGTGGCTTGATAAGTCAGATGTGAAATCCCCGGGCTTAACCTGGGAACTGCATCTGATACTGTCAGGCTAGAATAGGTGAGAGGAAGGTAGAATTCCAGGTGTAGCGGTGAAATGCGTAGAGATCTGGAGGAATACCGATGGCGAAGGCAGCCTTCTGGCATCATATTGACACTGAGGTTCGAAAGCGTGGGTAGCAAACAGGATTAGATACCCTGGTAGTCCACGCCGTAAACGATGTCTACTAGTCGTTGGGTCCCTTGAGGACTTAGTGACGCAGCTAACGCAATAAGTAGACCGCCTGGGGAGTACGGCCGCAAGGTTAAA
ASV28640	0	0	0	0	0	0	0	7	0	0	0	0	0	0	0	0	1.16667	0	Bacteria	Proteobacteria	Gammaproteobacteria	Gammaproteobacteria_incertae_sedis	Candidatus Carsonella	Candidatus Carsonella	TCCGTAGACTGTAAAGTAAGTTTTTTGTCAAATTTTAAGACCCAATCTTAAACTAGCAACTAATACTGCTTTACTTTGAGTTTAATACAGAAAAGTAGAATTTTATACGACAGGGGTGAAATCCGTAGATATATAGAGGAATGCCAATAGCGAAGGCAACTTTTTAGTATAAACTGACGTTGAGGGACGAAAGCGTGGGTAGCAAACAGGATTAGAGACCCTGGTAGTCCACGCCGTAAATTCTGAGTGCTGTAATTTAATTGTAATATATTTAGTATACTACTTAGATTTTCAAGCTAACGCAATAAGCACTCCGCCTGAGGAGTACGATCGCAAGATTGGA
ASV28729	0	0	0	0	0	0	0	4	0	0	0	0	0	0	0	0	0.666667	0	Bacteria	Proteobacteria	Alphaproteobacteria	Rhodospirillales	Rhodospirillaceae	Lacibacterium	CGTGTAGGCGGTTTAGTCTGTTCGGTGTGAAATACCCAAGCTCAACTTGGGAACTGCATTGAATACTGCTAAACTAGAGTATTGGAGAGGAAAGTGGAATTCCTGGTGTAGAGGTGAAATTCGTAGATACCAGGAGGAACATCAGAGGCGAAGGCGACTTTCTGGACAATTACTGACGCTGAGGCGCGAAAGCGTGGGGAGCAAACAGGATTAGATACCCTGGTAGTCCACGCCGTAAACGATGATAACTAGACGTCGGAGGTATTGACCCCTTCGGTGTCGCAGCTAACGCATTAAGTTATCCGCCTGGGGAGTACGGTCGCAAGATTAAA
ASV28923	0	0	0	0	0	0	0	4	0	0	0	0	0	0	0	0	0.666667	0	Bacteria	Firmicutes	Clostridia	Clostridiales	Ruminococcaceae	Flintibacter	CGTGTAGGCGGGAAAGCAAGTCAGATGTGAAAACTGTGGGCTCAACCCACAGCCTGCATTTGAAACTGTTTTTCTTGAGTACTGGAGAGGCAGATGGAATTCCTAGTGTAGCGGTGAAATGCGTAGATATTAGGAGGAACACCAGTGGCGAAGGCGATCTGCTGGACAGCAACTGACGCTGAGGCGCGAAAGCGTGGGGAGCAAACAGGATTAGATACCCTGGTAGTCCACGCCGTAAACGATGGATACTAGGTGTGGGGGGTCTGACCCCCTCCGTGCCGCAGTTAACACAATAAGTATCCCACCTGGGGAGTACGATCGCAAGGTTGAA
ASV29712	0	0	0	0	0	0	0	4	0	3	0	0	0	0	0	0	1.16667	0	Bacteria	Planctomycetes	Planctomycetacia	Planctomycetales	Gemmataceae	Zavarzinella	TGCGTAGGCGGTTTATCAAGTCAGATGTGAAATGCCTGAGCTCAACTGAGGCACTGCGTTTGAAACTGATAGACTTGAGTATTTCAGGGGTATGCGGAACTGCCAGTGGAGCGGTGAAATGCGTTGATATTGGCAGGAACACCAGTGGCGAAGGCGGCATACTGGGGAATTACTGACGCTGAGGCACGAAAGCCAGGGTAGCGAACGGGATTAGATACCCCGGTAGTCCTGGCTGTAAACGATGAGTACTGGGCGGGAGGAAGTTCGCTTTTTCCTGCCGTAGGGAAACCATTAAGTACTCCGCCTGGGGAGTATGGTCGCAAGGCTGAA
ASV30136	0	0	0	0	0	0	0	6	0	0	0	0	0	0	0	0	1	0	Bacteria	Bacteroidetes	Cytophagia	Cytophagales	Flammeovirgaceae	Fabibacter	TACGTAGGCGGTTAGATAAGTCGAAGTTGAAATGCTGCAGCTCAACTGTATGCACTGGCTTTGATACTGTTTAACTTGAGTATGGTAGAGGTAGGCGGAATTTATGATGTAGCGGTGAAATGCATAGATATCATAAAGAACTCCAATTGCGAAGGCAGCTTACTGGACCATAACTGACGCTGATGTACGAAAGCGTGGGTAGCGAACAGGATTAGATACCCTGGTAGTCCACGCCGTAAACGATGATTACTCGATATGTGCGATAGACAGTGCGTATCCAAGCGAAAGCGTTAAGTAATCCACCTGGGGAGTACGATCGCAAGATTGAA
ASV31426	0	0	0	0	0	0	0	5	0	0	0	0	0	0	0	0	0.833333	0	Bacteria	Proteobacteria	Gammaproteobacteria	Chromatiales	Ectothiorhodospiraceae	Methylohalomonas	TACGTAGGCGGTTAGATAAGTTGGATGTGAAAGCCCCGGGCTCAACCTGGGAACTGCATTCAAAACTGTTTAACTAGAGTGTATAAGAGGTTAGCGGAATTCCAGGTGTAGCAGTGAAATGCGTAGATATCTGGAGGAACATCAGTGGCGAAGGCGGCTAACTGGTATAACACTGACGCTGAGGTACGAAAGCGTGGGTAGCGAACGGGATTAGATACCCCGGTAGTCCACGCCCTAAACGATGAGAACTAGCTGTTGGTTGCGTAAATGCAGTCAGTGGCGAAGCTAACGCGTTAAGTTCTCCGCCTGGGGAGTACGACCGCAAGGTTGAA
ASV32392	0	0	0	0	0	0	0	10	0	0	0	4	0	0	0	0	2.33333	0	Bacteria	Acidobacteria	Acidobacteria_Gp10	Gp10	Gp10	Gp10	CGCGTAGGCGGTCTTTTAAGTCAGTGGTGAAATCCCTCGGCTCAACCGAGGAACTGCCTCTGAAACTGAAAGACTTGAGACCGGGAGAGGGTGGTGGAATTCCCAGTGTAGCGGTGAAATGCGTAGATATTGGGAGGAACACCGGTGGCGAAGGCGGCCACCTGGACCGGTTCTGACGCTGAGGCGCGAAAGTGTGGGGAGCAAACAGGATTAGATACCCTGGTAGTCCACACTGTAAACGATGAGCACTCGGTGCTGCGGGTGTCGACCCCTGCAGTGCCTTAGGAAACCCGTTAAGTGCTCCGCCTGGGGAGTACGGTCGCAAGGCTGAA
ASV35393	0	0	0	0	0	0	0	7	0	0	0	0	0	0	0	0	1.16667	0	Bacteria	Bacteroidetes	Saprospiria	Saprospirales	Lewinellaceae	Lewinella	TGCGTAGGTGGACTAGTAAGTCAGAGGTGAAATCCCGCAGCTTAACTGCGGAACTGCCTTTGATACTGCTTGTCTTGAATCAGGTTGAGGTATGCGGAATGTGGCATGTAGCGGTGAAATGCGTAGATATGCCATAGAACACCGATTGCGAAGGCAGCATACTGGCCCTGTATTGACACTGAGGCACGAAAGCGTGGGGAGCGAACAGGATTAGATACCCTGGTAGTCCACGCCCTAAACGATGTTTACTCGATATTCGGCGCTTAGCGTTGAGTGTCCAAGGGAAACCGATAAGTAAACCACCTGGGGAGTACGTTCGCAAGAATGAA
ASV35428	0	0	0	0	0	0	0	4	0	9	0	0	0	0	0	0	2.16667	0	Bacteria	Bacteroidetes	Saprospiria	Saprospirales	Lewinellaceae	Flavilitoribacter	TGCGTAGGCGGTTTAATAAGTCAGGAGTGAAATCTTGCAGCTTAACTGTAAAATTGCTTTTGAAACTGTTAAACTTGAATTAGGTTGAGGTTGGCGGAATGTGACATGTAGCGGTGAAATGCATAGATATGTCATAGAACACCAATTGCGAAGGCAGCTGACTAGACCTTAATTGACGCTGAGGCACGAAAGCGTGGGGAGCGAACAGGATTAGATACCCTGGTAGTCCACGCCCTAAACGATGCTTACTCGACGTGCGGCTTTCGGGTTGCGCGTCCAAGGGAAACCGTTAAGTAAGCCACCTGGGGAGTACGATCGCAAGATTGAA
ASV36245	0	0	0	0	0	0	0	12	0	0	0	0	0	0	0	0	2	0	Bacteria	Firmicutes	Clostridia	Clostridiales	Lachnospiraceae	Agathobacter	AGCGCAGGCGGAAGGCTAAGTCTGATGTGAAAGCCCGGGGCTCAACCCCGGTACTGCATTGGAAACTGGTCATCTAGAGTGTCGGAGGGGTAAGTGGAATTCCTAGTGTAGCGGTGAAATGCGTAGATATTAGGAGGAACACCAGTGGCGAAGGCGGCTTACTGGACGATAACTGACGCTGAGGCTCGAAAGCGTGGGGAGCAAACAGGATTAGATACCCTGGTAGTCCACGCCGTAAACGATGAATACTAGGTGTCGGGAGGCATTGCCTTTCGGTGCCGTCGCAAACGCAGTAAGTATTCCACCTGGGGAGTACGTTCGCAAGAATGAA
ASV36246	0	0	0	0	0	0	0	12	0	0	0	0	0	0	0	0	2	0	Bacteria	Firmicutes	Clostridia	Clostridiales	Gracilibacteraceae	Lutispora	AGCGTAGGCGGTCGATTAAGTTAGATGTGAAACCCCCGGGCTTAACTTGGGGACTGCATCTAATACTGGTTGACTTAGAGTACAGGAGAGGGAAGCGGAATTCCTAGTGTAGCGGTGAAATGCGTAGATATTAGGAGGAACACCAGTGGCGAAGGCGGCTTTCTGGACTGACACTGACGCTGAGGCTCGAAAGCGTGGGGAGCAAACAGGATTAGATACCCTGGTAGTCCACGCTGTAAACGATGAATACTAGGTGTAGGGGGTATAAACTCCCTCTGTGCCGCAGCAAACGCAATAAGTATTCCGCCTGGGGAGTACGGCCGCAAGGTTGAA
ASV36965	0	0	0	0	0	0	0	5	0	0	0	0	0	0	0	0	0.833333	0	Bacteria	Firmicutes	Clostridia	Clostridiales	Ruminococcaceae	Anaeromassilibacillus	TGCGTAGGCGGATCTGCAAGTCAGTAGTGAAATCCCAGGGCTTAACCCTGGAACTGCTATTGAAACTGTGGGTCTTGAGTGAGGTAGAGGCAGGCGGAATTCCCGGTGTAGCGGTGAAATGCGTAGAGATCGGGAGGAACACCAGTGGCGAAGGCGGCCTGCTGGGCCTTAACTGACGCTGAGGCACGAAAGCATGGGTAGCAAACAGGATTAGATACCCTGGTAGTCCATGCCGTAAACGATGATTACTAGGTGTGGGGGGTCTGACCCCCTCCGTGCCGGAGTTAACACAATAAGTAATCCACCTGGGGAGTACGACCGCAAGGTTGAA
ASV37092	0	0	0	0	0	0	0	11	0	0	0	0	0	0	0	0	1.83333	0	Bacteria	Firmicutes	Clostridia	Clostridiales	Ruminococcaceae	Cellulosibacter	CGCGTAGGCGGCCGATTAAGTCTGGAGTGAAAGTCCTGCTTTCAAGGTGGGAATTGCTTTGGAGACTGGTTGGCTTGAGTGCGGAAGAGGTAAGTGGAATTCCCAGTGTAGCGGTGAAATGCGTAGAGATTGGGAGGAACACCAGTGGCGAAGGCGACTTACTGGGCCGTAACTGACGCTGAGGCGCGAAAGCGTGGGGAGCGAACAGGATTAGATACCCTGGTAGTCCACGCGGTAAACGATGAATGCTAGGTGTAGGGGGTATCGACCCCTCCTGTGCCGGAGTTAACACAATAAGCATTCCGCCTGGGGAGTACGGCCGCAAGGTTGAA
ASV37802	0	0	0	0	0	0	0	6	0	0	0	0	0	0	0	0	1	0	Bacteria	Firmicutes	Erysipelotrichia	Erysipelotrichales	Erysipelotrichaceae	Longibaculum	TGCGCAGGCGGCTTGTTAAGTCTAAGATTAAAGCCCGGGGCTCAACCCCGGTTCGTCTTAGAAACTGGCAGGCTTGAGTATGGTAGAGGCAAATGGAATTCCTAGTGTAGCGGTGGAATGCGTAGATATTAGGAGGAACACCAGTGGCGAAGGCGGTTTGCTGGGCCATCACTGACGCTCATGCACGAAAGCGTGGGGAGCAAATAGGATTAGATACCCTAGTAGTCCACGCCGTAAACGATGAGTACTAAGTGTCGGGTTACCGGTGCTGAAGTTAACACATTAAGTACTCCGCCTGAGTAGTACGGTCGCAAGGCTGAA
ASV38007	0	0	0	0	0	0	0	5	0	0	0	0	0	0	0	0	0.833333	0	Bacteria	Proteobacteria	Alphaproteobacteria	Caulobacterales	Hyphomonadaceae	Robiginitomaculum	TACGTAGGCGGACATGAAAGTCAGGAGTGAAATCCCAGGGCTCAACCCTGGAACTGCTCTTGAAACTCCATGTCTAGAATTCTGGAGAGGTTAGTGGAATTCCTAGTGTAGAGGTGAAATTCGCAGATATTAGGAGGAACACCAGTGGCGAAGGCGACTAACTGGACAGATATTGACGCTGAGGTACGAAAGCGTGGGGAGCAAACAGGATTAGATACCCTGGTAGTCCACGCCGTAAACGATGTGTGCTAGTTGTCAGGCCCTAGAGGTTTGGTGACGGAGAGAAATTTTTAAGCACACCGCCTGGGGAGTACGGTCGCAAGATTAAA
ASV38046	0	0	0	0	0	0	0	10	0	0	0	0	0	0	0	0	1.66667	0	Bacteria	Verrucomicrobia	Opitutae	Puniceicoccales	Puniceicoccaceae	Coraliomargarita	TGCGTAGGCCGATAGGTGTGTTAGGTGTGAAATCTCGGGGCTCAACCCCGAAACTGCGCCTAAAACTGCCTATCTAGAGTATTGGAGAGGTAAGCGGAATTTCTGGTGTAGCGGTGAAATGCGTAGATATCAGAAGGAACACCAATGGCGAAGGCAGCTTACTGGACAATAACTGACGCTGAGGCACGAAAGCATGGGTAGCGAAAGGGATTAGATACCCCTGTAGTCCATGCCGTAAACGTTGTACACTAGGTCTTGGGGGTTTCGACCCTTTCAGGACCCCAGCTAACGCGATAAGTGTACCGCCTGAGGACTACGGCCGCAAGGCTAAA
ASV38047	0	0	0	0	0	0	0	10	0	0	0	0	0	0	0	0	1.66667	0	Bacteria	Bacteroidetes	Flavobacteriia	Flavobacteriales	Flavobacteriaceae	Wenyingzhuangia	TTCGTAGGCGGGCTAATCAGTCAGAGGTGAAATCCAGCAGCTTAACTGTTGAACTGCCTTTGATACTGTTAGTCTTGAGTCATATGGAAGTAGATAGAATATGTAGTGTAGCGGTGAAATGCATAGATATTACATAGAATACCGATTGCGAAGGCAGTCTACTACGTATGTACTGACGCTGATGAACGAAAGCGTGGGGAGCGAACGGGATTAGATACCCCGGTAGTCCACGCCGTAAACGATGGACACTAGTTGTTGGGTTTTTGACTCAGTGACTAAGCGAAAGTGATAAGTGTCCCACCTGGGGAGTACGGTCGCAAGATTGAA
ASV38048	0	0	0	0	0	0	0	10	0	0	0	0	0	0	0	0	1.66667	0	Bacteria	Planctomycetes	Phycisphaerae	Tepidisphaerales	Tepidisphaeraceae	Tepidisphaera	TACGCAGGCGGACTGGTAGGTACCTTGTGAAATCCCACGGCTTAACCGTGGAACTGCAGGGTAAACCCCCAGTCTTGAGGCAGGTAGGGGTCAGTGGAACCATGAGTGGAGCGGTGAAATGCGTAGATATTCATGGGAACGCCAATGGCGAAGGCAGCTGACTGGGCCTGTTCTGACGCTCATGTACGAAAGCGTGGGGAGCAAACAGGATTAGATACCCTGGTAGTCCACGCCGTAAACGATGCACACTAGGTCGGGGGAGCTCTCATGCTTTCCCGGCCGAAGGTAAACTGATTAGTGTGCCGCCTGGGGAGTACGGTCGCAAGGCTAAA
ASV38049	0	0	3	0	0	0	0	7	0	0	0	0	0	0	0	0.428571	1.16667	0	Bacteria	Ignavibacteriae	Ignavibacteria	Ignavibacteriales	Ignavibacteriaceae	Melioribacter	GGTGTAGGCGGACCGACAAGTCAGAAGTGAAAGCCCTGGGCTCAACCCAGGAAGTGCTTTTGAAACTGTCGGTCTTGAGTACAGTAGAGGAGAGTGGAATTCCAGGTGTAGTGGTGAAATACGTAGATATCTGGAGGAACATCAGTGGCGAAGGCGGCTCTCTGGACTGTTACTGACGCTCAGACCCGAAAGCGTGGGGAGCAAACAGGATTAGATACCCTGGTAGTCCACGCCGTAAACGATGGACACTTGGTGTTGGAGGTATTGACCCCTTCAGTGCCGTAGCTAACGCGTTAAGTGTCCCGCCTGGGGAGTACGGTCGCAAGATTAAA
ASV39037	0	0	0	0	0	0	0	5	0	0	0	0	0	0	0	0	0.833333	0	Bacteria	Firmicutes	Clostridia	Clostridiales	Lachnospiraceae	Frisingicoccus	AGCGTAGGCGGCGATGCAAGTCAGAAGTGAAAGCCCAGGGCTTAACCGTGGGACTGCTTTTGAAACTGTGTTGCTGGATTGCCGGAGAGGTAAGTGGAATTCCTAGTGTAGCGGTGAAATGCGTAGATATTAGGAGGAACACCAGTGGCGAAGGCGGCTTACTGGACGGTGAATGACGCTGAGGCTCGAAAGCGTGGGGAGCAAACAGGATTAGATACCCTGGTAGTCCACGCCGTAAACGATGAATACTAGGTGTCGGGGCCCATAAGGGCTTCGGTGCCGCAGCAAACGCAATAAGTATTCCACCTGGGGAGTACGTTCGCAAGAATGAA
ASV40277	0	0	0	0	0	0	0	8	0	0	0	0	0	0	0	0	1.33333	0	Bacteria	Verrucomicrobia	Verrucomicrobiae	Verrucomicrobiales	Verrucomicrobiaceae	Persicirhabdus	TGTGTAGGCTGCGCGGAAAGTCGGATGTGAAAGCCCAAGGCTTAACCTTGGAACTGCATCCGATACTCCCGTGCTAGAGTAATGGAGAGGTAAGTGGAATTTTCGGTGTAGCAGTGAAATGCGTAGATATCGAGAGGAACATCAATGGCGAAGGCAACTTACTGGACATTCACTGACGCTCAGACACGAAGGCTAGGGGAGCGAAAGGGATTAGATACCCCTGTAGTCCTAGCAGTAAACGGTGCTCGCTTGGTGTGGGAGGGTTCGACCCCTTCTGTGCCGGAGCTAACGCGTTAAGCGAGCCGCCTGGGAAGTACGGTCGCAAGACTAAA
ASV40278	0	0	0	0	0	0	0	8	0	0	0	0	0	0	0	0	1.33333	0	Bacteria	Firmicutes	Erysipelotrichia	Erysipelotrichales	Erysipelotrichaceae	Faecalibaculum	TGCGCAGGCGGTCCTGCAAGTCTGGAGTGAAACGTATGAGCTCAACTCATGCGTGGCTCTGGAAACTGGAGGACTGGAGAGCAGGAGAGGGCGGTGGAACTCCATGTGTAGCGGTAAAATGCGTAGATATATGGAAGAACACCAGTGGCGAAGGCGGCCGCCTGGCCTGTTGCTGACGCTGAGGCACGAAAGCGTGGGGAGCAAATAGGATTAGATACCCTAGTAGTCCACGCCGTAAACGATGAGGACCAAGTGTTGGGGGTGAAACCTCAGTGCTGAAGTTAACGCAGTGAGTCCTCCGCCTGGGGAGTATGCACGCAAGTGTGAA
ASV41619	0	0	0	0	0	0	0	7	0	0	0	0	0	0	0	0	1.16667	0	Bacteria	Proteobacteria	Gammaproteobacteria	Alteromonadales	Alteromonadaceae	Paraglaciecola	CACGCAGGCGGTTTGTTAAGCGAGATGTGAAAGCCCCGGGCTCAACCTGGGAGGGTCATTTCGAACTGGCAGACTAGAGTTTTGGAGAGGGGAGTGGAATTCCAGGTGTAGCGGTGAAATGCGTAGATATCTGGAGGAACATCAGTGGCGAAGGCGACTCCCTGGTCAAAGACTGACGCTCATGTGCGAAAGTGTGGGTAGCGAACAGGATTAGATACCCTGGTAGTCCACACCGTAAACGCTGTCTACTAGCTGTTTGTGGATTTAATCCGTGAGTAGCGAAGCTAACGCGATAAGTAGACCGCCTGGGGAGTACGGCCGCAAGGTTAAA
ASV41620	0	0	0	0	0	0	0	7	0	0	0	0	0	0	0	0	1.16667	0	Bacteria	Firmicutes	Clostridia	Clostridiales	Ruminococcaceae	Intestinimonas	CGTGTAGGCGGGACTGCAAGTCAGATGTGAAAACTATGGGCTCAACCCATAGCCTGCATTTGAAACTGTAGTTCTTGAGTGCTGGAGAGGCAATCGGAATTCCGTGTGTAGCGGTGAAATGCGTAGATATACGGAGGAACACCAGTGGCGAAGGCGGATTGCTGGACAGTAACTGACGCTGAGGCGCGAAAGCGTGGGGAGCAAACAGGATTAGATACCCTGGTAGTCCACGCCGTAAACGATGGATACTAGGTGTGGGGGGTCTGACCCCCTCCGTGCCGCAGTTAACACAATAAGTATCCCACCTGGGGAGTACGATCGCAAGGTTGAA
ASV41622	0	0	0	0	0	0	0	7	0	0	0	0	0	0	0	0	1.16667	0	Bacteria	Proteobacteria	Alphaproteobacteria	Sphingomonadales	Erythrobacteraceae	Erythrobacter	CGCGTAGGCGGCTATCCAAGTCAGGGGTGAAATCCCGGGGCTCAACCCCGGAACTGCCCTTGAAACTAGGTGGCTAGAATACTGGAGAGGTGAGTGGAATTCCGAGTGTAGAGGTGAAATTCGTAGATATTCGGAAGAACACCAGTGGCGAAGGCGACTCACTGGACAGTTATTGACGCTGAGGTGCGAAAGCGTGGGGAGCAAACAGGATTAGATACCCTGGTAGTCCACGCCGTAAACGATGATGACTAGCTGTCCGGGCTCATAGAGCTTGGGTGGCGCAGTTAACGCATTAAGTCATCCGCCTGGGGAGTACGGTCGCAAGATTAAA
ASV41623	0	0	0	0	0	0	0	3	0	0	0	4	0	0	0	0	1.16667	0	Bacteria	Proteobacteria	Oligoflexia	Bacteriovoracales	Bacteriovoracaceae	Peredibacter	CGCGCAGGCGGACTAATAAGTCAGATGTGAAATCCCAGGGCTCAACCCTGGAACTGCGTCTGAAACTATTAGTCTAGAGTCTCATAGGGGGTAGGGGAATTTCACGTGTAGGGGTAAAATCCGTAGAGATGTGAAGGAACACCGGTGGCGAAGGCGCCTACCTGGATGAGTACTGACGCTGAGGCGCGAAAGCGTGGGGAGCAAACAGGATTAGATACCCTGGTAGTCCACGCCGTAAACGATGAGTACTAGTTATTAGAGGTATTGACCCCTTTAGTGACGCAGCTAACGCATTAAGTACTCCGCCTGGGAAGTACGGTCGCAAGACTAAA
ASV43155	0	0	0	0	0	0	0	6	0	0	0	0	0	0	0	0	1	0	Bacteria	Proteobacteria	Alphaproteobacteria	SAR11	SAR11	Candidatus Pelagibacter	TTCGTAGGTGGTTGAAAAAGTTGGTGGTGAAATCCCAGAGCTTAACTCTGGAACTGCCATCAAAACTTTTCAGCTAGAGTATGATAGAGGAAAGCAGAATTTCTAGTGTAGAGGTGAAATTCGTAGATATTAGAAAGAATACCAACTGCGAAGGCAGCTTTCTGGATCATTACTGACACTGAGGAACGAAAGCATGGGTAGCGAAGAGGATTAGATACCCTCGTAGTCCATGCCGTAAACGATGTGTGTTAGACGTTGGAAATTTATTTTCAGTGTCGCAGGGAAACCGATAAACACACCGCCTGGGGAGTACGACCGCAAGGTTAAA
ASV43156	0	0	0	0	0	0	0	6	0	0	0	0	0	0	0	0	1	0	Bacteria	Planctomycetes	Planctomycetacia	Pirellulales	Lacipirellulaceae	Bythopirellula	TACGTAGGCGGCATGATAAGTGATAGGTGAAATCCCACGGCTTACCCGTGGAACTGCCTAGCAAACTGTCAAGCTAGAGTGTGGTAGGGGAGAACAGAACTCATGGTGGAGCGGTGAAATGCGTAGATATCATGAGGAATACCGGTGGCGAAGGCGGTTCTCTGGTCCACAACTGACGCTGAGGTACGAAAGCTAGGGTAGCGAACGGGATTAGATACCCCGGTAGTCCTAGCCGTAAACGATGGGCACTAGCTTGGGGCCTCCCTGTGTGGTTCCAGGTGAAGCAAAAGTAATAAGTGCCCCGCCTGGGGAGTATGGTCGCAAGGCTGAA
ASV43157	0	0	0	0	0	0	0	6	0	0	0	0	0	0	0	0	1	0	Bacteria	Lentisphaerae	Lentisphaeria	Lentisphaerales	Lentisphaeraceae	Lentisphaera	TCCGTAGGGGGATACATAAGTTTGATGTGAAATTTCGAGGCTCAACCTCGAACCTGCATTGAAAACTGTGTATCTAGAATTCGGTAGAGGTAAGTGGAATTTGTGGTGTAGCGGTGGAATGCGTAGATATCACAAGGAACATCAAAGGCGTAAGCAGCTTACTGGGCCGATATTGACCCTGAGGGACGAAAGCTAAGGTAGCGAAAAGGATTAGATACCCTTGTAGTCTTAGCCGTAAACGTTGTACACTCGATGTCGGGGGAATTAGCCCCTCCGGTGTCTAAGCTAACGCGATAAGTGTACCGCCTGGGAAGTACGGTCGCAAGACTAAA
ASV44921	0	0	0	0	0	0	0	5	0	0	0	0	0	0	0	0	0.833333	0	Bacteria	Planctomycetes	Planctomycetacia	Pirellulales	Lacipirellulaceae	Lacipirellula	CACGTAGGCGGCTTGTTAAGTCAACTGTGAAATCCCTCGGCTCAACCGAGGAACTGCAGCTGATACTGACAGGCTTGAGTTCGGGAGGGGAGAGCGGAATTCCTGGTGGAGCGGTGATATGCATAGAGATCAGGAGGAACGCCGGTGGCGAAAGCGGCTCTCTGGACCGAAACTGACGCTGAGGTGCGAAAGCTAGGGGAGCGAACAGGATTAGATACCCTGGTAGTCCTAGCCGTAAACGATGGGTACTAAGTGGGGGGACTCCCAAGGTCTCCCTGCCGGAGCTAATGTGTTAAGTACCCCGCCTGGGGAGTATGGTCGCAAGGCTAAA
ASV44922	0	0	0	0	0	0	0	5	0	0	0	0	0	0	0	0	0.833333	0	Bacteria	Proteobacteria	Gammaproteobacteria	Cellvibrionales	Halieaceae	Congregibacter	CGCGTAGGCGGTTTGTTAAGTCGGATGTGAAAGCCCTGGGCTCAACCTGGGAACTGCACCCGATACTGGCCGACTGGAGTGCGAGAGAGGGAGGTAGAATTCCACGTGTAGCGGTGAAATGCGTAGATATGTGGAGGAATACCGGTGGCGAAGGCGGCCTCCTGGCTCGACACTGACGCTGAGGTGCGAAAGCGTGGGGAGCAAACAGGATTAGATACCCTGGTAGTCCACGCCGTAAACGATGTCTACTAGCCGTTGGGAGACTTGATTTCTTGGTGGCGCAGTTAACGCGATAAGTAGACCGCCTGGGGAGTACGGCCGCAAGGTTAAA
ASV44923	0	0	0	0	0	0	0	5	0	0	0	0	0	0	0	0	0.833333	0	Bacteria	Proteobacteria	Alphaproteobacteria	Rhodospirillales	Thalassospiraceae	Magnetovibrio	TACGTAGGCGGCTTAACAAGTCAGATGTGAAAGCCCAAGGCTCAACCTTGGAACTGCATTTGATACTGTTTCGCTTGAGTGTTAGAGAGGTAAGCAGAATTTCCAGTGTAGAGGTGAAATTCGTAGATATTGGAAGGAATACCGGTTGCGAAGGCGGCTTACTGGCTAACAACTGACGCTGAGGTACGAAAGCGTGGGGAGCAAACAGGATTAGATACCCTGGTAGTCCACGCCGTAAACGATGTGTGCTAGCTGTTGGATAGTATTCTATTCAGTGGCTGAGCTAACGTATTAAGCACACCGCCTGGGGAGTACGGTCGCAAGACTAAA
ASV44924	0	0	0	0	0	0	0	5	0	0	0	0	0	0	0	0	0.833333	0	Bacteria	Firmicutes	Clostridia	Clostridiales	Peptostreptococcaceae	Romboutsia	AGCGTAGACGGCATGGCAAGCCAGATGTGAAAGCCCGGGGCTCAACCCCGGGACTGCATTTGGAACTGTCAGGCTAGAGTGTCGGAGAGGAAAGCGGAATTCCTAGTGTAGCGGTGAAATGCGTAGATATTAGGAGGAACACCAGTTGCGAAGGCGGCTCTCTGGACTGTAACTGACACTGAGGCACGAAAGCGTGGGGAGCAAACAGGATTAGATACCCTGGTAGTCCACGCCGTAAACGATGAGTACTAGGTGTCGGGGGTTACCCCCCTCGGTGCCGCAGCTAACGCATTAAGTACTCCGCCTGGGGAGTACGCTCGCAAGAGTGAA
ASV44925	0	0	0	0	0	0	0	5	0	0	0	0	0	0	0	0	0.833333	0	Bacteria	Bacteroidetes	Flavobacteriia	Flavobacteriales	Flavobacteriaceae	Jejudonia	TGCGCAGGCGGCCTGTTAAGTTTGTGGTGAAAGCGTCTCGCTTAACGAGATACCCGCCATGGATACTGGCAGGCTTGAGTATGTCTGAGGAAGTTAGAATGCGTGGTGTAGCGGTGAAATGCATAGATATCACGCAGAATACCGATTGCGAAGGCAGACTTCTAAGACATTACTGACGCTGAGGCACGAAAGCGTGGGGAGCGAACAGGATTAGATACCCTGGTAGTCCACGCTGTAAACGATGATCACTAGGTGTTCGGACTTCGGTCTGAGTGCCCAAGCGAAAGCGATAAGTGATCCACCTGGGGAGTACGTTCGCAAGAATGAA
ASV44926	0	0	0	0	0	0	0	5	0	0	0	0	0	0	0	0	0.833333	0	Bacteria	Proteobacteria	Deltaproteobacteria	Desulfobacterales	Desulfobacteraceae	Desulfospira	TACGCAGGCGGCTCAGTAAGTCGGATGTGAAAGCCCGGGGCTCAACCCCGGAACTGCATTCGAAACTGCTGGACTTGAGTACGGGAGAGGAGAGCGGAATTCCTGGTGTAGAGGTGAAATTCGTAGATATCAGGAGGAACACCCGTGGCGAAAGCGGCTCTCTGGCCCGATACTGACGCTCATGTACGAAAGCGTGGGGAGCAAACAGGATTAGATACCCTGGTAGTCCACGCCGTAAACGATGAATGCTAGCCGCTGGGATAATTACCGTTTCAGTGGCGTCGCTAACGCATTAAGCATTCCGCCTGGGGAGTACGGTCGCAAGACTAAA
ASV44927	0	0	0	0	0	0	0	5	0	0	0	0	0	0	0	0	0.833333	0	Bacteria	Parcubacteria	Parcubacteria_genera_incertae_sedis	Parcubacteria_genera_incertae_sedis	Parcubacteria_genera_incertae_sedis	Parcubacteria_genera_incertae_sedis	TCCGTAGGTGGCCATATTAGTCAGATGTGAAAGATCCGAGCTCAACTCGGGGACCGCATTTGAAACGGTATGGCTTGAGTGTGCGAGAGGTAAACAGAACTCATGGTGTAGGGGTGAAATCCGTTGATATCATGGGGAATACCAAAAGCGAAGGCAGTTTACTGGCGCATCACTGACACTAAGGGACGAAACCCTGGGTAGCGAATGGGATTAGATACCCCAGTAGTCCAGGGCCTAAACGATCTTGATTAGTTTTTGGGAGTATCGACCCTCTCAGAGACGTAGCTAACGCGTTAAATCAAGCGCCTGGGAAGTACGAGCGCAAGCTTAAA
ASV44928	0	0	0	0	0	0	0	5	0	0	0	0	0	0	0	0	0.833333	0	Bacteria	Bacteroidetes	Saprospiria	Saprospirales	Lewinellaceae	Lewinella	TGCGTAGGTGGTTCAGTAAGTCAGATGTGAAAGCCCGGCGCTTAACGTCGGAATTGCATTTGATACTGCTGAACTTGAATAAGGTTGAGGTGGGCGGAATGTGGCATGTAGCGGTGAAATGCATAGATATGCCATAGAACACCAATTGCGAAGGCAGCTCACTGGCCCTTAATTGACACTGAGGCACGAAAGCGTGGGGAGCGAACAGGATTAGATACCCTGGTAGTCCACGCCCTAAACGATGTTTACTCGATATTCGGCGCTTAGCGTTGAGTGTCCAAGGGAAACCGATAAGTAAACCACCTGGGGAGTACGTTCGCAAGAATGAA
ASV44929	0	0	0	0	0	0	0	5	0	0	0	0	0	0	0	0	0.833333	0	Bacteria	Deferribacteres	Deferribacteres	Deferribacterales	Deferribacteraceae	Mucispirillum	CACGTAGGCGGTGTTGTAAGTCATTAGTCAAAGACTAGAGCTCAACTTTAGTAAGGCTAGTGATACTATAATACTAGAGTATCAGAGAGGATTGCAGAATTCCAGGTGTAGCGGTGAAATGCGTAGATATCAGGAGGAATACCGTTAGCGAAGGCGGCAATCTGGCTGGAAACTGACGCTGAGGTGCGAAAGCGTGGGTAGCAAACAGGATTAGATACCCTGGTAGTCCACGCTGTAAACGATGGATGCTAGGTGTTGGGCTTTTAAGTTCAGTGCCGCAGCAAACGCGATAAGCATCCCGCCTGGGGAGTACGTTTGCAAGAATGAA
ASV44930	0	0	0	0	0	0	0	5	0	0	0	0	0	0	0	0	0.833333	0	Bacteria	Planctomycetes	Planctomycetacia	Planctomycetales	Planctomycetaceae	Tuwongella	CACGTAGGCGGACTACTAAGTCGGGTGTGAAATCCCTCGGCCCAACCGAGGAACTGCGCCCGATACTGGTGGTCTTGAGGACAGGAGGGGAGCGTGGAATTCCTGGTGGAGCGGTGAAATGCGTTGATATCAGGAGGAACACCGGCGGCGAAGGCGACGCTCTGGCCTGTTTCTGACGCTGAGGTGCGAAAGCTAGGGGAGCAAACGGGATTAGATACCCCGGTAGTCCTAGCTGTAAACGATGGGTACTAGGTAGGGGGGTTCCAATGCCTCCCTGCTGGAGATAATTTATTAAGTACCCCGCCTGGGGAGTATAGTCGCAAGGCTGAA
ASV44931	0	0	0	0	0	0	0	5	0	0	0	0	0	0	0	0	0.833333	0	Bacteria	Bacteroidetes	Bacteroidia	Bacteroidales	Muribaculaceae	Paramuribaculum	TGCGCAGGCGGTGGATCAAGTCAGCGGTCAAATTGCGGGGCTCAACCCCGTACTGCCGTTGAAACTGGTCTGCTTGAGTTGGAGAGAAGTAGGCGGAATGCGCGGTGTAGCGGTGAAATGCATAGATATCGCGCAGAACTCCGATTGCGAAGGCAGCCTACCGGCTCCATACTGACGCTGAGGCACGAAAGCGTGGGGATCGAACAGGATTAGATACCCTGGTAGTCCACGCAGTAAACGATGAATGCTGGTTGTCCGGGTCAATTGAGACCTGGGCGGCGAAGCGAAAGCGATAAGCATTCCACCTGGGGAGTACGCCGGCAACGGTGAA
ASV44932	0	0	0	0	0	0	0	5	0	0	0	0	0	0	0	0	0.833333	0	Bacteria	Proteobacteria	Gammaproteobacteria	Chromatiales	Thioprofundaceae	Thiolapillus	CGCGTAGGCGGTTTGGTCAGTCAGATGTGAAAGCCCCGGGCTCAACCTGGGAACTGCATTTGATACTGCCAAACTAGAGTATGTTAGAGGGAAGTGGAATTCCGGGTGTAGCGGTGAAATGCGTAGATATCCGGAGGAACACCAATGGCGAAGGCAACTTCCTGGGACAATACTGACGCTGAGGTGCGAAAGCGTGGGGAGCAAACGGGATTAGATACCCCGGTAGTCCACGCTGTAAACGATGAGAACTAGTTGTCGGGAGGGTTTACCTTTCGGTGACGCAGCTAACGCATTAAGTTCTCCGCCTGGGGAGTACGCCGGCAACGGTAAA
ASV45322	0	0	0	0	0	0	0	2	0	0	0	0	0	0	0	0	0.333333	0	Bacteria	Proteobacteria	Gammaproteobacteria	Thiotrichales	Piscirickettsiaceae	Piscirickettsia	CGTGTAGGTGGAAGATTAAGTTATGGGTGAAAGCCCGAGGCTCAACCTCGGAAGTGCTCATAATACTGGTTTTCTAGAGTTATTTAGAGGTTAGCGGAATTCCTGGTGTAGAGGTGAAATTCGTAGATATCAGGAAGAACACCGGAGGCGAAGGCGGCTAACTAGAAATATACTGACACTGAGGCGCGAAAGCATGGGTAGCAAACAGGATTAGATACCCTGGTAGTCCATGCTGTAAACGATGAGTACTAGATGTGTGGGGTTTTGAACCTTGCGTGTCGCAGCTAACGCATTAAGTACTCCGCCTGGGAACTACGGTCGCAAGACTAAA
ASV46224	0	0	0	0	0	0	0	2	0	0	0	0	0	0	0	0	0.333333	0	Bacteria	Firmicutes	Clostridia	Clostridiales	Lachnospiraceae	Blautia	AGCGTAGACGGCATAACAAGTCTGATGTGAAAGGCTGGGGCTTAACCCCGGGACTGCATTGGAAACTGTTAAGCTTGAGTGCCGGAGGGGTAAGCGGAATTCCTAGTGTAGCGGTGAAATGCGTAGATATTAGGAGGAACACCAGTGGCGAAGGCGGCTTACTGGACGGTAACTGACGTTGAGGCTCGAAAGCGTGGGGAGCAAACAGGATTAGATACCCTGGTAGTCCACGCCGTAAACGATGAATGCTAGGTGTTGGGGAGCAAAGCTCTTCGGTGCCGCCGCAAACGCATTAAGCATTCCACCTGGGGAGTACGTTCGCAAGAATGAA
ASV47012	0	0	0	0	0	0	0	4	0	0	0	0	0	0	0	0	0.666667	0	Bacteria	Planctomycetes	Planctomycetacia	Pirellulales	Pirellulaceae	Mariniblastus	TGCGTAGGCGGCTTTGTAGGTCAGATGTGAAAGCCCACGGCTCAACCGTGGAATTGCGTTTGAAACCACAAGGCTTGAGGGGATCAGAGGAGAGCGGAACTCATTGTGGAGCGGTGAAATGCGTTGATATGATGAGGAACACCGGTGGCGAAAGCGGCTCTCTGGGATCCTTCTGACGCTGAGGCACGAAAGCTAGGGGAGCGAACGGGATTAGATACCCCGGTAGTCCTAGCTGTAAACGATCTGTACTAGTCCGTGGGGCCTCCCACAGTTTCTCGGACGTAGCGAAAGTGTTAAGTACAGCGCCTGGGGAGTATGGTCGCAAGGCTGAA
ASV47013	0	0	0	0	0	0	0	4	0	0	0	0	0	0	0	0	0.666667	0	Bacteria	Proteobacteria	Alphaproteobacteria	Rhizobiales	Rhodobiaceae	Rhodobium	CGCGTAGGCGGATTAGACAGTTGAGGGTGAAATCCCGGAGCTTAACTCCGGAACTGCCTTCAATACTACTAATCTTGAGTTCGGAAGAGGTGAGTGGAATTCCTAGTGTAGAGGTGAAATTCGTAGATATTAGGAAGAACATCAGTGGCGAAGGCGACTCACTGGTCCGATACTGACGCTGAGGTGCGAAAGCGTGGGGAGCAAACAGGATTAGATACCCTGGTAGTCCACGCCGTAAACGATGAATGCTAGTCGTCAGGGGGCATGCCCTTTGGTGACGCAGCTAACGCATTAAGCATTCCGCCTGGGGAGTACGATCGCAAGATTAAA
ASV47014	0	0	0	0	0	0	0	4	0	0	0	0	0	0	0	0	0.666667	0	Bacteria	Bacteroidetes	Flavobacteriia	Flavobacteriales	Flavobacteriaceae	Aquimarina	TCCGTAGGCGGATTTATAAGTCAGTGGTGAAAGTTTGCGGCTCAACCGTAAAATTGCCATTGATACTGTAAGTCTTGAATTACTATGAAGTGGTTAGAATAAGTAGTGTAGCGGTGAAATGCATAGATATTACTTAGAATACCGATTGCGAAGGCAGATCACTAATAGTACATTGACGCTGAGGGACGAAAGCGTGGGTAGCGAACAGGATTAGATACCCTGGTAGTCCACGCCGTAAACGATGGTTACTAGCTGTTTGAACTTCGGTTTGAGTGGCTAAGCGAAAGTGATAAGTAACCCACCTGGGGAGTACGTTCGCAAGAATGAA
ASV47015	0	0	0	0	0	0	0	4	0	0	0	0	0	0	0	0	0.666667	0	Bacteria	Proteobacteria	Gammaproteobacteria	Cellvibrionales	Cellvibrionaceae	Eionea	CGCGTAGGCGGCAAGTTAAGCGGGATGTGAAATCCCCGGGCTCAACCTGGGAACTGCATTTCGAACTGGCTTGCTAGAGTACAGAAGAGGGTGGTGGAATTTCCAGTGTAGCGGTGAAATGCGTAGATATTGGAAGGAACATCAGTGGCGAAGGCGGCCACCTGGTCTGATACTGACGCTGAGGTGCGAAAGCGTGGGGAGCAAACAGGATTAGATACCCTGGTAGTCCACGCTGTAAACGATGTCTACTAGCTGTTGGATTCCTTGAGGATTTAGTAGCGCAGCTAACGCACTAAGTAGACCGCCTGGGGAGTACGGCCGCAAGGTTAAA
ASV47016	0	0	0	0	0	0	0	4	0	0	0	0	0	0	0	0	0.666667	0	Bacteria	Bacteroidetes	Flavobacteriia	Flavobacteriales	Flavobacteriaceae	Maribacter	TCCGTAGGCGGGCAGCTAAGTCAGGGGTGAAAGTTTGCAGCTCAACTGTAAAATTGCCTTTGATACTGGTTGTCTTGAGTTATGGTGAAGTTGCCGGAATATGTAGTGTAGCGGTGAAATGCATAGATATTACATAGAACACCGATTGCGAAGGCAGGTGACTAACCATATACTGACGCTGATGGACGAAAGCGTGGGGAGCGAACAGGATTAGATACCCTGGTAGTCCACGCCGTAAACGATGGATACTAGCTGTTCGGAACTTGTTTCTGAGTGGCTAAGCGAAAGTGATAAGTATCCCACCTGGGGAGTACGTTCGCAAGAATGAA
ASV47017	0	0	0	0	0	0	0	4	0	0	0	0	0	0	0	0	0.666667	0	Bacteria	Chloroflexi	Anaerolineae	Aggregatilineales	Aggregatilineaceae	Aggregatilinea	CGTGCAGGCGGATTGTTAAGTTACTCATGAAAGCTCCTGGCTAAACTGGGAGAGGTTGAGTAAAACTGGCAGTCTAGAGTAGATGAGAGGTAGGTAGAATTCCTTGTGTAGTGGTGAAATGCGTAGATATAAGGAAGAATACCGGTGGCGAAGGCGACCTACTGGCATCTAACTGACGCTCAGACGCGAAAGCATGGGTAGCGAACGGGATTAGAAACCCCGGTAGTCCATGCCGTAAACGATGCACACTAAACGTTTGCATTCCTACGGGGATGTGAGTGTTGAAGCTAACGCGATAAGTGTGCCGCCTGGGGAGTACGGTCGCAAGGCTAAA
ASV47456	0	0	0	0	0	0	0	2	0	0	0	0	0	0	0	0	0.333333	0	Bacteria	Proteobacteria	Deltaproteobacteria	Bdellovibrionales	Bdellovibrionaceae	Vampirovibrio	TTCGTAGGAGGTTGGACAAGTTTGATGTGAAAGCCCGTGGCTCAACCACGGAACTGCATTGGAAACTGTTCGACTTGAGGTTTGGAGAGGAAAGCAGAATTCCCGGTGTAGCGGTGGAATGCGTAGATATCGGGAGGAATACCGACAGCGAAGGCAGCTTTCTGGACAACACCTGACTCTGAGGAACGAAAGCCTGGGGAGCAAACAGGATTAGATACCCTGGTAGTCCAGGCCGTAAACGGTGTACACTCGGTGTAGGTGGGGTTGGTCCCATCTGTGCCCAAGCTAACGCGATAAGTGTACCGCCTGGGGAGTACGGCGGCAACGCTAAA
ASV49450	0	0	0	0	0	0	0	3	0	0	0	0	0	0	0	0	0.5	0	Bacteria	Bacteroidetes	Flavobacteriia	Flavobacteriales	Cryomorphaceae	Vicingus	TGCGTAGGCGGGAAATTAAGTCAGTGGTGAAAGCCCCGAGCTCAACTTGGGAACTGCCATTGATACTGATTTTCTTGAATATAGTTGAGGCAGGCGGAATACAACATGTAGCGGTGAAATGCATAGATATGTTGTAGAACACCAATTGCGAAGGCAGCTTGCTAAACTATTATTGACGCTGAGGCACGAAAGCGTGGGGAGCGAACAGGATTAGATACCCTGGTAGTCCACGCCCTAAACTATGTTCACTCGATATTGGCGATATACTGTCAGTGTCCAAGCGAAAGCGTTAAGTGAACCACCTGGGGAGTACGTTCGCAAGAATGAA
ASV49451	0	0	0	0	0	0	0	3	0	0	0	0	0	0	0	0	0.5	0	Bacteria	Firmicutes	Bacilli	Bacillales	Bacillaceae 1	Aidingibacillus	CGCGTAGGCGGCCATGTAAGTCTGATGTGAAAACTCCACGGCTCAACCGGGAGACTGCATTGGAAACTGCATAGCTTGAGTGCAAGAGAGGTCAGTAGAATACCTAGTGTAGCGGTGGAATGCGTAGATATTAGGTAGAATACCAGTGGCGAAGGCGACTGACTGGCTTGTAACTGACGCTGATGTGCGAAAGCGTGGGGAGCGAACGGGATTAGATACCCCGGTAGTCCACGCTGTAAACGGTGAATACTAGTTGTGAGGGGTATCGACCCCCTTTGTGACGAAGTCAACACATTAAGTATTCCGCCTGGGAAGTACGGCCGCAAGGTTGAA
ASV49452	0	0	0	0	0	0	0	3	0	0	0	0	0	0	0	0	0.5	0	Bacteria	Bacteroidetes	Saprospiria	Saprospirales	Lewinellaceae	Lewinella	TGCGTAGGCGGCCTAATAAGTCAGAGGTGAAATCCCGCAGCTTAACTGCGGAACTGCCTTTGATACTGTTAGGCTTGAATTGGGTTGAGGTAAGCGGAATGTAGCATGTAGCGGTGAAATGCATAGATATGCCATAGAACACCGATTGCGAAGGCAGCTTACTGGACCTTGATTGACGCTGAGGCACGAAAGCGTGGGGAGCGAACAGGATTAGATACCCTGGTAGTCCACGCCCTAAACGATGTTTACTCGATATTCGGCGCTTAGCGTTGAGTGTCCAAGGGAAACCGATAAGTAAACCACCTGGGGAGTACGTTCGCAAGAATGAA
ASV49453	0	0	0	0	0	0	0	3	0	0	0	0	0	0	0	0	0.5	0	Bacteria	Proteobacteria	Gammaproteobacteria	Thiotrichales	Francisellaceae	Fangia	CACGTAGGCGGTCTGATCAGTTGGATGTGAAATTTCAGGGCTTAACCTTGAAAGGCCATTCAATACTGTCAGACTCGAGTCGAAGAGAGGTTAGTGGAATTTCCGGTGTAGCGGTGAAATGCGTAGAGATCGGAAGGAACACCAATGGCGAAGGCAACTAACTGGCTTCAGACTGACGCTGAGGTGCGAAAGCGTGGGTAGCGAACAGGATTAGAGACCCTGGTAGTCCACGCTGTAAACGATGAGTACTAGATGTTGGACGGCATGACCGTCGAGTATCGTAGCTAACGCGCTAAGTACTCCGCCTGGGGACTACGGCCGCAAGGCTAAA
ASV49454	0	0	0	0	0	0	0	3	0	0	0	0	0	0	0	0	0.5	0	Bacteria	Planctomycetes	Planctomycetacia	Pirellulales	Pirellulaceae	Mariniblastus	TGCGTAGGCGGGTGCGCAGGTCAGATGTGAAATCCCACGGCTCAACCGTGGAACTGCATTTGAAACCGTGCATCTTGAGCGAACTAGGGGTATGCGGAACTTCCAGTGGAGCGGTGAAATGTGTTGATATTGGAAGGAACACCGGTGGCGAAAGCGGCATACTGGGGTTTGTCTGACGCTGAGGCACGAAAGCTAGGGGAGCGAACAGGATTAGATACCCTGGTAGTCCTAGCTGTAAACGATCAGTACTAGAGGGGAGGTGGTTCGCCGCCTCCGCTCGTAGCAAAAGTGTTAAGTACTGCGCCTGGGGAGTATGGTCGCAAGGCTGAA
ASV49455	0	0	0	0	0	0	0	3	0	0	0	0	0	0	0	0	0.5	0	Bacteria	Proteobacteria	Alphaproteobacteria	Rhizobiales	Bradyrhizobiaceae	Pseudolabrys	TACGCAGGTGGTTTGTTAAGTCGGGTGTGAAATCCCGGAGCTCAACTCCGGAACTGCGCCCGATACTGGCAGACTTGAGTACGGGAGAGGGAAGCGGAATTCCTGGTGTAGAGGTGAAATTCGTAGATATCAGGAGGAACACCAGTGGCGAAAGCGGCTTCCTGGCCCGATACTGACACTCATGTACGAAAGCGTGGGTAGCAAACAGGATTAGATACCCTGGTAGTCCACGCCGTAAACGATGAATGCTAGCTGCTAGGATTATTACTTTCTTAGTGGCGAAGTTAACGCATTAAGCATTCCGCCTGGGAAGTACGGTCGCAAGACTAAA
ASV49456	0	0	0	0	0	0	0	3	0	0	0	0	0	0	0	0	0.5	0	Bacteria	Proteobacteria	Deltaproteobacteria	Bdellovibrionales	Bdellovibrionaceae	Bdellovibrio	GGTGTAGGCGGAAATGTAGGTCAGAAGTGAAAGTCCAGGGCTCAACCCTGGAAGTGCTTTTGAAACCCCATTTCTTGAGTGCAGGAGAGGAGAGTGGAATTCCAGGTGTAGTGGTGAAATACGTAGATATCTGGAGGAACATCGGTGGCGAAGGCGGCTCTCTGGCCTGTTACTGACGCTCAGACCCGAAAGCGTGGGGAGCAAACAGGATTAGATACCCTGGTAGTCCACGCCGTAAACGATGGACACTTGGTGTTGGAGGTATTGACCCCTTCAGTGCCGTAGCTAACGCGTTAAGTGTCCCGCCTGGGGAGTACGGTCGCAAGATTAAA
ASV49457	0	0	0	0	0	0	0	3	0	0	0	0	0	0	0	0	0.5	0	Bacteria	Firmicutes	Clostridia	Clostridiales	Lachnospiraceae	Fusicatenibacter	TTTGTAGGTGGTTTAGTAAGTCTATTGTTAAATCTTGAAGCTCAACTTCAAAAATGTAATAGAAACTACTAGACTTGAGGATAGTAGGGGTAAAGGGAATTTCCAGTGGAGCGGTGAAATGCGTAGATATTAGGAGGAACATCAGTGGCGAAGGCGGCTTACTGGGCTTTAACTGACGCTGAGGCTCGAAAGCGTGGGGAGCAAACAGGATTAGATACCCTGGTAGTCCACGCCGTAAACGATGAATGCTAGGTGTTGGGGAGCAAAGCTCTTCGGTGCCGCCGCAAACGCATTAAGCATTCCACCTGGGGAGTACGTTCGCAAGAATGAA
ASV49458	0	0	0	0	0	0	0	3	0	0	0	0	0	0	0	0	0.5	0	Bacteria	Firmicutes	Clostridia	Clostridiales	Ruminococcaceae	Paludicola	TTTGTAGGTGGTTTAGTAAGTCTATTGTTAAATCTTGAAGCTCAACTTCAAAAATGTAATAGAAACTACTAGACTTGAGGATAGTAGGGGTAAAGGGAATTTCCAGTGGAGCGGTGAAATGCGTAGATATTAGGAGGAACATCAGTGGCGAAGGCGGCTTACTGGGCTTTAACTGACGCTGAGGCTCGAAAGCGTGGGGAGCAAACAGGATTAGATACCCTGGTAGTCCACGCTGTAAACGATGATTACTAGGTGTGGGGGGACTGACCCCTTCCGTGCCGCAGTTAACACAATAAGTAATCCACCTGGGGAGTACGACCGCAAGGTTGAA
ASV49459	0	0	0	0	0	0	0	3	0	0	0	0	0	0	0	0	0.5	0	Bacteria	Planctomycetes	Planctomycetacia	Planctomycetales	Gemmataceae	Limnoglobus	CGCGTAGGCGGCACGATACGGTCTGGGTGAAATCCCTCGGCTCAACCGAGGAATTGCCTGGGCAACGGTCGCGCTAGACAGCATCAGGGGAAGGTGGAACTCGCGGTGGAGCGGTGAAATGCGTAGATATCGCGAGGAACGCCGGTGGCGAAAGCGACCTTCTGGGGTGCTTGTGACGCTGAGGCGCGAAAGCTAGGGGAGCGAACGGGATTAGATACCCCGGTAGTCCTAGCCCTAAACGATGTGCACTAGGTAGTGGGACGTTCCGACGTCCCGCTGCCGGAGCAAAAGTTTTAAGTGCACCGCCTGGGGACTACGGTCGCAAGACTAAA
ASV49460	0	0	0	0	0	0	0	3	0	0	0	0	0	0	0	0	0.5	0	Bacteria	Bacteroidetes	Flavobacteriia	Flavobacteriales	Cryomorphaceae	Lishizhenia	TGCGCAGGCGGCCTTATAAGTCAGTGGTGAAATCTCTCGGCTCAACCGAGAAACTGCCATTGATACTGTAGGGCTTGAATATAGACGAAGTAGGCGGAATGTAGCATGTAGCGGTGAAATGCTTAGATATGCTACAGAACACCGATCGCGAAGGCAGCTTACTAGGCTATTATTGACGCTAATGCACGAAAGCGTGGGGAGCGAACAGGATTAGATACCCTGGTAGTCCACGCCGTAAACGATGATTACTCGATGTTGGTGATACACAATCAGCGTCCAAGCGAAAGTATTAAGTAATCCACCTGGGGAGTACGATCGCAAGGTTGAA
ASV49461	0	0	0	0	0	0	0	3	0	0	0	0	0	0	0	0	0.5	0	Bacteria	Planctomycetes	Planctomycetacia	Pirellulales	Lacipirellulaceae	Bythopirellula	CACGTAGGCGGCCAAGTAAGTGTGAAGTGAAATCCCACGGCTCACCCGTGGAACTGCTTTGCATACTGCTTGGCTCGAGGAAGGTAGGGGAGAGCAGAACTCTTGGAGGAGCGGTGAAATGCGTAGATATCAAGAGGAATACCAGTGGCGAAGGCGGCTCTCTGGTCCTTTACTGACGCTGAGGTGCGAAAGCTAGGGTAGCGAACGGGATTAGATACCCCGGTAGTCCTAGCCGTAAACGATGGATACTAGCTAGAGGCCCACCTAAGGGTCTCTGGTGAAGCAAATGTGTTAAGTATCCCGCCTGGGGAGTATGGTCGCAAGGCTAAA
ASV49462	0	0	0	0	0	0	0	3	0	0	0	0	0	0	0	0	0.5	0	Bacteria	Proteobacteria	Gammaproteobacteria	Chromatiales	Ectothiorhodospiraceae	Ectothiorhodosinus	TGCGTAGGTGGCACTTTAAGTCGTGTGTGAAATTCTCGGGCTCAACCTGAGGGGGTCATGCGAAACTGAAGAGCTAGAGTACAGTAGAGGAAAGTAGAATTTCCGGTGTAGCGGTGAAATGCGTAGATATCGGAAGGAATACCAGTGGCGAAGGCGGCTTTCTGGACTGATACTGACACTGAGGCACGAAAGCGTGGGTAGCAAACAGGATTAGATACCCTGGTAGTCCACGCAGTAAACGATGAGAACTAGCTGTTTGAAGGTATAGCCTTTGAGTAGCGCAGCTAACGCATTAAGTTCTCCGCCTGGGGATTACGGCCGCAAGGCTAAA
ASV49463	0	0	0	0	0	0	0	3	0	0	0	0	0	0	0	0	0.5	0	Bacteria	Bacteroidetes	Cytophagia	Cytophagales	Reichenbachiellaceae	Reichenbachiella	TGCGTAGGTGGCCCATTCAGTCAGTGGTGAAATTCTGCAGCTTAACTGTAGAACTGCCATTGATACTGATGGGCTTGAGTATTGTTGAGGCAGGCGGAATTTATGATGTAGCGGTGAAATGCATAGATATCATAAAGAACACCGATAGCGAAGGCAGCTTGCTAAGCAGTAACTGACACTAATGCACGAAAGCGTGGGTAGCGAACAGGATTAGATACCCTGGTAGTCCACGCCGTAAACGATGCTCACTCGATGTATGCGATATTACTGTATGCGTCCAAGCGAAAGCGTTAAGTGAGCCACCTGGGGAGTACGCCGGCAACGGTGAA
ASV49464	0	0	0	0	0	0	0	3	0	0	0	0	0	0	0	0	0.5	0	Bacteria	Proteobacteria	Gammaproteobacteria	Gammaproteobacteria_incertae_sedis	Candidatus Carsonella	Candidatus Carsonella	TCCGTAGACTGTAAAGTAAGTTCTTTGTCAAAGTTTAAGACTCAATCTTAAATTAGCAACTAATACTGCTTTACTCTGAGTTTAATGCAGAAAAGTAGAATTTTATACGACAGGGGTGAAATCCGTAGATATATAAAGGAATGCCAACAGCGAAGGCAACTTTTTGGTATAAACTGACGTTGAGGGACGAAGGCGTGGGTAGCAAACAGGATTAGAGACCCTGGTAGTCCACGCCGTAAATTCTGAGTGCTGTAATTTAATTGTAATATATTTAGTATACTACTTAGATTTTCAAGCTAACGCAATAAGCACTCCGCCTGAGGAGTACGATCGCAAGATTGGA
ASV52580	0	0	0	0	0	0	0	2	0	0	0	0	0	0	0	0	0.333333	0	Bacteria	Bacteroidetes	Saprospiria	Saprospirales	Lewinellaceae	Flavilitoribacter	TGCGTAGGCGGCCTGGTAAGTCAGAGGTGAAATACACGAGCTTAACTGGTGAATTGCCTTTGAAACTATCAAGCTAGAATTATGTTGAGGTCAGCGGAATGAGTCATGTAGCGGTGAAATGCATAGATATGACTTAGAACACCAATTGCGTAGGCAGCTGGCTAGGCATTGATTGACGCTGAGGCACGAAAGCGTGGGGAGCGAACAGGATTAGATACCCTGGTAGTCCACGCCCTAAACGATGCTTACTCGATGTTTGGGCTTAGGCTTGAGCATCCAAGGGAAACCATTAAGTAAGCCACCTGGGGAGTACGTTCGCAAGAATGAA
ASV52581	0	0	0	0	0	0	0	2	0	0	0	0	0	0	0	0	0.333333	0	Bacteria	Firmicutes	Clostridia	Clostridiales	Lachnospiraceae	Abyssivirga	TGCGTAGGCGGTACGGCAAGTTTGATGTGAAACCCTCGGGCTTAACCCGAGGCATGCATCGAAAACTACAGAACTAGAGTGCAGGAGAGGAAAGCGGAATTCCTAGTGTAGCGGTGAAATGCGTAGATATTAGGAAGAACACCAGTGGCGAAGGCGGCTTTCTGGACTGTAACTGACGCTGAGGCACGAAAGCGTGGGGAGCAAACAGGATTAGATACCCTGGTAGTCCACGCTGTAAACGATGAATGCTAGGTGTTGGGTCCGAGGGACTCGGTGCCGAAGTGAACGCATTAAGCATTCCACCTGGGGAGTACGACCGCAAGGTTGAA
ASV52582	0	0	0	0	0	0	0	2	0	0	0	0	0	0	0	0	0.333333	0	Bacteria	Firmicutes	Clostridia	Clostridiales	Ruminococcaceae	Neglecta	TGCGTAGGCGGGCAGTCAAGTCAGACGTGAAATCTATGGGCTTAACCCATAGCCTGCGTTTGAAACTGAATGTCTTGAGTGAAGTAGAGGTAAGCGGAATTCCCGGTGTAGCGGTGAAATGCGTAGAGATCGGGAGGAACACCAGTGGCGAAGGCGGCTTACTGGGCTTTTACTGACGCTGAGGCACGAAAGCATGGGTAGCAAACAGGATTAGATACCCTGGTAGTCCATGCCGTAAACGATGATTACTAGGTGTGGGGGGTCTGACCCCCTCCGTGCCGGAGTTAACACAATAAGTAATCCACCTGGGGAGTACGACCGCAAGGTTGAA
ASV52583	0	0	0	0	0	0	0	2	0	0	0	0	0	0	0	0	0.333333	0	Bacteria	Bacteroidetes	Flavobacteriia	Flavobacteriales	Cryomorphaceae	Vicingus	TCCGCAGGCGGGAAGTTAAGTCAGTGGTGAAAGCCTACAGCTCAACTGTAGAACTGCCATTGAAACTGATTTTCTTGAGTGTAGATGAAGTGGGCGGAATGTGTCATGTAGCGGTGAAATGCATAGATATGACACAGAACACCGATTGCGAAGGCAGCTCACTAAACTACTACTGACGCTCATGGACGAAAGCGTGGGGAGCGAACAGGATTAGATACCCTGGTAGTCCACGCCGTAAACGATGATTACTCGGTGCTAGCAATATACTGTTAGTGCCCAAGCGAAAGTGATAAGTAATCCACCTGGGAAGTACGGTCGCAAGATTGAA
ASV52584	0	0	0	0	0	0	0	2	0	0	0	0	0	0	0	0	0.333333	0	Bacteria	Parcubacteria	Parcubacteria_genera_incertae_sedis	Parcubacteria_genera_incertae_sedis	Parcubacteria_genera_incertae_sedis	Parcubacteria_genera_incertae_sedis	TGCGTAGGTGGTTTTATTAGTCGGGTGTTAAATCCTGGGGCTCAACCTCAGAATCGCATTCGAAACGGTAAGACTAGAAGAAGTAAGAGGTGAACAGAACTCTCGGTGTAGGGGTGAAATCCGTTGATATCGAGGGGAATACCAAATGCGAAGGCAGTTCACTGGGACTTTCTTGACACTGAGGCACGAAAGCGTGGGTAGCGAATGGGATTAGATACCCCAGTAGTCCACGCCCTAAACGCTGTCAACTGGCTTTGGGGAGAATCGACCCTCTCCGAGGCGAAGCTAACGCGTTAAGTTGACCGCCTGGGTAGTACGATCGCAAGATTAAA
ASV52585	0	0	0	0	0	0	0	2	0	0	0	0	0	0	0	0	0.333333	0	Bacteria	Firmicutes	Bacilli	Lactobacillales	Lactobacillaceae	Amylolactobacillus	TGCGTAGGTGGTTTCTTAAGTCAGAGGTGAAAGGCTACGGCTCAACCGTAGTAAGCCTTTGAAACTGGGGAACTTGAGTGCAGAAGAGGACAGTGGAACTCCATGTGTAGCGGTGGAATGCGTAGATATATGGAAGAACACCAGTGGCGAAGGCGGCTGTCTGGTCTGCAACTGACGCTGAGGCTCGAAAGCATGGGTAGCGAACAGGATTAGATACCCTGGTAGTCCATGCCGTAAACGATGAGTGCTAAGTGTTGGGAGGTTTCCGCCTCTCAGTGCTGCAGCTAACGCATTAAGCACTCCGCCTGGGGAGTACGACCGCAAGGTTGAA
ASV52586	0	0	0	0	0	0	0	2	0	0	0	0	0	0	0	0	0.333333	0	Bacteria	Firmicutes	Clostridia	Clostridiales	Lachnospiraceae	Cuneatibacter	TTTGTAGGTGGTTTAGTAAGTCTATTGTTAAATCTTGAAGCTCAACTTCAAAAATGTAATAGAAACTACTAGACTTGAGGATAGTAGGGGTAAAGGGAATTTCCAGTGGAGCGGTGAAATGCGTAGATATTAGGAGGAACATCAGTGGCGAAGGCGGCTTACTGGGCTTTAACTGACGCTGAGGCTCGAAAGCGTGGGGAGCAAACAGGATTAGATACCCTGGTAGTCCACGCCGTAAACGATGAATACTAGGTGTCGGGGAGCATGGCTCTTCGGTGCCGTCGCAAACGCAGTAAGTATTCCACCTGGGGAGTACGTTCGCAAGAATGAA
ASV52587	0	0	0	0	0	0	0	2	0	0	0	0	0	0	0	0	0.333333	0	Bacteria	Proteobacteria	Gammaproteobacteria	Chromatiales	Granulosicoccaceae	Granulosicoccus	CGCGTAGGCGGTTGATTAAGTCAGATGTGAAAGCCCTGGGCTCAACCTGGGAACTGCATTTGAAACTGGTCAACTAGAGTCTAGGAGAGGGGGGTAGAATTCCGGGTGTAGCGGTGAAATGCGTAGATATCCGGAGGAATACCAGTGGCGAAGGCGGCCCCCTGGACTAAGACTGACGCTGAGGTGCGAAAGCGTGGGGAGCAAACAGGATTAGATACCCTGGTAGTCCACGCCGTAAACGATGTCAACTAGCCGTTGGTTCCATTTAAGGGATCAGTGGCGCAGCTAACGCGATAAGTTGACCGCCTGGGGAGTACGCCGGCAACGGTAAA
ASV52588	0	0	0	0	0	0	0	2	0	0	0	0	0	0	0	0	0.333333	0	Bacteria	Proteobacteria	Deltaproteobacteria	Desulfobacterales	Desulfobacteraceae	Desulfospira	TGCGTAGGCGGTCTTATAAGCTAAGGGTGAAATCCCAGGGCTCAACCCTGGAACTGCTCTTAGAACTGTAAGACTAGAGATGGTCAGAGGCAAGTAGAATTCCTGGTGTAGAGGTGAAACTCGTAGATATCAGGAGGAATACCGGAGGCGAAGGCGGCTTGCTGGGGCCAATCTGACGCTGATGCACGAAAGCGTGGGGAGCAAACGGGATTAGATACCCCGGTAGTCCACGCCGTAAACGATGAGTACCAGCTGTATAATATAAAGTTATGTGGCGCAGTTAACACGTTGAGTACTCCGCCTGGGAAGTACGGTCGCAAGACTAAA
ASV52589	0	0	0	0	0	0	0	2	0	0	0	0	0	0	0	0	0.333333	0	Bacteria	Firmicutes	Bacilli	Lactobacillales	Carnobacteriaceae	Catellicoccus	TTTGTAGGTGGTTTAGTAAGTCTATTGTTAAATCTTGAAGCTCAACTTCAAAAATGTAATAGAAACTACTAGACTTGAGGATAGTAGGGGTAAAGGGAATTTCCAGTGGAGCGGTGAAATGCGTAGATATTAGGAGGAACATCAGTGGCGAAGGCGGCTTACTGGGCTTTAACTGACGCTGAGGCTCGAAAGCGTGGGGAGCAAACAGGATTAGATACCCTGGTAGTCCACGCCGTAAACGATGAGTGCTAAGTGTTGGAGGGTTTCCGCCCTTCAGTGCTGCAGCTAACGCATTAAGCACTCCGCCTGGGGAGTACGACCGCAAGGTTGAA
ASV52590	0	0	0	0	0	0	0	2	0	0	0	0	0	0	0	0	0.333333	0	Bacteria	Planctomycetes	Planctomycetacia	Pirellulales	Pirellulaceae	Roseimaritima	CACGTAGGCGGTTATGTAAGTGTGGAGTGAAAGCCCACGGCTCACCCGTGGAATTGCTCTGCAGACTGCATGACTCGAGGATGGTAGGGGAGAGCGGAACTCCTGGTGGAGCGGTGAAATGCGTAGATATCAGGAGGAACACCGGTGGCGAAGGCGGCTCTCTGGTCCATTTCTGACGCTGAGGTGCGAAAGCTAGGGTAGCGAACGGGATTAGATACCCCGGTAGTCCTAGCCGTAAACGATGGATACTAGCTAGAGGCCCACCTAAGGGTCTCTGGTGAAGCAAATGTGTTAAGTATCCCGCCTGGGGAGTATGGTCGCAAGGCTAAA
ASV52591	0	0	0	0	0	0	0	2	0	0	0	0	0	0	0	0	0.333333	0	Bacteria	Firmicutes	Clostridia	Clostridiales	Lachnospiraceae	Mobilisporobacter	TTTGTAGGTGGTTTAGTAAGTCTATTGTTAAATCTTGAAGCTCAACTTCAAAAATGTAATAGAAACTACTAGACTTGAGGATAGTAGGGGTAAAGGGAATTTCCAGTGGAGCGGTGAAATGCGTAGATATTAGGAGGAACATCAGTGGCGAAGGCGGCTTACTGGGCTTTAACTGACGCTGAGGCTCGAAAGCGTGGGGAGCAAACAGGATTAGATACCCTGGTAGTCCACGCCGTAAACGATGAATACTAGGTGTCGGGGAGCATTGCTCTTCGGTGCCGCAGCAAACGCAATAAGTATTCCACCTGGGGAGTACGTTCGCAAGAATGAA
ASV52592	0	0	0	0	0	0	0	2	0	0	0	0	0	0	0	0	0.333333	0	Bacteria	Firmicutes	Clostridia	Clostridiales	Lachnospiraceae	Falcatimonas	TTTGTAGGTGGTTTAGTAAGTCTATTGTTAAATCTTGAAGCTCAACTTCAAAAATGTAATAGAAACTACTAGACTTGAGGATAGTAGGGGTAAAGGGAATTTCCAGTGGAGCGGTGAAATGCGTAGATATTAGGAGGAACATCAGTGGCGAAGGCGGCTTACTGGGCTTTAACTGACGCTGAGGCTCGAAAGCGTGGGGAGCAAACAGGATTAGATACCCTGGTAGTCCACGCCGTAAACGATGAATACTAGGTGTCGGGTGGCAAAGCCATTCGGTGCCGCAGCAAACGCAATAAGTATTCCACCTGGGGAGTACGTTCGCAAGAATGAA
ASV52593	0	0	0	0	0	0	0	2	0	0	0	0	0	0	0	0	0.333333	0	Bacteria	Proteobacteria	Alphaproteobacteria	Rhodobacterales	Rhodobacteraceae	Amylibacter	TACGTAGGCGGATTAATAAGTTAGAGGTGAAATCCCAGGGCTCAACCCTGGAACTGCCTTTAAAACTGTTAGTCTTGAGATCGAGAGAGGTGAGTGGAATTCCAAGTGTAGAGGTGAAATTCGTAGATATTTGGAGGAACACCAGTGGCGAAGGCGGCTCACTGGCTCGATACTGACGCTGAGGTACGAAAGTGTGGGGAGCAAACAGGATTAGATACCCTGGTAGTCCACACCGTAAACGATGAATGCCAGACGTCGGGTTGCATGCAATTCGGTGTCACACCTAACGGATTAAGCATTCCGCCTGGGGAGTACGGTCGCAAGATTAAA
ASV00347	0	0	0	0	0	0	0	0	13	0	0	0	0	0	0	0	2.16667	0	Bacteria	Bacteroidetes	Bacteroidia	Bacteroidales	Bacteroidaceae	Bacteroides	AGCGTAGGCGGGTTGTTAAGTCAGTTGTGAAAGTTTGCGGCTCAACCGTAAAATTGCAGTTGATACTGGCGACCTTGAGTGCAACAGAGGTAGGCGGAATTCGTGGTGTAGCGGTGAAATGCTTAGATATCACGAAGAACTCCGATTGCGAAGGCAGCTTACTGGATTGTAACTGACGCTGATGCTCGAAAGTGTGGGTATCAAACAGGATTAGATACCCTGGTAGTCCACACAGTAAACGATGAATACTCGCTGTTGGCGATATACAGTCAGCGGCCAAGCGAAAGCATTAAGTATTCCACCTGGGGAGTACGCCGGCAACGGTGAA
ASV01457	80	67	0	47	0	0	205	0	42	0	0	0	0	0	0	57	7	0	Bacteria	Verrucomicrobia	Verrucomicrobiae	Verrucomicrobiales	Rubritaleaceae	Rubritalea	AGCGTAGGCGGCGCGGTAAGTCAGATGTGAAAGCCCAAGGCTCAACCTTGGAACTGCATTCGATACTGCCGTGCTAGAGTAATGGAGAGGTAAATGGAATTTTGGGTGTAGCAGTGAAATGCGTAGATATCCAAAGGAAGACCAATGGCGAAGGCAATTTACTGGACATTTACTGACGCTGAGGCTCGAAGGCTAGGGTAGCGAAAGGGATTAGATACCCCTGTAGTCCTAGCAGTAAACGATGTGCGCTTGGTGTGGGAGGGTTCGACCCCTTCTGTGCCGGAGCTAACGCGTTAAGCGCACCGCCTGGGGAGTACGGCCGCAAGGCTAAA
ASV02362	0	0	0	0	0	0	0	0	545	65	157	0	0	9	0	0	127.833	4.5	Bacteria	Proteobacteria	Gammaproteobacteria	Arenicellales	Arenicellaceae	Arenicella	CGCGTAGGTGGTTTGATAAGTTAGATGTGAAAGCCCTGGGCTTAACCTAGGAATTGCATTTAAAACTGTCTCACTAGAGTATGGTAGAGGGAAGTGGAATTCCACATGTAGCGGTGAAATGCGTAGAGATGTGGAGGAACACCAGTGGCGAAGGCGACTTCCTGGACTAATACTGACACTGAGGTGCGAAAGCGTGGGGAGCAAACAGGATTAGATACCCTGGTAGTCCACGCCGTAAACGATGTCAACTAGCCGTTGGAGGGGTTACCCTTTAGTGGCAAAGCTAACGCGATAAGTTGACCGCCTGGGGAGTACGGTCGCAAGATTAAA
ASV02455	0	0	0	0	0	0	0	0	87	10	16	0	0	0	0	0	18.8333	0	Bacteria	Verrucomicrobia	Verrucomicrobiae	Verrucomicrobiales	Rubritaleaceae	Rubritalea	AGCGTAGGCGGCGCGGTAAGTCAGATGTGAAATCTGGGGGCTCAACCTCCAAACTGCATTCGATACTGCCGTGCTAGAGTAATGGAGAGGTAACTGGAATTCTCAGTGTAGCAGTGAAATGCGTAGATATTGAGAGGAAGACCAATGGCGAAAGCAGGTTACTGGACATTTACTGACGCTGAGGCTCGAAGGCTAGGGTAGCGAAAGGGATTAGATACCCCTGTAGTCCTAGCAGTAAACGATGTGCGCTTGGTGTGGGAGGGTTCGACCCCTTCTGTGCCGGAGCTAACGCGTTAAGCGCACCGCCTGGGGAGTACGGTCGCAAGACTAAA
ASV05596	0	0	0	0	0	0	0	0	16	0	7	0	0	0	0	0	3.83333	0	Bacteria	Proteobacteria	Gammaproteobacteria	Alteromonadales	Alteromonadaceae	Paraglaciecola	CACGCAGGCGGTTTGTTAAGCGAGATGTGAAAGCCCCGGGCTCAACCTGGGAGGGTCATTTCGAACTGGCAGACTAGAGTTTTGGAGAGGGGAGTGGAATTCCAGGTGTAGCGGTGAAATGCGTAGATATCTGGAGGAACATCAGTGGCGAAGGCGACTCCCTGGCCAATAACTGACGCTCATGTGCGAAAGTGTGGGTAGCGAACAGGATTAGATACCCTGGTAGTCCACACTGTAAACGCTGTCTACTAGCTGTTTGTGTGATTTATCACGTGGGTAGCGAAGCTAACGCGATAAGTAGACCGCCTGGGGAGTACGGCCGCAAGGTTAAA
ASV07489	0	0	0	0	0	0	0	0	232	0	0	0	0	0	0	0	38.6667	0	Bacteria	Verrucomicrobia	Verrucomicrobiae	Verrucomicrobiales	Verrucomicrobiaceae	Luteolibacter	AGCGTAGGCGGCGTGGAAAGTCAGATGTGAAAGCCCAAGGCTCAACCTTGGAACTGCATCCGATACTTCCACGCTAGAGGACTGGAGAGGTGTTTGGAATTTTCGGTGTAGCAGTGAAATGCGTAGAGATCGAAAGGAAGACCAATGGCGAAGGCAGAACACTGGACAGTACCTGACGCTGAGGCTCGAAGGCTAGGGGAGCGAAAGGGATTAGATACCCCTGTAGTCCTAGCAGTAAACGGTGTGCGCTTGGTGTGGGAGGATTCGACCCCTTCTGTGCCGGAGCTAACGCGTTAAGCGCACCGCCTGGGAAGTACGGTCGCAAGATTAAA
ASV13628	0	0	0	0	0	0	0	0	8	0	0	0	0	0	0	0	1.33333	0	Bacteria	Bacteroidetes	Flavobacteriia	Flavobacteriales	Flavobacteriaceae	Lutimonas	TCCGTAGGCGGGCAATTAAGTCAGAGGTGAAATCCCACAGCTCAACTGTGGAACTGCCTTTGATACTGGTTGTCTTGAGTTATAGTGAAGTAGATAGAATATGTAGTGTAGCGGTGAAATGCATAGATATTACATAGAATACCGATTGCGAAGGCAGTCTACTAACTGTATACTGACGCTAATGGACGAAAGCGTGGGGAGCGAACAGGATTAGATACCCTGGTAGTCCACGCCGTAAACGATGGTCACTAGTTGTTGGGGTCTTGTACCTCAGTGATTAAGAGAAATTGATAAGTGACCCACCTGGGGAGTACGATCGCAAGATTGAA
ASV14445	0	0	0	0	0	0	0	0	2	9	0	0	0	0	0	0	1.83333	0	Bacteria	Proteobacteria	Alphaproteobacteria	Rickettsiales	Rickettsiaceae	Occidentia	TTCGTAGACGATAAAATAAGTTAATGGTCAAAAACTGCAGCTTAACTGCAGAAAGGGTTTTAATACTGTTTTTATTTGAGTTTTTTTAGAAAAATATAATTCCATGCTGAGAGTTAAAATTCCTAGACGTGTGGAGGAATGCCAAAAGCGAAGGCAATTTTTTATTAAAAACTGACGTTGAGGAACGAAAGCATAGGTAGCAAACAGGATTAGGTACCCTGGTAGTCTATGCTGTAAATGCTGAGTGTTTAAGTTTAAAATATAAAAATTATGTTTTAGACTTTTAGTTAACACGTTAAACACTCCGCCTGAGGAGTATAATCGCAAGGTTTAA
ASV21499	0	0	0	0	0	0	0	0	4	0	0	0	0	0	0	0	0.666667	0	Bacteria	Proteobacteria	Alphaproteobacteria	Rickettsiales	Rickettsiaceae	Occidentia	CGCGTAGGCGGATTAGTAAGTTGGGAGTGAAAGCCCGGGGCTCAACCTCGGAACTGCTTCCAAAACTACTAGTCTTGAGTGAAGTAGGGGGTGATGGAATTCCTAGTGTAGAGGTGAAATTCTTAGATATTAGGAGGAACACCGGTGGCGAAGGCGGTCACCTGGACTTCAACTGACGCTGAGGCGCGAAAGCGTGGGGAGCAAACAGGATTAGATACCCTGGTAGTCCACGCCGTAAACGATGAGTGCTAGATATCGGGGAATTTATTCTTCGGTTTCGCAGCTAACGCATTAAGCACTCCGCCTGGGGACTACGATCGCAAGATTAAA
ASV21741	0	0	0	0	0	0	0	0	26	0	0	4	0	0	0	0	5	0	Bacteria	Bacteroidetes	Cytophagia	Cytophagales	Reichenbachiellaceae	Reichenbachiella	TGCGTAGGCGGTCTTTTAAGTCAGAGGTGAAATCCTACAGCTTAACTGTAGAACGGCCTTTGATACTGGAAGACTTGAGTACACTAGAGGCAGGCGGAATTTATGATGTAGCGGTGAAATGCATAGATATCATAAAGAACACCGATAGCGAAGGCAGCTTGCTGGAGTGTAACTGACGCTGAGGCACGAAAGCGTGGGTAGCGAACAGGATTAGATACCCTGGTAGTCCACGCCGTAAACGATGCTCACTCGTTGTTAGCGATATACAGTTAGCGACCAAGCGAAAGCGATAAGTGAGCCACCTGGGGAGTACGATCGCAAGATTGAA
ASV22054	0	0	0	0	0	0	0	0	28	0	0	0	0	0	0	0	4.66667	0	Bacteria	Proteobacteria	Gammaproteobacteria	Arenicellales	Arenicellaceae	Arenicella	CGCGTAGGTGGTTTGTTAAGTTAGATGTGAAAGCCCTGGGCTTAACCTGGGAATTGCATTTAAAACTGGCTTACTAGAGTATGGTAGAGGGAAGTGGAATTCCACATGTAGCGGTGAAATGCGTAGAGATGTGGAGGAACACCAGTGGCGAAGGCGACTTCCTGGACCAATACTGACACTGAGGTGCGAAAGCGTGGGGAGCAAACAGGATTAGATACCCTGGTAGTCCACGCCGTAAACGATGTCAACTAGCCGTTGGAGGGGTTACCCTTTAGTGGCAAAGCTAACGCGATAAGTTGACCGCCTGGGGAGTACGGTCGCAAGATTAAA
ASV23285	0	0	0	0	0	0	0	0	7	0	29	6	0	0	0	0	7	0	Bacteria	Proteobacteria	Gammaproteobacteria	Gammaproteobacteria_incertae_sedis	Candidatus Carsonella	Candidatus Carsonella	TCCGTAGACGGTAAAGTAAGTTTTTTGTCAAATTTTAAGACCTAATCTTAATCAAGCAATTAATACTATTTTACTAAGAGTTTAATACAGAAAAGTAGAATTTTACACGATAGAGGTGAAATTTGTAGATATGTAAAGGAATGTCAATAGCGAAGGCAGCTTTTTGGTATAAACTGACGTTGAGGGACGAAAGCGTGGGTAGCAAACGGGATTAGAGACCCCGGTAGTCCACGCCGTAAATTCTGAGTGCTGTAATTTAACTGTGATATTGTAAATATCATTTAGATTTTTAAGCTAACGCAATAAGCACTCCGCCTGAAGAGTACGGTCGCAAGATTGGA
ASV24831	0	0	0	0	0	0	0	0	16	0	0	0	0	0	0	0	2.66667	0	Bacteria	Proteobacteria	Alphaproteobacteria	Emcibacterales	Emcibacteraceae	Emcibacter	CGCGTAGGCGGTCGATTAAGTTGGATGTGAAATCCCCAGGCTCAACCTGGGAACTGCATACAATACTGGACGACTAGAGAGCGAGAGAGGAAAGCGGAATGACGAGTGTAGAGGTGAAATTCATAGATATTCGTCAGAACACCAGAGGCGAAGGCGGCTTTCTGGCTCGCAACTGACGCTGAGGCGCGAAAGCGTGGGGAGCAAACAGGATTAGATACCCTGGTAGTCCACGCCCTAAACGATGAGTGCTAGATGTCGGGTCCTTGAGATTCGGTGTCGCAGCTAACGCATTAAGCACTCCGCCTGGGGAGTACGGTCGCAAGATTAAA
ASV33399	0	0	0	0	0	0	0	0	16	0	0	0	0	0	0	0	2.66667	0	Bacteria	Bacteroidetes	Flavobacteriia	Flavobacteriales	Flavobacteriaceae	Algibacter	TCCGTAGGTGGATAATTAAGTCAGAGGTGAAAGTTTGCAGCTCAACTGTAAAATTGCCTTTGATACTGGTTATCTTGAATTATTATGAAGTAGTTAGAATATGTAGTGTAGCGGTGAAATGCATAGATATTACATAGAATACCAATTGCGAAGGCAGATTACTAATAATCAATTGACACTGATGGACGAAAGCGTAGGTAGCGAACGGGATTAGATACCCCGGTAGTCTACGCCGTAAACGATGGATACTAGCTGTTCGGAACTTGTTTCTGAGTGGCTAAGCGAAAGTGATAAGTATCCCACCTGGGGAGTACGTTCGCAAGAATGAA
ASV34706	0	0	0	0	0	0	0	0	14	0	0	0	0	0	0	0	2.33333	0	Bacteria	Bacteroidetes	Flavobacteriia	Flavobacteriales	Flavobacteriaceae	Olleya	TCCGTAGGTGGATAATTAAGTCAGAGGTGAAATCCTGCAGCTCAACTGTAGAATTGCCTTTGATACTGGTTATCTTGAGTTATTATGAAGTAGTTAGAATATGTAGTGTAGCGGTGAAATGCATAGATATTACATAGAATACCAATTGCGAAGGCAGATTACTAATAATATACTGACACTGATGGACGAAAGCGTGGGGAGCGAACAGGATTAGATACCCTGGTAGTCCACGCCGTAAACGATGGTCACTAGCTGTTCGAACTTCGGTTTGAGTGGCTAAGAGAAATTGATAAGTGACCCACCTGGGGAGTACGTTCGCAAGAATGAA
ASV36053	0	0	0	0	0	0	0	0	6	0	0	0	0	0	0	0	1	0	Bacteria	Lentisphaerae	Lentisphaeria	Lentisphaerales	Lentisphaeraceae	Lentisphaera	TCCGTAGGGGGATGGATAAGTTTGATGTGAAATTTCGAGGCTCAACCTCGAACCTGCATTGAAAACTGTCCATCTAGAATTCGGTAGAGGTAAGTGGAATTTGTGGTGTAGCGGTGGAATGCGTAGATATCACAAGGAACATCAAAGGCGAAAGCAGCTTACTGGGCCGATATTGACCCTGAGGGACGAAAGCTAAGGTAGCGAAAAGGATTAGATACCCTTGTAGTCTTAGCCGTAAACGTTGTACACTCGATGTCGGGGGAATTAGCCCCTTCGGTGTCTAAGCTAACGCGATAAGTGTACCGCCTGGGAAGTACGGTCGCAAGACTAAA
ASV36247	0	0	0	0	0	0	0	0	12	0	0	0	0	0	0	0	2	0	Bacteria	Bacteroidetes	Cytophagia	Cytophagales	Reichenbachiellaceae	Reichenbachiella	TACGTAGGCGGAATAATAAGTCAGAGGTGAAATCCTGCAGCTCAACTGTAGAACTGCCTTTGAAACTGTTATTCTTGAGTATGGTAGGGGTAAGCGGAATTTATAATGTAGCGGTGAAATGCATAGATATTATAAAGAACACCGATAGCGAAGGCAGCTTACTGGACCATAACTGACGCTAATGTACGAAAGCGTGGGTAGCGAACAGGATTAGATACCCTGGTAGTCCACGCCGTAAACGATGCTCACTCGCTGTTGGCAATAGATAGTCAGCGGCCAAGCGAAAGCGTTAAGTGAGCCACCTGGGGAGTACGATGGCAACATTGAA
ASV39085	0	0	0	0	0	0	0	0	4	0	0	0	0	0	0	0	0.666667	0	Bacteria	Proteobacteria	Gammaproteobacteria	Alteromonadales	Alteromonadales_incertae_sedis	Psychrobium	TACGCAGGCGGTTTGTTAAGCGAGATGTGAAAGCCCCGGGCTCAACCTGGGAACTGCATTTCGAACTGATAAACTAGAGTTTTGTAGAGGGTGGTAGAATTTCAGGTGTAGCGGTGAAATGCGTAGAGATCTGAAGGAATACCAGTGGCGAAGGCGGCCACCTGGACAAAAACTGACGCTCATGTACGAAAGCGTGGGGAGCAAACGGGATTAGATACCCCGGTAGTCCACGCCGTAAACGATGTCTACTAGAAGCTCGGAACCTCGGTTCTGTTTTTCAAAGCTAACGCATTAAGTAGACCGCCTGGGGAGTACGGCCGCAAGGTTAAA
ASV41624	0	0	0	0	0	0	0	0	7	0	0	0	0	0	0	0	1.16667	0	Bacteria	Verrucomicrobia	Opitutae	Puniceicoccales	Puniceicoccaceae	Coraliomargarita	TGCGTAGGCGGATAGATGTGTCAGGTGTGAAATCTCGGGGCTCAACCTCGAAACTGCGCCTGAAACTGTCTATCTAGAGTATTGGAGAGGTAAGCGGAATTTCTGGTGTAGCGGTGAAATGCGTAGATATCAGAAGGAACACCAATGGCGAAGGCAGCTTACTGGACAAATACTGACGCTGAGGCACGAAAGCATGGGTAGCGAAAGGGATTAGATACCCCTGTAGTCCATGCCGTAAACGTTGTACACTAGGTCTTGGGGGTTTCGACCCTTTCAGGACCCCAGCTAACGCGATAAGTGTACCGCCTGAGGACTACGGCCGCAAGGCTAAA
ASV43158	0	0	0	0	0	0	0	0	6	0	0	0	0	0	0	0	1	0	Bacteria	Proteobacteria	Gammaproteobacteria	Alteromonadales	Psychromonadaceae	Psychromonas	CGCGTAGGTGGTTAATTAAGTCAGATGTGAAAGCCCAGGGCTCAACCTTGGAACTGCATTTGAAACTGGTTAACTAGAGTTTTGTAGAGGGTGGTAGAATTTCAGGTGTAGCGGTGAAATGCGTAGAGATCTGAAGGAATACCAGTGGCGAAGGCGGCCACCTGGACAAAGACTGACACTGAGGCGCGAAGGCGTGGGGAGCAAACGGGATTAGATACCCCGGTAGTCCACGCAGTAAACGATGTCTATTAGAAGTTTGCGGCTATATGCCGTGGGTTTCAAAGCTAACGCATTAAATAGACCGCCTGGGGAGTACGGCCGCAAGGTTAAA
ASV43159	0	0	0	0	0	0	0	0	6	0	0	0	0	0	0	0	1	0	Bacteria	Verrucomicrobia	Verrucomicrobiae	Verrucomicrobiales	Rubritaleaceae	Rubritalea	AGCGTAGGCGGCGTGGTAAGTCAGATGTGAAATCTCAGAGCTCAACTCTGAAACTGCATTTGATACTGCCATGCTAGAGTAATGGAGGGGTAAGTGGAATTCTCGGTGTAGCAGTGAAATGCGTAGATATCGAGAGGAAGACCAATGGCGAAGGCAGCTTACTGGACATTTACTGACGCTGAGGCTCGAAGGCTAGGGTAGCGAAAGGGATTAGATACCCCTGTAGTCCTAGCAGTAAACGATGTGCGCTTGGTGTGGGAGGGTTCGACCCCTTCTGTGCCGGAGCTAACGCGTTAAGCGCACCGCCTGGGGAGTACGGCCGCAAGGCTAAA
ASV44933	0	0	0	0	0	0	0	0	5	0	0	0	0	0	0	0	0.833333	0	Bacteria	Proteobacteria	Gammaproteobacteria	Gammaproteobacteria_incertae_sedis	Candidatus Carsonella	Candidatus Carsonella	TTCGTAGACGGTAATACAAGTTATTTGTTAATTTTTAAAGCCTAACTTTAAGCCAGCAAATAATACTATTTTACTTGAGTTTTTTTCAGAAGAGCAGAATTTTATATTAAGGGGTGAGACCTGTAGATATATAAAGGAATACCATTAAAAGCGAAGGCGGCTCTTTGGTAAAAACTGACGTTGAGGAACGAAAGTATAGGGAGCAAACAGGATTAGATACCCTGGTAGTCTATACTGTAAATTCTGAGTGCTGTAATTTAATTAATTATTATTTTAATTGGATTTTTTTAAGCTAACGCTATAAGCACTCCGCCTGAGGAGTATGATCGCAAGGTTGGA
ASV49465	0	0	0	0	0	0	0	0	3	0	0	0	0	0	0	0	0.5	0	Bacteria	Firmicutes	Bacilli	Lactobacillales	Carnobacteriaceae	Isobaculum	TCCGTAGACTGTACTGTAAGTTATTTGTTAAATCCTAAAGCTTAACTTTAGAATAGCCTATAATACTACTTTACTAGAGTTTTATTCAGAAGAGTAGAATTCCATGTTTAGGGATAAGCCCCGTAGATATATGGAGGAACACCTGTGGCGAAGGCGACTCTTTAGTAAAAACTGACGTTGAGGGACGAAAGTGTAGGGAGCAAACAGGATTAGATACCCTGGTAGTCTACACTGTAAATTCTGAGTGCTGTAATTCAATTTATATATGTAGTATTTTGGATTTTTTAAGCTAACGCCATAAGCACTCCGCCTGAGGAGTACGATCGCAAGGTTGGA
ASV00010	63	0	0	46	60	0	38	0	0	11	0	0	0	0	0	29.5714	1.83333	0	Bacteria	Firmicutes	Erysipelotrichia	Erysipelotrichales	Erysipelotrichaceae	Faecalibaculum	TGCGTAGGCGGCCTGCTAAGTCTGGAGTGAAAGGTACCGGCTCAACCGGTACAGGCTCTGGAAACTGGCGGGCTAGAGAGCAGGAGAGGGCGGTGGAACTCCATGTGTAGCGGTAAAATGCGTAGATATATGGAAGAACACCAGTGGCGAAGGCGGCCGCCTGGCCTGTTACTGACGCTGAGGCACGAAAGCGTGGGGAGCAAATAGGATTAGATACCCTAGTAGTCCACGCCGTAAACGATGAGGACCAAGTGTTGGGGAAGACCCAGTGCTGCAGTTAACGCAGTGAGTCCTCCGCCTGGGGAGTATGCACGCAAGTGTGAA
ASV00350	212	74	169	176	0	0	1699	0	0	94	0	0	0	0	0	332.857	15.6667	0	Bacteria	Planctomycetes	Planctomycetacia	Pirellulales	Pirellulaceae	Mariniblastus	TGCGTAGGCGGGTTTATAGGTCAGATGTGAAAGCCCACGGCTCAACCGTGGAATTGCGTTTGAAACCATAAGTCTTGAGGGGATCAGAGGAGAGCGGAACTGATGGTGGAGCGGTGAAATGCGTTGATATCATCAGGAACACCGGTGGCGAAAGCGGCTCTCTGGGATCTTTCTGACGCTGAGGCACGAAAGCTAGGGGAGCGAACGGGATTAGATACCCCGGTAGTCCTAGCTGTAAACGATCTGTACTAGTCCGTGGGGCCTCCCACAGTTTCTCGGACGTAGCGAAAGTGTTAAGTACAGCGCCTGGGGAGTATGGTCGCAAGGCTGAA
ASV00480	0	0	0	0	0	0	0	0	0	72	0	0	0	0	0	0	12	0	Bacteria	Proteobacteria	Alphaproteobacteria	Caulobacterales	Hyphomonadaceae	Litorimonas	TGCGTAGGCGGATTATTAAGTTAGATGTGAAATCCCAGGGCTCAACCCTGGAACTGCATTTAAAACTGGTAGTCTTGAGTTCTGGAGAGGTAAGTGGAATTCCTAGTGTAGAGGTGAAATTCGTAGATATTAGGAGGAACACCAGAGGCGAAGGCGGCTTACTGGACAGATACTGACGCTGAGGCACGAAAGTGTGGGGAGCAAACAGGATTAGATACCCTGGTAGTCCACACCGTAAACGATGAGAGCTAGTTGTCTGCAAGCATGCTTGTAGGTGACGCAGCTAACGCATTAAGCTCTCCGCCTGGGGAGTACGGTCGCAAGATTAAA
ASV00665	0	0	0	0	0	0	0	0	0	336	20	0	0	0	0	0	59.3333	0	Bacteria	Proteobacteria	Alphaproteobacteria	Caulobacterales	Hyphomonadaceae	Litorimonas	TGCGTAGGCGGATTATTAAGTTAGATGTGAAATCCCAGGGCTCAACCCTGGAACTGCATTTAAAACTGGTAATCTTGAGTTCTGGAGAGGTAAGTGGAATTCCTAGTGTAGAGGTGAAATTCGTAGATATTAGGAGGAACACCAGAGGCGAAGGCGGCTTACTGGACAGATACTGACGCTGAGGCACGAAAGTGTGGGGAGCAAACAGGATTAGATACCCTGGTAGTCCACACCGTAAACGATGAGAGCTAGTTGTCTGCAAGCATGCTTGTAGGTGACGCAGCTAACGCATTAAGCTCTCCGCCTGGGGAGTACGGTCGCAAGATTAAA
ASV00905	0	0	0	0	0	0	0	0	0	66	14	4	0	0	0	0	14	0	Bacteria	Bacteroidetes	Saprospiria	Saprospirales	Lewinellaceae	Portibacter	TGCGTAGGCGGCCTGACAAGTCAGAGGTGAAATACACGAGCTTAACTGGTGAATTGCCTTTGAAACTGTCAAGCTAGAATTATGTTGAGGTTAGCGGAATGAGTCATGTAGCGGTGAAATGCATAGATATGACTTAGAACACCAATTGCGTAGGCAGCTAGCTAGGCATATATTGACGCTGAGGCACGAAAGCGTGGGGAGCGAACAGGATTAGATACCCTGGTAGTCCACGCCCTAAACGATGCTTACTCGATGTTTGGTTTTAGGACTGAGCATCCAAGGGAAACCATTAAGTAAGCCACCTGGGGAGTACGTTCGCAAGAATGAA
ASV01580	32	0	0	0	0	0	0	0	0	75	20	0	0	7	0	4.57143	15.8333	3.5	Bacteria	Bacteroidetes	Flavobacteriia	Flavobacteriales	Flavobacteriaceae	Aquimarina	TCCGTAGGCGGATTTATAAGTCAGTGGTGAAAGTTTGCGGCTCAACCGTAAAATTGCCATTGATACTGTAAGTCTTGAATAATAATGAAGTGGTTAGAATAAGTAGTGTAGCGGTGAAATGCATAGATATTACTTAGAATACCGATTGCGAAGGCAGATCACTAATTATTTATTGACGCTGAGGGACGAAAGCGTGGGTAGCGAACAGGATTAGATACCCTGGTAGTCCACGCCGTAAACGATGGTTACTAGTTGTTTGGTTTTCGGACTGAGTGACTAAGCGAAAGTGATAAGTAACCCACCTGGGGAGTACGTTCGCAAGAATGAA
ASV01616	0	0	15	17	0	0	58	0	0	15	0	0	0	0	0	12.8571	2.5	0	Bacteria	Proteobacteria	Alphaproteobacteria	Rhodobacterales	Rhodobacteraceae	Loktanella	CACGTAGGCGGATCAATAAGTTAGAGGTGAAATCCCAGGGCTCAACCCTGGAACTGCCTTTAATACTGTTGGTCTAGAGTTCGAGAGAGGTAAGTGGAATTCCGAGTGTAGAGGTGAAATTCGTAGATATTCGGAGGAACACCAGTGGCGAAGGCGGCTTACTGGCTCGATACTGACGCTGAGGTGCGAAAGTGTGGGGAGCAAACAGGATTAGATACCCTGGTAGTCCACACCGTAAACGATGAATGCCAGACGTCAGGGGGCTTGCCCTTTGGTGTCACACCTAACGGATTAAGCATTCCGCCTGGGGAGTACGGTCGCAAGATTAAA
ASV01661	1512	20	89	843	0	0	3820	0	0	4	0	0	0	32	0	897.714	0.666667	16	Bacteria	Bacteroidetes	Flavobacteriia	Flavobacteriales	Flavobacteriaceae	Dokdonia	TCCGTAGGCGGGCATATAAGTCAGTGGTGAAAGTCTGCAGCTTAACTGTAGAACTGCCATTGATACTGTATGTCTTGAATTATTGTGAAGTGGTTAGAATATGTAGTGTAGCGGTGAAATGCTTAGAGATTACATAGAATACCGATTGCGAAGGCAGATCACTAACAATATATTGACGCTGATGGACGAAAGCGTAGGTAGCGAACAGGATTAGATACCCTGGTAGTCTACGCCGTAAACGATGGATACTAGTTGTTTGGCTTTCGGGCTGAGTGACTAAGCGAAAGTGATAAGTATCCCACCTGGGGAGTACGTTCGCAAGAATGAA
ASV01881	0	7	0	0	13	0	14	0	0	41	0	0	0	0	0	4.85714	6.83333	0	Bacteria	Bacteroidetes	Flavobacteriia	Flavobacteriales	Flavobacteriaceae	Marinirhabdus	TCCGTAGGCGGGCAGCTAAGTCAGTGGTGAAAGTTTGCAGCTCAACTGTAAAATTGCCATTGAAACTGGTTGTCTTGAATCGTTGTGAAGTGGTTAGAATAAGTAGTGTAGCGGTGAAATGCATAGATATTACTTAGAATACCGATTGCGAAGGCAGATCACTAACAACGTATTGACGCTGAGGGACGAAAGCGTGGGGAGCGAACAGGATTAGATACCCTGGTAGTCCACGCCGTAAACGATGGATACTAGCTGTTCGGCATTTATGCTGAGTGGCTAAGCGAAAGTGATAAGTATCCCACCTGGGGAGTACGTTCGCAAGAATGAA
ASV02386	0	0	0	8	0	0	56	0	0	17	0	0	0	0	0	9.14286	2.83333	0	Bacteria	Planctomycetes	Phycisphaerae	Phycisphaerales	Phycisphaeraceae	Algisphaera	TACGCAGGCGGACTGATAAGTATGTTGTGAAATCCCACGGCTCAACCGTGGAATTGCTTCGTATACTGTCAGTCTTGAGCATGTCAGGGGTCGTCGGAACTCTAGGTGGAGCGGTGAAATGCGTAGATATCTAGAGGAACGCCAATGGTGAAGACAGACGACTGGGACATTGCTGACGCTCAGGTACGAAAGCATGGGTAGCGAACGGGATTAGATACCCCGGTAGTCCATGCCCTAAACGATGTGTACTAGTTCGAGGAGGTTTTAACGCCATCTCGGACGGAGCTAAAGTATTAAGTACACCGCCTGGGGAGTACGGTCGCAAGGCTAAA
ASV02810	4	0	0	0	0	0	0	0	0	89	0	0	0	0	0	0.571429	14.8333	0	Bacteria	Bacteroidetes	Saprospiria	Saprospirales	Lewinellaceae	Lewinella	TGCGTAGGTGGACTAGTAAGTCAGAGGTGAAATCCCGCAGCTTAACTGCGGAACTGCCTTTGATACTGCTTGTCTTGAATCAGGTTGAGGTATGCGGAATGTGGCATGTAGCGGTGAAATGCGTAGATATGCCATAGAACACCGATTGCGAAGGCAGCATACTGGCCCTGTATTGACACTGAGGCACGAAAGCGTGGGGAGCGAACAGGATTAGATACCCTGGTAGTCCACGCCCTAAACGATGTTTACTCGATATTCGGCTCTTAGAGTTGAGTGTCCAAGGGAAACCGATAAGTAAACCACCTGGGGAGTACGTTCGCAAGAATGAA
ASV02926	0	0	0	0	0	0	0	0	0	109	0	0	0	0	0	0	18.1667	0	Bacteria	Verrucomicrobia	Verrucomicrobiae	Verrucomicrobiales	Verrucomicrobiaceae	Roseibacillus	TATGTAGGCGGCGCGGAAAGTCAGATGTGAAATCCAGGGGCTCAACCTCTGAACTGCATCCGATACTCCCGTGCTAGAGTAATGGAGGGGTAGATGGAATTCTCGGTGTAGCAGTGAAATGCGTGGATATCGAGAGGAAGACTTGTGGCGAAGGCGATCTACTGGACATTTACTGACGCTGAGATACGAAGGCTAGGGTAGCGAAAGGGATTAGATACCCCTGTAGTCCTAGCAGTAAACGGTGTGCGCTTGGTGTGGGAGGATTCGACCCCTTCCGTGCCGGAGCTAACGCGTTAAGCGCACCGCCTGGGGAGTACGGTCGCAAGACTAAA
ASV03108	65	24	24	69	33	18	356	0	0	19	0	0	0	0	0	84.1429	3.16667	0	Bacteria	Proteobacteria	Gammaproteobacteria	Chromatiales	Granulosicoccaceae	Granulosicoccus	CGCGTAGGCGGCTTGGTCAGTCAGATGTGAAATCCCCGAGCTCAACTTGGGAACTGCATTTGATACTGCCAGGCTAGAGTATGTTAGAGGAATGCGGAATTCCGGGTGTAGCGGTGAAATGCGTAGATATCCGGAGGAACATCAGTGGCGAAGGCGGCATTCTGGAACAATACTGACGCTGAGGTGCGAAAGCGTGGGGAGCAAACAGGATTAGATACCCTGGTAGTCCACGCCGTAAACGATGTCAACTAGCCGTTGGTTCCATTTAAGGGATCAGTGGCGCAGCTAACGCGATAAGTTGACCGCCTGGGGAGTACGCCGGCAACGGTAAA
ASV03487	0	0	0	0	0	0	28	0	0	38	0	0	0	0	0	4	6.33333	0	Bacteria	Proteobacteria	Gammaproteobacteria	Alteromonadales	Colwelliaceae	Colwellia	TGCGTAGGTGGTTATTTAAGCAAGATGTGAAAGCCCCGGGCTCAACCTGGGAACTGCATTTTGAACTGGGTAACTAGAGTTTTGTAGAGGGTAGTGGAATTTCCAGTGTAGCGGTGAAATGCGTAGAGATTGGAAGGAACATCAGTGGCGAAGGCGGCTACCTGGACAGAAACTGACACTGAGGCACGAAAGCGTGGGGAGCAAACAGGATTAGATACCCTGGTAGTCCACGCCGTAAACGATGTCAACTAGCCGTCTGTAGACTTGATCTGTGGGTGGCGTAGCTAACGCGCTAAGTTGACCGCCTGGGGAGTACGGCCGCAAGGTTAAA
ASV03761	0	0	0	0	0	0	0	0	0	10	0	0	0	0	0	0	1.66667	0	Bacteria	Proteobacteria	Gammaproteobacteria	Thiotrichales	Thiotrichaceae	Leucothrix	CGCGTAGGCGGTTATTTAAGTCAGATGTGAAATCCCCGGGCTCAACCTGGGAATGGCCTCTGATACTGGGTAACTAGAGTTTGGAAGAGGAGAGTAGAATTTCAGGTGTAGCGGTGAAATGCATAGAGATCTGAAGGAATACCAGTGGCGAAGGCGGCTCTCTGGTCCAAAACTGACGCTGAGGTGCGAAAGCGTGGGTAGCAAACGGGATTAGATACCCCGGTAGTCCACGCCGTAAACGATGTCAACTAGCCGTTGGGTGCCTTGTGCACTTAGTGGCGCAGCTAACGCATTAAGTTGACCGCCTGGGGAGTACGGTCGCAAGACTAAA
ASV03995	0	0	0	0	0	0	6	0	0	245	0	0	0	0	0	0.857143	40.8333	0	Bacteria	Bacteroidetes	Flavobacteriia	Flavobacteriales	Flavobacteriaceae	Dokdonia	TCCGTAGGCGGGCATATAAGTCAGTGGTGAAATGCTGTGGCTCAACCATAGCACTGCCATTGATACTGTATGTCTTGAATTATTGTGAAGTGGTTAGAATATGTAGTGTAGCGGTGAAATGCTTAGATATTACATAGAATACCGATTGCGAAGGCAGATCACTAACAATATATTGACGCTGATGGACGAAAGCGTAGGTAGCGAACAGGATTAGATACCCTGGTAGTCTACGCCGTAAACGATGGATACTAGTTGTTTGGCTTTCGGGCTGAGTGACTAAGCGAAAGTGATAAGTATCCCACCTGGGGAGTACGTTCGCAAGAATGAA
ASV04037	0	0	0	0	0	0	0	0	0	4	7	0	0	0	0	0	1.83333	0	Bacteria	Proteobacteria	Alphaproteobacteria	Rhizobiales	Stappiaceae	Pseudovibrio	TACGTAGGCGGATTGATAAGTTAGGGGTGAAATCCCGAGGCTCAACCTCGGAACTGCCTCTAATACTGTCAATCTAGAGATCGAGAGAGGTGAGTGGAATTCCTAGTGTAGAGGTGAAATTCGTAGATATTAGGAAGAACACCAGTGGCGAAGGCGGCTCACTGGCTCGATACTGACGCTGAGGTACGAAAGCGTGGGGAGCAAACAGGATTAGATACCCTGGTAGTCCACGCCGTAAACGATGAATGCTAGCCGTCAGGTTGTTTACAACTTGGTGGCGCAGCTAACGCATTAAGCATTCCGCCTGGGGAGTACGGTCGCAAGATTAAA
ASV04073	0	0	0	0	0	0	15	0	0	13	0	0	0	0	0	2.14286	2.16667	0	Bacteria	Bacteroidetes	Flavobacteriia	Flavobacteriales	Flavobacteriaceae	Wenyingzhuangia	TTCGTAGGCGGGCTAATCAGTCAGAGGTGAAATCCAGCAGCTTAACTGTTGAACTGCCTTTGATACTGTTAGTCTTGAGTTATATGGAAGTAGATAGAATATGTAGTGTAGCGGTGAAATGCATAGATATTACATAGAATACCGATTGCGAAGGCAGTCTACTACGTATATACTGACGCTGATGAACGAAAGCGTGGGGAGCGAACGGGATTAGATACCCCGGTAGTCCACGCCGTAAACGATGGACACTAGTTGTTGGGCTTCGGCTCAGTGACTAAGCGAAAGTGATAAGTGTCCCACCTGGGGAGTACGGTCGCAAGATTGAA
ASV04157	65	0	0	24	0	0	39	0	0	18	0	0	0	0	0	18.2857	3	0	Bacteria	Bacteroidetes	Flavobacteriia	Flavobacteriales	Flavobacteriaceae	Polaribacter	TCCGCAGGCGGTCAATTAAGTCAGAGGTGAAATCCCATAGCTCAACTATGGAACTGCCTTTGATACTGGTTGACTTGAGTCATATGGAAGTAGATAGAATGTGTAGTGTAGCGGTGAAATGCATAGATATTACACAGAATACCGATTGCGAAGGCAGTCTACTACGTATGTACTGACGCTGAGGGACGAAAGCGTGGGGAGCGAACAGGATTAGATACCCTGGTAGTCCACGCCGTAAACGATGGATACTAGTTGTTGGGCATTAGCTCAGTGACTAAGCGAAAGTGATAAGTATCCCACCTGGGGAGTACGGTCGCAAGACTGAA
ASV04160	0	0	0	6	0	0	0	0	0	4	0	0	0	0	0	0.857143	0.666667	0	Bacteria	Firmicutes	Erysipelotrichia	Erysipelotrichales	Erysipelotrichaceae	Faecalibaculum	TGCGCAGGCGGTCCTGCAAGTCTGGAGTGAAACGTATGAGCTCAACTCATGCATGGCTCTGGAAACTGGAGGACTGGAGAGCAGGAGAGGGCGGTGGAACTCCATGTGTAGCGGTAAAATGCGTAGATATATGGAAGAACACCAGTGGCGAAGGCGGCCGCCTGGCCTGTTGCTGACGCTGAGGCACGAAAGCGTGGGGAGCAAATAGGATTAGATACCCTAGTAGTCCACGCCGTAAACGATGAGGACCAAGTGTTGGGGAAGACCCAGTGCTGCAGTTAACGCAGTGAGTCCTCCGCCTGGGGAGTATGCACGCAAGTGTGAA
ASV04177	0	0	0	0	0	0	0	0	0	19	57	0	0	0	0	0	12.6667	0	Bacteria	Bacteroidetes	Saprospiria	Saprospirales	Lewinellaceae	Lewinella	TGCGTAGGCGGAATTATAAGTCAGAGGTGAAATCCCGTCGCTAAACGACGGAACTGCCTTTGATACTGTTTTTCTTGAATTGTGTTGAGGTTAGCGGAATGTGGCATGTAGCGGTGAAATGCATAGATATGCCATAGAACACCGATTGCGAAGGCAGCTAACTGGACATTTATTGACGCTGAGGCACGAAAGCGTGGGGAGCGAACAGGATTAGATACCCTGGTAGTCCACGCCCTAAACGATGTTTACTCGATATTCGGCTCTTAGAGTTGAGTGTCCAAGGGAAACCGATAAGTAAACCACCTGGGGAGTACGTTCGCAAGAATGAA
ASV04259	0	0	0	0	0	0	0	0	0	10	25	0	0	0	0	0	5.83333	0	Bacteria	Bacteroidetes	Saprospiria	Saprospirales	Saprospiraceae	Aureispira	TACGTAGGCGGCGGTATAAGTCAGACGTTAAAGTCCAGAGCTAAACTCTGGCACGCGTTTGAAACTGTACGGCTTGAATATGTTCGAGGTGCATGGAATGCTTCATGTAGCGGTGAAATGCATAGATATGAAGTAGAACACCAAATGCGAAGGCAGTGCACTAGGGCATCATTGACGCTGAGGTACGAAAGCGTGGGTAGCGAACAGGATTAGATACCCTGGTAGTCCACGCCCTAAACGATGCTAACTGGTCATTCATTGGAATAGATGAGTGACTGAGGGAAACCATTAAGTTAGCCACCTGGGGAGTACGTTCGCAAGAATGAA
ASV04597	50	3	0	18	18	0	75	0	0	19	0	0	0	0	0	23.4286	3.16667	0	Bacteria	Bacteroidetes	Flavobacteriia	Flavobacteriales	Flavobacteriaceae	Ulvibacter	TCCGTAGGCGGGCAGCTCAGTCAGTGGTGAAAGTCTGTGGCTCAACCATAGAATTGCCATTGATACTGGTTGTCTTGAATTATTGTGAAGTGGTTAGAATAAGTAGTGTAGCGGTGAAATGCATAGATATTACTTAGAATACCAATTGCGAAGGCAGATCACTAACAATATATTGACGCTGATGGACGAAAGCGTGGGGAGCGAACAGGATTAGATACCCTGGTAGTCCACGCCGTAAACGATGGATACTAGCTGTTCGAGAGCAATCTTGAGTGGCTAAGCGAAAGTGATAAGTATCCCACCTGGGGAGTACGTTCGCAAGAATGAA
ASV04702	0	0	0	0	0	0	0	0	0	6	0	0	0	0	0	0	1	0	Bacteria	Bacteroidetes	Saprospiria	Saprospirales	Lewinellaceae	Lewinella	TGCGTAGGCGGAAAAATAAGTCAGAGGTGAAAGCCCGTCGCTTAACGACGGAACTGCCTTTGATACTGTTTTTCTTGAATGAAGTTGAGGTTAGCGGAATGTGGCATGTAGCGGTGAAATGCATAGATATGCCATAGAACACCGATTGCGAAGGCAGCTAACTGGACTTTTATTGACGCTGAGGCACGAAAGCGTGGGGAGCGAACAGGATTAGATACCCTGGTAGTCCACGCCCTAAACGATGTTTACTCGATATTCGGCTCTTAGAGTTGAGTGTCCAAGGGAAACCGATAAGTAAACCACCTGGGGAGTACGTTCGCAAGAATGAA
ASV04972	0	0	0	0	0	0	0	0	0	97	0	0	0	0	0	0	16.1667	0	Bacteria	Bacteroidetes	Saprospiria	Saprospirales	Lewinellaceae	Portibacter	TGCGTAGGCGGGAAAATAAGTCAGGGGTGAAATCTGGTCGCTTAACGATCAAATTGCCTCTGAAACTGTTTTTCTTGAAATATGATGAGGCTGGCAGAATGTGACATGTAGCGGTGAAATGCATAGATATGTCATAGAATACCAATTGCGAAGGCAGCTGGCTGGTCATTATTTGACGCTGAGGCACGAAAGCGTGGGGAGCGAACAGGATTAGATACCCTGGTAGTCCACGCCCTAAACGATGTATACTCGATGTTTGGATTTATTTCTGGGCATCCAAGGGAAACCATTAAGTATACCACCTGGGGAGTACGTCGGCAACGATGAA
ASV05679	0	0	0	0	0	0	0	0	0	19	0	0	0	0	0	0	3.16667	0	Bacteria	Firmicutes	Clostridia	Clostridiales	Peptostreptococcaceae	Romboutsia	TGCGTAGGTGGTTTCTTAAGTCAGAGGTGAAAGGCTACGGCTCAACCGTAGTAAGCCTTTGAAACTGGGAAACTTGAGTGCAGGAGAGGAGAGTGGAATTCCTAGTGTAGCGGTGAAATGCGTAGATATTAGGAGGAACACCAGTTGCGAAGGCGGCTCTCTGGACTGTAACTGACACTGAGGCACGAAAGCGTGGGGAGCAAACAGGATTAGATACCCTGGTAGTCCACGCCGTAAACGATGAGTACTAGCTGTCGGAGGTTACCCCCTTCGGTGGCGCAGCTAACGCATTAAGTACTCCGCCTGGGGAGTACGCTCGCAAGAGTGAA
ASV06071	0	0	0	0	0	0	0	0	0	3	19	0	0	0	0	0	3.66667	0	Bacteria	Proteobacteria	Oligoflexia	Bacteriovoracales	Bacteriovoracaceae	Peredibacter	CGCGCAGGCGGACTAATAAGTCAGATGTGAAATCCCAGGGCTCAACCCTGGAACTGCGTCTGAAACTATTAGTCTAGAGTCTCATAGGGGGTAGGGGAATTTCACGTGTAGGGGTAAAATCCGTAGAGATGTGAAGGAACACCGGTGGCGAAGGCGCCTACCTGGATGAGTACTGACGCTGAGGCGCGAAAGCGTGGGGAGCAAACAGGATTAGATACCCTGGTAGTCCACGCCGTAAACGATGAGTACTAGCTATTAGAGGTATTGACTCCTTTAGTGGCGCAGCTAACGCATTAAGTACTCCGCCTGGGAAGTACGGTCGCAAGACTAAA
ASV06778	0	0	0	0	0	0	0	0	0	9	0	0	0	0	0	0	1.5	0	Bacteria	Proteobacteria	Gammaproteobacteria	Oceanospirillales	Oceanospirillaceae	Marinomonas	CGCGTAGGTGGTTTGTTAAGTCTGATGTGAAATCCCAGGGCTCAACCTTGGAATGGCATCAGATACTGGCAGGCTAGAGTACGGTAGAGGAGTGTGGAATTTCCTGTGTAGCGGTGAAATGCGTAGATATAGGAAGGAACATCAGTGGCGAAGGCGACACTCTGGACTGATACTGACACTGAGGTGCGAAAGCGTGGGGAGCAAACAGGATTAGATACCCTGGTAGTCCACGCCGTAAACGATGTCTACTAGCCGTTGGGTTGTAATGACTTAGTGGCGCAGCTAACGCAATAAGTAGACCGCCTGGGGAGTACGGCCGCAAGGTTAAA
ASV06876	178	0	0	0	0	0	17	0	0	34	0	0	0	14	0	27.8571	5.66667	7	Bacteria	Bacteroidetes	Flavobacteriia	Flavobacteriales	Flavobacteriaceae	Dokdonia	TCCGTAGGCGGGCTTGTAAGTCAGTGGTGAAAGTCTGTGGCTTAACCATAGAATTGCCATTGATACTGCAGGTCTTGAATTATTGTGAAGTGGTTAGAATATGTAGTGTAGCGGTGAAATGCTTAGAGATTACATAGAATACCGATTGCGAAGGCAGATCACTAACAATATATTGACGCTGATGGACGAAAGCGTAGGTAGCGAACAGGATTAGATACCCTGGTAGTCTACGCCGTAAACGATGGATACTAGTTGTTTGGTTTTCGGACTGAGTGACTAAGCGAAAGTGATAAGTATCCCACCTGGGGAGTACGTTCGCAAGAATGAA
ASV07419	0	0	0	0	0	0	0	0	0	67	0	0	0	0	0	0	11.1667	0	Bacteria	Bacteroidetes	Flavobacteriia	Flavobacteriales	Flavobacteriaceae	Dokdonia	TCCGTAGGCGGGCATATAAGTCAGTGGTGAAAGTCTGTGGCTCAACCATAGAATTGCCATTGAAACTGTATGTCTTGAATTATTGTGAAGTGGTTAGAATATGTAGTGTAGCGGTGAAATGCTTAGAGATTACATAGAATACCGATTGCGAAGGCAGATCACTAACAATATATTGACGCTGATGGACGAAAGCGTAGGTAGCGAACAGGATTAGATACCCTGGTAGTCTACGCCGTAAACGATGGATACTAGTTGTTTGGTTTTCGAACTGAGTGACTAAGCGAAAGTGATAAGTATCCCACCTGGGGAGTACGTTCGCAAGAATGAA
ASV07430	21	0	0	0	0	0	2	0	0	7	16	0	0	0	0	3.28571	3.83333	0	Bacteria	Proteobacteria	Alphaproteobacteria	Rhodobacterales	Rhodobacteraceae	Sulfitobacter	TACGTAGGCGGATCAGAAAGTAAGGGGTGAAATCCCAGGGCTCAACCCTGGAACTGCCTCTTAAACTCCTGGTCTTGAGTTCGAGAGAGGTGAGTGGAATTCCAAGTGTAGAGGTGAAATTCGTAGATATTTGGAGGAACACCAGTGGCGAAGGCGGCTCACTGGCTCGATACTGACGCTGAGGTACGAAAGTGTGGGGAGCAAACAGGATTAGATACCCTGGTAGTCCACACCGTAAACGATGAATGCCAGTCGTCGGGCAGTATACTGTTCGGTGACACACCTAACGGATTAAGCATTCCGCCTGGGGAGTACGGTCGCAAGATTAAA
ASV07949	0	0	0	0	0	0	0	0	0	24	0	0	0	0	0	0	4	0	Bacteria	Proteobacteria	Alphaproteobacteria	Caulobacterales	Hyphomonadaceae	Litorimonas	TGCGTAGGCGGATTGGAAAGTTAGATGTGAAATCCCAGGGCTCAACCCTGGAACTGCATTTAAAACTATCAGTCTAGAGTTCTGGAGAGGTAAGTGGAATTCCTAGTGTAGAGGTGAAATTCGTAGATATTAGGAGGAACACCAGAGGCGAAGGCGGCTTACTGGACAGACACTGACGCTGAGGCACGAAAGTGTGGGTAGCAAACAGGATTAGATACCCTGGTAGTCCACACCGTAAACGATGAGAGCTAGTTGTCTGCAGGCATGCCTGTAGGTGACGCAGCTAACGCATTAAGCTCTCCGCCTGGGGAGTACGGTCGCAAGATTAAA
ASV08615	0	0	0	0	0	0	0	0	0	33	37	0	0	10	0	0	11.6667	5	Bacteria	Bacteroidetes	Flavobacteriia	Flavobacteriales	Flavobacteriaceae	Aquimarina	TCCGTAGGCGGATTTATAAGTCAGTGGTGAAAGTTTGCGGCTCAACCGTAAAATTGCCATTGATACTGTAAGTCTTGAATTACTATGAAGTGGTTAGAATAAGTAGTGTAGCGGTGAAATGCATAGATATTACTTAGAATACCGATTGCGAAGGCAGATCACTAATAGTATATTGACGCTGAGGGACGAAAGCGTGGGTAGCGAACAGGATTAGATACCCTGGTAGTCCACGCCGTAAACGATGGTCACTAGTTGTTTGAACTTCGGTTTGAGTGACTAAGCGAAAGTGATAAGTGACCCACCTGGGGAGTACGTTCGCAAGAATGAA
ASV08782	0	0	0	0	0	0	0	0	0	6	0	0	0	0	0	0	1	0	Bacteria	Parcubacteria	Parcubacteria_genera_incertae_sedis	Parcubacteria_genera_incertae_sedis	Parcubacteria_genera_incertae_sedis	Parcubacteria_genera_incertae_sedis	TCCGCAGGTGGCCATATTAGTCAGAGGTGAAAGATCCGTGCTCAACACGGGGACCGCTTTTGAAACGGTATGGCTTGAGTGTGCGAGAGGTGAACAGAACTTATGGTGTAGGGGTGAAATCCGTTGATATCATAGGGAATACCAAAAGCGAAGGCAGTTCACTGGCGCATTACTGACACTGAGGGACGAAACCCTGGGTAGCGAATGGGATTAGATACCCCAGTAGTCCAGGGCCTAAACGATCTTGATTAGCTTTCGGAAGTATCGACCCTTTCGGAGGCGTAGCTAACGCGTTAAATCAAGCGCCTGGGAAGTACGAGCGCAAGCTTAAA
ASV09702	0	0	0	0	0	0	0	0	0	27	11	0	0	0	0	0	6.33333	0	Bacteria	Bacteroidetes	Flavobacteriia	Flavobacteriales	Flavobacteriaceae	Wenyingzhuangia	TTCGTAGGCGGGTCAATCAGTCAGAGGTGAAATCCTATCGCTCAACGATAGAATTGCCTTTGATACTGTTGGTCTTGAGTCATATGGAAGTGGATAGAATATGTAGTGTAGCGGTGAAATGCATAGATATTACATAGAATACCGATTGCGAAGGCAGTCCACTACGTATTGACTGACGCTGATGAACGAAAGCGTGGGGAGCGAACGGGATTAGATACCCCGGTAGTCCACGCCGTAAACGATGGACACTAGTTGTTGGATTTATATTCAGTGACTAAGCGAAAGTGATAAGTGTCCCACCTGGGGAGTACGATCGCAAGATTGAA
ASV09850	0	0	0	0	0	0	0	0	0	14	13	0	0	0	0	0	4.5	0	Bacteria	Bacteroidetes	Saprospiria	Saprospirales	Lewinellaceae	Lewinella	TGCGTAGGTGGTTCTATAAGTCAGATGTGAAAGCCCGGCGCTTAACGTCGGAATTGCATTTGATACTGTAGAACTTGAATCAGGTTGAGGTGGGCGGAATGTGGCATGTAGCGGTGAAATGCATAGATATGCCATAGAACACCAATTGCGAAGGCAGCTCACTGGCCCTGTATTGACACTGAGGCACGAAAGCGTGGGGAGCGAACAGGATTAGATACCCTGGTAGTCCACGCCCTAAACGATGCTTACTCGATATTCCGATCTTGTATTGGAGTGTCCAAGGGAAACCGATAAGTAAGCCACCTGGGGAGTACGTTCGCAAGAATGAA
ASV10918	0	0	0	0	0	0	26	0	0	9	0	0	0	0	0	3.71429	1.5	0	Bacteria	Bacteroidetes	Saprospiria	Saprospirales	Lewinellaceae	Portibacter	TGCGTAGGCGGGAAAATAAGTCAGAGGTGAAATCTGGTCGCTTAACGATCAAATTGCCTTTGAAACTGTTTTTCTTGAAATATGATGAGGTTGGCAGAATGTGACATGTAGCGGTGAAATGCATAGATATGTCATAGAATACCAATTGCGAAGGCAGCTGACTGGTCATTATTTGACGCTGAGGCACGAAAGCGTGGGGAGCGAACAGGATTAGATACCCTGGTAGTCCACGCCCTAAACGATGTATACTCGATGTTTGGATTTATTTCTGGGCATCCAAGGGAAACCATTAAGTATACCACCTGGGGAGTACGTCGGCAACGATGAA
ASV11905	0	0	0	0	0	0	0	0	0	27	40	0	0	0	0	0	11.1667	0	Bacteria	Proteobacteria	Alphaproteobacteria	Rickettsiales	Rickettsiaceae	Occidentia	CGCGTAGGCGGATTAGTAAGTTGGGAGTGAAAGCCCGGGGCTTAACCTCGGAACTGCTTTCAAAACTGCTAGTCTTGAGTGAAGTAGGGGGTGATGGAATTCCTAGTGTAGAGGTGAAATTCTTAGATATTAGGAGGAACACCGGTGGCTAAGGCGGTCACCTGGACTTCAACTGACGCTGAGGCGCGAAAGCGTGGGGAGCAAACAGGATTAGATACCCTGGTAGTCCACGCCGTAAACGATGAGTGCTAGATATCGGGAAATTTATTTTTCGGTTTCGCAGCTAACGCATTAAGCACTCCGCCTGGGGACTACGATCGCAAGATTAAA
ASV12028	0	0	0	0	0	0	0	0	0	3	0	0	0	0	0	0	0.5	0	Bacteria	Acidobacteria	Acidobacteria_Gp3	Bryobacter	Bryobacter	Bryobacter	TTCGTAGGCGGATCAGTAAGTCAGACATGAAAGACCGGAGCTCAACTCCGTGTTTGTATTTGAAACTGCTAATCTAGAATTAGGGAGAGGTAAGCGGAATTCTAAGTGTAGGGGTGCAATCCGTAGATACTTAGAGGAACACCAAAAGCGAAGGCAGCTTACTGGAACTATATTGACGCTGAGGAACGAAAGCGTGGGGAGCGAAAAGGATTAGATACCCTTGTAGTCCACGCCCTAAACGATGATAACTAAGTGTTGCATTTTGGTGCAGTGCTGAAGCTAACGCGTTAAGTTATCCACCTGAGGAGTACGGTCGCAAGATTAAA
ASV12411	0	0	0	0	0	0	0	0	0	9	34	0	0	0	0	0	7.16667	0	Bacteria	Proteobacteria	Gammaproteobacteria	Cellvibrionales	Cellvibrionaceae	Pseudoteredinibacter	CACGTAGGCGGTTTATTAAGTTTTAAGTAAAAGACCAAGGCTAAACTTTGGAGATGCTTAAAATACTGATAAACTTGAGTTTTTATAGAGGATAGTGGAATTTCTAGTACAGAGGTGATATTCGTTATAATATTAGAAGGAACATCAGAGGCGAAGGCGACTATCTGGATGTAAACTGACGCTGAGGTGCGAAAGTATGGGTAGCAAACAGGATTAGAGACCCTGGTAGTCCATACTGTCAACGATGAGTGTTAAATGTTGGATATTTTATTCAGTGTTACAGCTAACGCGTTAAACACTCCGCCTGGGGAATACGGTCGCAAGATTAAA
ASV12660	0	0	0	0	0	0	0	0	0	11	0	0	0	0	0	0	1.83333	0	Bacteria	Bacteroidetes	Saprospiria	Saprospirales	Lewinellaceae	Flavilitoribacter	TGCGTAGGCTGTTAGATAAGTCAGAGGTGAAAGCTCATCGCTTAACGATGGAATTGCCTTTGATACTGTTTAACTTGAATTAGGTTGAGGTTAGCGGAATGTGTCATGTAGCGGTGAAATGCATAGATATGACATAGAACACCAATTGCGAAGGCAGCTGGCTAGACCTATATTGACGCTGAGGCACGAAAGCGTGGGGAGCGAACAGGATTAGATACCCTGGTAGTCCACGCCCTAAACGATGCTTACTCGCTGTTTGGCCCTTGTGGTTGAGCGGCTAAGGGAAACCGTTAAGTAAGCCACCTGGGGAGTACGCTCGCAAGAGTGAA
ASV13015	0	0	0	0	0	0	0	0	0	57	0	0	0	0	0	0	9.5	0	Bacteria	Proteobacteria	Gammaproteobacteria	Arenicellales	Arenicellaceae	Arenicella	CGCGTAGGTGGTTTGATAAGTTAGATGTGAAAGCCCTGGGCTTAACCTAGGAATTGCATTTAAAACTGTCTCACTAGAGTATGGTAGAGGGAAGTGGAATTCCACATGTAGCGGTGAAATGCGTAGAGATGTGGAGGAACACCAGTGGCGAAGGCGACTTCCTGGACCAATACTGACACTGAGGTGCGAAAGCGTGGGGAGCAAACAGGATTAGATACCCTGGTAGTCCACGCCGTAAACGATGTCAACTAGCCGTTGGGGGGGTTACCCTTTAGTGGCGCAGCTAACGCGATAAGTTGACCGCCTGGGGAGTACGGTCGCAAGATTAAA
ASV14269	0	0	0	0	0	0	0	0	0	23	0	0	0	0	0	0	3.83333	0	Bacteria	Proteobacteria	Gammaproteobacteria	Alteromonadales	Colwelliaceae	Colwellia	TTCGTAGGCGGTTGAATAAGCAAGATGTGAAAGCCCAGGGCTCAACCTTGGAACTGCATTTTGAACTGTTCGACTAGAGTACTGTAGAGGGTGGTGGAATTTCCAGTGTAGCGGTGAAATGCGTAGAGATTGGAAGGAACATCAGTGGCGAAGGCGGCCACCTGGACAGATACTGACGCTGAGGAACGAAAGCGTGGGGAGCGAACAGGATTAGATACCCTGGTAGTCCACGCCGTAAACGATGTCAACTAGCCGTTTGTGCCCTTGAGGCGTGAGTGGCGCAGCTAACGCACTAAGTTGACCGCCTGGGGAGTACGGCCGCAAGGTTAAA
ASV16312	0	0	0	0	0	0	0	0	0	20	0	0	0	0	0	0	3.33333	0	Bacteria	Bacteroidetes	Flavobacteriia	Flavobacteriales	Flavobacteriaceae	Flavicella	TCCGTAGGCGGACTAATAAGTCAGAGGTGAAATCCCACAGCTCAACTGTGGAACTGCCTTTGATACTGTTAGTCTTGAGTTATTTGGAAGTAGATAGAATGTGTAGTGTAGCGGTGAAATGCATAGATATTACACAGAATACCGATTGCGAAGGCAGTCTACTACGAATATACTGACGCTGATGGACGAAAGCGTGGGGAGCGAACAGGATTAGATACCCTGGTAGTCCACGCCGTAAACGATGGACACTAGTTGTTGGGTGTAAGCTCAGTGACTAAGCGAAAGTGATAAGTGTCCCACCTGGGGAGTACGGTCGCAAGATTGAA
ASV17760	0	0	0	0	0	0	0	0	0	36	0	0	0	0	0	0	6	0	Bacteria	Proteobacteria	Alphaproteobacteria	Caulobacterales	Hyphomonadaceae	Robiginitomaculum	TACGTAGGCGGACATGAAAGTCAGGAGTGAAATCCCAGGGCTCAACCCTGGAACTGCTCTTGAAACTCCATGTCTAGAATTCTGGAGAGGTTAGTGGAATTCCTAGTGTAGAGGTGAAATTCGCAGATATTAGGAGGAACACCAGTGGCGAAGGCGACTAACTGGACAGATATTGACGCTGAGGTACGAAAGCGTGGGGAGCAAACAGGATTAGATACCCTGGTAGTCCACGCCGTAAACGATGTGTGCTAGTTGTCAGGCCTTAGGGTTTGGTGACGGAGAGAAATTTTTAAGCACACCGCCTGGGGAGTACGGTCGCAAGATTAAA
ASV19673	0	0	0	0	0	0	0	0	0	77	0	0	0	0	0	0	12.8333	0	Bacteria	Proteobacteria	Alphaproteobacteria	Rhodobacterales	Rhodobacteraceae	Phaeobacter	CACGTAGGCGGATTATTAAGTGTAGGGTGAAATCCCAGGGCTCAACCCTGGAACTGCCTTACATACTGGTAGTCTTGAGTTCGAGAGAGGTGAGTGGAATTCCGAGTGTAGAGGTGAAATTCGTAGATATTCGGAGGAACACCAGTGGCGAAGGCGGCTCACTGGCTCGATACTGACGCTGAGGTGCGAAAGTGTGGGGAGCAAACAGGATTAGATACCCTGGTAGTCCACACCGTAAACGATGAATGCCAGTCGTCAGCAAGCATGCTTGTTGGTGACACACCTAACGGATTAAGCATTCCGCCTGGGGAGTACGGTCGCAAGATTAAA
ASV20657	0	0	6	0	0	0	0	0	0	26	0	0	0	0	0	0.857143	4.33333	0	Bacteria	Proteobacteria	Gammaproteobacteria	Gammaproteobacteria_incertae_sedis	Candidatus Carsonella	Candidatus Carsonella	TCCGTAGACTGTAAAATAAGTTATTTGTTAAAATTTAAAGCTCAACTTTAAAAAAGCTTTTAATACTGTTTTACTTGAGTTTTAAACAGAAGAATAGAATTTTATACGAAGGGGTAAAATCTTTAGATAGATAAAGGAATATCGTAAGCGAAGGCAATTCTTTAGTCACAACTGACGTTGAGGGACGAAAGTATGGGGAGCAAACAGGATTAGATACCCTGGTAGTCCATACTGTAAATTCTGAGTGTTGAAATTTAATATAGATCTATGTTTAATGAGATCTTTTTTAGATTATTAAGTTAACACCATAAACACTCCGCCTGAGGAGTACGACTGCAAAGTTGGA
ASV22100	0	0	0	0	0	0	0	0	0	3	0	0	0	0	0	0	0.5	0	Bacteria	Proteobacteria	Gammaproteobacteria	Cellvibrionales	Cellvibrionaceae	Saccharophagus	CGCGTAGGCGGCTAGATAAGTTGGATGTGAAAGCCCAGGGCTTAACCTTGGAACTGCATTCAATACTGTCTAGCTAGAGTATGGTAGAGGAGTGTGGAATTTCAGGTGTAGCGGTGAAATGCGTAGAGATCTGAAGGAACATCAGTGGCGAAGGCGACACTCTGGACCAATACTGACGCTGAGGTGCGAAAGCGTGGGGAGCAAACAGGATTAGATACCCTGGTAGTCCACGCCGTAAACGATGTCAACTAGCCGTTGGGAACCTTGTGTTCTTAGTGGCGCAGCTAACGCGATAAGTTGACCGCCTGGGGAGTACGGCCGCAAGGTTAAA
ASV22836	0	7	0	0	0	0	2	0	0	2	0	0	5	0	0	1.28571	1.16667	0	Bacteria	Verrucomicrobia	Verrucomicrobiae	Verrucomicrobiales	Rubritaleaceae	Rubritalea	AGCGTAGGCGGCGCGGTAAGTCAGATGTGAAATCTGGAGGCTCAACCTCCAAACTGCATTCGATACTGCCGTGCTAGAGTAATGGAGAGGTAACTGGAATTCTCGGTGTAGCAGTGAAATGCGTAGATATCGAGAGGAAGACCAATGGCGAAAGCAGGTTACTGGACATTTACTGACGCTGAGGCTCGAAGGCTAGGGTAGCGAAAGGGATTAGATACCCCTGTAGTCCTAGCAGTAAACGATGTGCGCTTGGTGTGGGAGGGTTCGACCCCTTCTGTGCCGGAGCTAACGCGTTAAGCGCACCGCCTGGGGAGTACGGCCGCAAGGCTAAA
ASV26202	0	0	0	0	0	0	0	0	0	36	0	0	0	0	0	0	6	0	Bacteria	Proteobacteria	Alphaproteobacteria	Rhodobacterales	Rhodobacteraceae	Octadecabacter	CACGTAGGCGGATTTTTAAGTTAGAGGTGAAATCCCAGGGCTCAACCCTGGAACTGCCTTTAATACTGGAAGTCTTGAGTTCGAGAGAGGTAAGTGGAATTCCAAGTGTAGAGGTGAAATTCGTAGATATTTGGAGGAACACCAGTGGCGAAGGCGGCTTACTGGCTCGATACTGACGCTGAGGTGCGAAAGCGTGGGGAGCAAACAGGATTAGATACCCTGGTAGTCCACGCCGTAAACGATGAATGCCAGACGTCAGAGGGCTTGCCCTTTGGTGTCACACCTAACGGATTAAGCATTCCGCCTGGGGAGTACGGTCGCAAGATTAAA
ASV28388	0	0	0	0	0	0	0	0	0	2	0	0	0	0	0	0	0.333333	0	Bacteria	Proteobacteria	Gammaproteobacteria	Thiotrichales	Francisellaceae	Allofrancisella	TTCGTAGGCGGTTTATTAAGTCAGATGTGAAAGCCCAGGGCTCAACCTTGGAACTGCATTTGATACTGGTAGACTAGAGTATAGTAGAGGAGTGGGGAATTTCTGGTGTAGCGGTGAAATGCGTAGAGATCAGAAGGAACACCAATGGCGAAGGCAACACTCTGGACTAATACTGACGCTGAGGGACGAAAGCGTGGGGATCAAACAGGATTAGATACCCTGGTAGTCCACGCTGTAAACGATGAGTACTAGCTGTTGGGTTCGGTGTAAAGGATCTAGTGGCGTAGCTAACGCGGTAAGTACTCCGCCTGGGGACTACGGTCGCAAGACTAAA
ASV29535	0	0	0	0	0	0	0	0	0	2	0	0	0	0	0	0	0.333333	0	Bacteria	Deinococcus-Thermus	Deinococci	Deinococcales	Deinococcaceae	Deinococcus	CGTGTAGGCGGATCGTTAAGTCTGGTTTTAAAGACCGTGGCTCAACCACGGGAGTGGACTGGATACTGGCAATCTTGACCTCTGGAGAGGTAACTGGAATTCCTGGTGTAGCGGTGGAATGCGTAGATACCAGGAGGAACACCAATGGCGAAGGCAAGTTACTGGACAGAAGGTGACGCTGAGGCGCGAAAGTGTGGGGAGCGAACCGGATTAGATACCCGGGTAGTCCACACCCTAAACGATGTACGTTGGCTGACCGCAGGATGCTGTGGTTGGCGAAGCTAACGCGATAAACGTACCGCCTGGGAAGTACGGCCGCAAGGTTGAA
ASV30447	0	0	0	0	0	0	0	0	0	22	0	0	0	0	0	0	3.66667	0	Bacteria	Proteobacteria	Gammaproteobacteria	Cellvibrionales	Cellvibrionaceae	Thalassocella	AGCGTAGGCGGTTGTCTAAGCCAGATGTGAAAGCCCCGGGCTTAACCTGGGAACTGCATTTGGAACTGGGCAACTAGAGTATAGGAGAGGAGGGTAGAATTTCAGGTGTAGCGGTGAAATGCGTAGAGATCTGAAGGAATACCAGTGGCGAAGGCGGCCCTCTGGCCTAATACTGACGCTGAGGTTCGAAAGCGTGGGGAGCAAACAGGATTAGATACCCTGGTAGTCCACGCCGTAAACGATGTCTACTAGCCGTTGGGGGGGTTACCCTTTAGTGGCGCAGCTAACGCACTAAGTAGACCGCCTGGGGAGTACGGCCGCAAGGTTAAA
ASV31315	0	0	0	0	0	0	0	0	0	4	0	0	0	0	0	0	0.666667	0	Bacteria	Proteobacteria	Alphaproteobacteria	Rhizobiales	Rhizobiaceae	Lentilitoribacter	TACGTAGGCGGATTGATTAGTTAGGGGTGAAATCCCAGGGCTCAACCCTGGAACTGCCTCTAATACTGTCAATCTAGAGATCGAGAGAGGTGAGTGGAATTCCTAGTGTAGAGGTGAAATTCGTAGATATTAGGAAGAACACCAGTGGCGAAGGCGGCTCACTGGCTCGATACTGACGCTGAGGTACGAAAGCGTGGGGAGCAAACAGGATTAGATACCCTGGTAGTCCACGCCGTAAACGATGAATGCTAGCCGTCAGGTTGTTTACAACTTGGTGGCGCAGCTAACGCATTAAGCATTCCGCCTGGGGAGTACGGTCGCAAGATTAAA
ASV34707	0	0	0	0	0	0	0	0	0	14	0	0	0	0	0	0	2.33333	0	Bacteria	Bacteroidetes	Flavobacteriia	Flavobacteriales	Flavobacteriaceae	Winogradskyella	TCCGTAGGTGGATAATTAAGTCAGAGGTGAAATCCTGCAGCTCAACTGTAGAATTGCCTTTGATACTGGTTATCTTGAATTATTGTGAAGTGGTTAGAATATGTAGTGTAGCGGTGAAATGCATAGATATTACATAGAATACCAATTGCGAAGGCAGATCACTAACAATATATTGACACTGATGGACGAAAGCGTGGGGAGCGAACAGGATTAGATACCCTGGTAGTCCACGCCGTAAACGATGGTCACTAGCTGTTCGGACTTCGGTTTGAGTGGCTAAGCGAAAGTGATAAGTGACCCACCTGGGGAGTACGTTCGCAAGAATGAA
ASV36248	0	0	0	0	0	0	0	0	0	12	0	0	0	0	0	0	2	0	Bacteria	Proteobacteria	Alphaproteobacteria	Kiloniellales	Kiloniellaceae	Thalassocola	TACGTAGGCGGACTTACAAGTCAGGAGTGAAATCCCAGGGCTCAACCCTGGAACTGCTTCTGAAACTGTAAGTCTAGAATCCGGGAGGGGTTAGTGGAATTCCTAGTGTAGAGGTGAAATTCGCAGATATTAGGAGGAACACCAGTGGCGAAGGCGACTGACTGGACCGGTATTGACGCTGAGGTACGAAAGCGTGGGGAGCAAACAGGATTAGATACCCTGGTAGTCCACGCCGTAAACGATGTGTGCTAGTTGTCAGGCCTTAGGGTTTGGTGACGGAGAGAAATTTTTAAGCACACCGCCTGGGGAGTACGGTCGCAAGATTAAA
ASV36249	0	0	0	0	0	0	0	0	0	12	0	0	0	0	0	0	2	0	Bacteria	Proteobacteria	Gammaproteobacteria	Arenicellales	Arenicellaceae	Arenicella	CGCGTAGGTGGTTTGTTAAGTTAGATGTGAAAGCCCCGGGCTTAACCTGGGAATTGCATTTAAAACTGGCTTACTAGAGTATGGTAGAGGGAAGTGGAATTCCACATGTAGCGGTGAAATGCGTAGAGATGTGGAGGAACACCAGTGGCGAAGGCGACTTCCTGGACCAATACTGACACTGAGGTGCGAAAGCGTGGGGAGCAAACAGGATTAGATACCCTGGTAGTCCACGCCGTAAACGATGTCAACTAGCCGTTGGAGGGGTTACCCTTTAGTGGCAAAGCTAACGCGATAAGTTGACCGCCTGGGGAGTACGGTCGCAAGATTAAA
ASV37093	0	0	0	6	0	0	0	0	0	5	0	0	0	0	0	0.857143	0.833333	0	Bacteria	Proteobacteria	Gammaproteobacteria	Cellvibrionales	Cellvibrionaceae	Marinibactrum	CGCGTAGGTGGTTGTATAAGCTAGATGTGAAAGCCCCGGGCTTAACCTGGGAACTGCATTTAGAACTGTGCAGCTAGAGTACAGCAGAGGATAGTGGAATTTCAGGTGTAGCGGTGAAATGCGTAGAGATCTGAAGGAACATCAGTGGCGAAGGCGACTGTCTGGGCTGATACTGACACTGAGGTGCGAAAGCGTGGGGAGCAAACAGGATTAGATACCCTGGTAGTCCACGCCGTAAACGATGTCTACTAGCCGTTGGGTTGTAATGACTTAGTGGCGCAGCTAACGCAATAAGTAGACCGCCTGGGGAGTACGGCCGCAAGGTTAAA
ASV39099	0	0	0	0	0	0	0	0	0	9	0	0	0	0	0	0	1.5	0	Bacteria	Verrucomicrobia	Opitutae	Puniceicoccales	Puniceicoccaceae	Coraliomargarita	TGCGTAGGCGGATAGATGTGTGAGGTGTGAAATCTCGGGGCTCAACCTCGAAACTGCGCCTCAAACTGTCTATCTAGAGTATTGGAGAGGTAAGCGGAATTTCTGGTGTAGCGGTGAAATGCGTAGATATCAGAAGGAACACCAATGGCGAAGGCAGCTTACTGGACAATAACTGACGCTGAGGCACGAAAGCATGGGTAGCGAAAGGGATTAGATACCCCTGTAGTCCATGCCGTAAACGTTGTACACTAGGTCTTGGGGGTTTCGACCCTTTCAGGACCCCAGCTAACGCGATAAGTGTACCGCCTGAGGACTACGGCCGCAAGGCTAAA
ASV40259	0	0	0	0	0	0	0	0	0	2	0	0	0	0	0	0	0.333333	0	Bacteria	Firmicutes	Clostridia	Clostridiales	Lachnospiraceae	Lachnospira	AGTGTAGGTGGCCATGCAAGTCAGAAGTGAAAATCCGGGGCTCAACCCCGGAACTGCTTTTGAAACTGTAAGGCTGGAGTGCAGGAGGGGTGAGTGGAATTCCTAGTGTAGCGGTGAAATGCGTAGATATTAGGAGGAACACCAGTGGCGAAGGCGGCTCACTGGACTGTAACTGACACTGAGGCTCGAAAGCGTGGGGAGCAAACAGGATTAGATACCCTGGTAGTCCACGCCGTAAACGATGAATACTAGGTGTCGGGGAGCATTGCTCTTCGGTGCCGCAGCAAACGCAATAAGTATTCCACCTGGGGAGTACGTTCGCAAGAATGAA
ASV41625	0	0	0	0	0	0	0	0	0	7	0	0	0	0	0	0	1.16667	0	Bacteria	Proteobacteria	Alphaproteobacteria	Caulobacterales	Hyphomonadaceae	Robiginitomaculum	TACGTAGGTGGATTTACAAGTCAGGAGTGAAATCCCAGGGCTCAACCCTGGAACTGCTTCTGAAACTGTAAGTCTAGAATTCTGGAGAGGTTAGTGGAATTCCTAGTGTAGAGGTGAAATTCGCAGATATTAGGAGGAACACCAGTGGCGAAGGCGACTAACTGGACAGATATTGACACTGAGGTACGAAAGCGTGGGGAGCAAACAGGATTAGATACCCTGGTAGTCCACGCCGTAAACGATGTGTGCTAGTTGTCAGGCCTTAGGGTTTGGTGACGGAGAGAAATTTTTAAGCACACCGCCTGGGGAGTACGGTCGCAAGATTAAA
ASV44934	0	0	0	0	0	0	0	0	0	5	0	0	0	0	0	0	0.833333	0	Bacteria	Proteobacteria	Gammaproteobacteria	Gammaproteobacteria_incertae_sedis	Marinicella	Marinicella	TACGTAGGCGGCTTAATAAGTCAGATGTGAAATCCCCGGGCTTAACCTGGGAACTGCATTTGAAACTGTTTGGCTAGAGTGAGTGAGAGGTTAGTGGAATTCAAGGCGTAGCGGTGAAATGCGTAGAGGTCTTGAGGAACATCAGTGGCGAAGGCGACTAACTGGCACTACACTGACGCTGAGGTACGAAAGCGTGGGGAGCGAACAGGATTAGATACCCTGGTAGTCCACGCCCTAAACGATGAGGACTGGCTGTTGGCGCTATAGACGCGTCGGTAGCGAAGCTAACGCGTTAAGTTCTCCGCCTGGGGAGTACGACCGCAAGGTTGAA
ASV47018	0	0	0	0	0	0	0	0	0	4	0	0	0	0	0	0	0.666667	0	Bacteria	Actinobacteria	Acidimicrobiia	Acidimicrobiales	Ilumatobacteraceae	Ilumatobacter	CTCGTAGGCGGTTCAGTCAGTCGGGTGTGAAAACTTGAGGCTTAACCTCAAGAGGTCACTCGATACTGCTGTGACTAGAGTGCGGTAGGGGAGCGGGGAATTCCTGGTGTAGCGGTGAAATGCGCAGATATCAGGAGGAACACCAGTGGCGAAGGCGCCGCTCTGGGCCGTAACTGACGCTGAGGAGCGAAAGCATGGGTAGCAAACAGGATTAGATACCCTGGTAGTCCATGCCGTAAACGTTGGGCACTAGGTGTGGGTCTCAACCAACGAGATCCGCGCCGTCGCTAACGCATTAAGTGCCCCGCCTGGGGAGTACGGTCGCAAGACTAAA
ASV52594	0	0	0	0	0	0	0	0	0	2	0	0	0	0	0	0	0.333333	0	Bacteria	Proteobacteria	Alphaproteobacteria	Rhodobacterales	Rhodobacteraceae	Roseobacter	CACGTAGGCGGATCAGAAAGTATAGGGTGAAATCCCAGGGCTCAACCCTGGAACTGCCTTATAAACTCCTGGTCTTGAGTTCGAGAGAGGTGAGTGGAATTCCAAGTGTAGAGGTGAAATTCGTAGATATTTGGAGGAACACCAGTGGCGAAGGCGGCTCACTGGCTCGATACTGACGCTGAGGTGCGAAAGTGTGGGGAGCAAACAGGATTAGATACCCTGGTAGTCCACACCGTAAACGATGAATGCCAGTCGTCAGCAAGCATGCTTGTTGGTGACACACCTAACGGATTAAGCATTCCGCCTGGGGAGTACGGTCGCAAGATTAAA
ASV52595	0	0	0	0	0	0	0	0	0	2	0	0	0	0	0	0	0.333333	0	Bacteria	Proteobacteria	Gammaproteobacteria	Cellvibrionales	Cellvibrionaceae	Eionea	CGCGTAGGCGGTTTGTTAAGCGAGATGTGAAAGCCCAGGGCTCAACCTTGGAATTGCATTTCGAACTGGCAAGCTAGAGTACAGAAGAGGGTGGTGGAATTTCCAGTGTAGCGGTGAAATGCGTAGAGATTGGAAGGAACATCAGTGGCGAAGGCGACCACCTGGACTGATACTGACGCTGAGGTGCGAAAGCGTGGGGAGCAAACAGGATTAGATACCCTGGTAGTCCACGCCGTAAACGATGTCTACTAGCCGTTGGGTTGTAATGACTTAGTGGCGCAGCTAACGCAATAAGTAGACCGCCTGGGGAGTACGGCCGCAAGGTTAAA
ASV52596	0	0	0	0	0	0	0	0	0	2	0	0	0	0	0	0	0.333333	0	Bacteria	Firmicutes	Clostridia	Clostridiales	Lachnospiraceae	Faecalimonas	AGCGCAGACGGCACTGCAAGTCTGAAGTGAAAGCCCGGGGCTCAACCCCGGGACTGCTTTGGAAACTGTAGAGCTAGAGTGCTGGAGAGGCAAGCGGAATTCCTAGTGTAGCGGTGAAATGCGTAGATATTAGGAAGAACACCAGTGGCGAAGGCGGCTTGCTGGACAGTAACTGACGTTCAGGCTCGAAAGCGTGGGGAGCAAACAGGATTAGATACCCTGGTAGTCCACGCCGTAAACGATGAATGCTAGGTGTTGGGGAGCAAAGCTCTTCGGTGCCGCCGCAAACGCATTAAGCATTCCACCTGGGGAGTACGTTCGCAAGAATGAA
ASV52597	0	0	0	0	0	0	0	0	0	2	0	0	0	0	0	0	0.333333	0	Bacteria	Proteobacteria	Gammaproteobacteria	Cellvibrionales	Cellvibrionaceae	Eionea	CGCGTAGGCGGTTTGTTAAGCGAGATGTGAAAGCCCAGGGCTCAACCTTGGAATTGCATTTCGAACTGGCAAGCTAGAGTACAGAAGAGGGTGGTGGAATTTCCAGTGTAGCGGTGAAATGCGTAGAGATTGGAAGGAACATCAGTGGCGAAGGCGACCACCTGGACTGATACTGACGCTGAGGTGCGAAAGCGTGGGGAGCAAACAGGATTAGATACCCTGGTAGTCCACGCCGTAAACGATGTCAACTAGCCGTTGGGAACCTTGTGTTCTTAGTGGCGCAGCTAACGCGATAAGTTGACCGCCTGGGGAGTACGGCCGCAAGGTTAAA
ASV52598	0	0	0	0	0	0	0	0	0	2	0	0	0	0	0	0	0.333333	0	Bacteria	Proteobacteria	Deltaproteobacteria	Desulfovibrionales	Desulfovibrionaceae	Bilophila	CACGTAGGCGGCTTGGTAAGTCAGGGGTGAAATCCCACAGCCCAACTGTGGAACTGCCTTTGATACTGCCAGGCTTGAGTACCGGAGAGGGTGGCGGAATTCCAGGTATAGGAGTGAAATCCGTAGATATCTGGAGGAACACCGGTGGCGAAGGCGGCCACCTGGACGGTAACTGACGCTGAGGTGCGAAAGCGTGGGTAGCAAACAGGATTAGATACCCTGGTAGCCCACGCTGTAAACGATGGGTGCTGGGTGCTGGGATGTATGTCTCGGTGCCGTAGCTAACGCGATAAGCACCCCGCCTGGGGAGTACGGTCGCAAGGCTGAA
ASV00029	52	0	0	0	35	0	16	0	0	0	9	0	0	0	0	14.7143	1.5	0	Bacteria	Firmicutes	Erysipelotrichia	Erysipelotrichales	Erysipelotrichaceae	Faecalibaculum	TGCGCAGGCGGTCCTGCAAGTCTGGAGTGAAACGTATGAGCTCAACTCATGCATGGCTCTGGAAACTGGAGGACTGGAGAGCAGGAGAGGGCGGTGGAACTCCATGTGTAGCGGTAAAATGCGTAGATATATGGAAGAACACCAGTGGCGAAGGCGGCCGCCTGGCCTGTTGCTGACGCTGAGGCACGAAAGCGTGGGGAGCAAATAGGATTAGATACCCTAGTAGTCCACGCCGTAAACGATGAGGACCAAGTGTTGGGGGTGAAACCTCAGTGCTGAAGTTAACGCAGTGAGTCCTCCGCCTGGGGAGTATGCACGCAAGTGTGAA
ASV00331	0	0	0	0	0	0	0	0	0	0	4	0	0	0	0	0	0.666667	0	Bacteria	Bacteroidetes	Bacteroidia	Bacteroidales	Prevotellaceae	Prevotellamassilia	AGCGTAGGCGGGCCGTTAAGTCAGTTGTGAAAGTTCGGGGCTCAACCCCGGAATTGCAGTTGAAACTGCCGGTCTTGAGTACACGCAGGGAAGCCTGAATTCATGGTGTAGCGGTGAAATGCTTAGATATCATGAAGACGACCGATCGCGAAGGCAGGTTTCCGGAGTGTAACTGACGCTGAGGCTCGAAAGTGCGGGTATCAAACAGGATTAGATACCCTGGTAGTCCGCACAGTAAACGTTGAATACTCGCGGTATGGTTATAAATTATGCCGCCACGCGAAAGCATTAAGTATTCCACCTGGGGAGTACGCCGGCAACGGTGAA
ASV00647	0	0	0	0	0	0	0	0	0	0	17	0	0	0	0	0	2.83333	0	Bacteria	Proteobacteria	Alphaproteobacteria	Rhodobacterales	Rhodobacteraceae	Octadecabacter	CACGTAGGCGGATTTTTAAGTTAGAGGTGAAATCCCAGGGCTCAACCCTGGAACTGCCTTTAATACTGGAAGTCTTGAGTTCGAGAGAGGTGAGTGGAATTCCAAGTGTAGAGGTGAAATTCGTAGATATTTGGAGGAACACCAGTGGCGAAGGCGGCTCACTGGCTCGATACTGACGCTGAGGTGCGAAAGCGTGGGGAGCAAACAGGATTAGATACCCTGGTAGTCCACGCCGTAAACGATGAATGCCAGACGTCAGAGGGCTTGCCCTTTGGTGTCACACCTAACGGATTAAGCATTCCGCCTGGGGAGTACGGTCGCAAGATTAAA
ASV00971	0	0	0	0	0	0	0	0	0	0	4	0	0	0	0	0	0.666667	0	Bacteria	Bacteroidetes	Bacteroidia	Bacteroidales	Odoribacteraceae	Odoribacter	TGCGTAGGCGGCCTGTTAAGTTAGTGGTTAAATGTCGGGGCTAAACCCCGGATTGCCATTAAAACTGGCGGGCTCGAGTACAGACGAGGTAGGCGGAATAAGTCAAGTAGCGGTGAAATGCTTAGATATGACTTAGAACTCCGATAGCGAAGGCAGCTTACCAGGCTGAGACTGACGCTGAAGCACGAGAGCGTGGGTAGCGAACAGGATTAGATACCCTGGTAGTCCACGCCGTAAACGATGCTCACTGGTTCTTGGCGACAAACGGTCGGGGATCAAGCGAAAGTATTAAGTGAGCCACCTGGGGAGTACGTCGGCAACGATGAA
ASV01407	0	0	0	0	0	0	26	0	0	0	46	0	16	0	0	3.71429	10.3333	0	Bacteria	Proteobacteria	Alphaproteobacteria	Rhodobacterales	Rhodobacteraceae	Sulfitobacter	TACGTAGGCGGATCAGAAAGTAAGGGGTGAAATCCCAGGGCTCAACCCTGGAACTGCCTCTTAAACTCCTGGTCTTGAGTTCGAGAGAGGTGAGTGGAATTCCAAGTGTAGAGGTGAAATTCGTAGATATTTGGAGGAACACCAGTGGCGAAGGCGGCTCACTGGCTCGATACTGACGCTGAGGTACGAAAGTGTGGGGAGCAAACAGGATTAGATACCCTGGTAGTCCACACCGTAAACGATGAATGCCAGACGTCGGGCAGTATACTGTTCGGTGTCACACCTAACGGATTAAGCATTCCGCCTGGGGAGTACGGTCGCAAGATTAAA
ASV02221	9	0	0	0	0	0	0	0	0	0	7	0	0	0	0	1.28571	1.16667	0	Bacteria	Firmicutes	Clostridia	Clostridiales	Lachnospiraceae	Clostridium XlVa	AGCGCAGACGGCACTGCAAGTCTGAAGTGAAAGCCCGGGGCTCAACCCCGGGACTGCTTTGGAAACTGTAGAGCTAGAGTGCTGGAGAGGCAAGCGGAATTCCTAGTGTAGCGGTGAAATGCGTAGATATTAGGAAGAACACCAGTGGCGAAGGCGGCTTGCTGGACAGTAACTGACGTTCAGGCTCGAAAGCGTGGGGAGCAAACAGGATTAGATACCCTGGTAGTCCACGCTGTAAACGATGAATACTAGGTGTTGGTGGGCAAAGCCCATCGGTGCCGCCGCAAACGCAATAAGTATTCCACCTGGGGAGTACGTTCGCAAGAATGAA
ASV02542	0	0	0	0	0	0	0	0	0	0	8	0	0	96	0	0	1.33333	48	Bacteria	Proteobacteria	Gammaproteobacteria	Alteromonadales	Pseudoalteromonadaceae	Pseudoalteromonas	TACGCAGGCGGTTTGTTAAGCGAGATGTGAAAGCCCCGGGCTCAACCTGGGAACTGCATTTCGAACTGGCAAACTAGAGTGTGATAGAGGGTGGTAGAATTTCAGGTGTAGCGGTGAAATGCGTAGAGATCTGAAGGAATACCGATGGCGAAGGCAGCCACCTGGGTCAACACTGACGCTCATGTACGAAAGCGTGGGGAGCAAACGGGATTAGATACCCCGGTAGTCCACGCCGTAAACGATGTCTACTAGAAGCTCGGAACCTCGGTTCTGTTTTTCAAAGCTAACGCATTAAGTAGACCGCCTGGGGAGTACGGCCGCAAGGTTAAA
ASV04116	0	0	0	0	0	0	0	0	0	0	3	0	0	0	0	0	0.5	0	Bacteria	Bacteroidetes	Bacteroidia	Bacteroidales	Prevotellaceae	Prevotella	AGCGTAGGCCGTTTGGTAAGCGTGTTGTGAAATGTAGGAGCTCAACTTCTAGATTGCAGCGCGAACTGTCAGACTTGAGTGCGCACAACGTAGGCGGAATTCATGGTGTAGCGGTGAAATGCTTAGATATCATGAAGAACTCCGATTGCGAAGGCAGCTTACGGGAGCGCAACTGACGCTGAAGCTCGAAGGTGCGGGTATCGAACAGGATTAGATACCCTGGTAGTCCGCACAGTAAACGATGGATGCCCGCTGTTAGCACCTAGTGTTAGCGGCTAAGCGAAAGCATTAAGCATCCCACCTGGGGAGTACGCCGGCAACGGTGAA
ASV04311	0	0	0	0	0	0	0	0	0	0	6	0	0	0	0	0	1	0	Bacteria	Proteobacteria	Alphaproteobacteria	Caulobacterales	Hyphomonadaceae	Hellea	TGCGTAGGCGGATTATTAAGTTAGGGGTGAAATCCCGGGGCTCAACCTCGGAACTGCCTCTAAAACTGGTAATCTAGAGATATGGAGAGGTAAGTGGAATTCCTAGTGTAGAGGTGAAATTCGTAGATATTAGGAGGAACACCAGAGGCGAAGGCGGCTTACTGGACATATACTGACGCTGAGGCACGAAAGTGTGGGTAGCAAACAGGATTAGATACCCTGGTAGTCCACACCGTAAACGATGAGAGCTAGTTGTCTGCAGGCATGCCTGTAGGTGACGCAGCTAACGCATTAAGCTCTCCGCCTGGGGAGTACGGTCGCAAGATTAAA
ASV04850	0	0	0	0	0	0	0	0	0	0	2	0	0	0	0	0	0.333333	0	Bacteria	Bacteroidetes	Saprospiria	Saprospirales	Lewinellaceae	Lewinella	TGCGTAGGTGGACTAGTAAGTCAGAGGTGAAATCCCGTCGCTTAACGACGGAACTGCCTTTGATACTGCTTGTCTTGAATCAGGTTGAGGTATGCGGAATGTGGCATGTAGCGGTGAAATGCGTAGATATGCCATAGAACACCGATTGCGAAGGCAGCATACTGGCCCTGTATTGACACTGAGGCACGAAAGCGTGGGGAGCGAACAGGATTAGATACCCTGGTAGTCCACGCCCTAAACGATGTTTACTCGATATTCGGCTCTTAGAGTTGAGTGTCCAAGGGAAACCGATAAGTAAACCACCTGGGGAGTACGTTCGCAAGAATGAA
ASV04860	0	0	0	0	0	0	0	0	0	0	10	0	0	0	0	0	1.66667	0	Bacteria	Proteobacteria	Alphaproteobacteria	Rhodobacterales	Rhodobacteraceae	Roseobacter	CACGTAGGCGGATCAGAAAGTATAGGGTGAAATCCCAGGGCTCAACCCTGGAACTGCCTTATAAACTCCTGGTCTTGAGTTCGAGAGAGGTGAGTGGAATTCCAAGTGTAGAGGTGAAATTCGTAGATATTTGGAGGAACACCAGTGGCGAAGGCGGCTCACTGGCTCGATACTGACGCTGAGGTGCGAAAGTGTGGGGAGCAAACAGGATTAGATACCCTGGTAGTCCACACCGTAAACGATGAATGCCAGTCGTCGGGCAGTATACTGTTCGGTGACACACCTAACGGATTAAGCATTCCGCCTGGGGAGTACGGTCGCAAGATTAAA
ASV07101	0	0	0	0	0	0	0	0	0	0	74	0	0	0	0	0	12.3333	0	Bacteria	Verrucomicrobia	Verrucomicrobiae	Verrucomicrobiales	Verrucomicrobiaceae	Roseibacillus	TACGTAGGCGGTTTGGTAAGTCAGGTGTGAAATCCCGGAGCTCAACTCCGGAACTGCATCCGATACTGCTAGACTGGAGTAATGGAGGGGCAGGTGGAATTCTCGGTGTAGCAGTGAAATGCGTGGATATCGAGAGGAAGACCAATGGCGAAGGCAGCCTGCTGGACATTTACTGACGCTGAGGTACGAAGGCTAGGGTAGCGAAAGGGATTAGATACCCCTGTAGTCCTAGCAGTAAACGGTGCGCGCTTGGTGTAGGAGGACTCGACCCCTTCTGTGCCGGAGCTAACGCGTTAAGCGCGCCGCCTGGGGAGTACGGTCGCAAGACTAAA
ASV07164	52	0	4	85	0	0	321	0	0	0	8	0	0	0	0	66	1.33333	0	Bacteria	Proteobacteria	Gammaproteobacteria	Cellvibrionales	Cellvibrionaceae	Pseudoteredinibacter	CGCGTAGGTGGCCTGCTAAGCAGGATGTGAAAGCCCTGAGCTCAACTCAGGAACTGCATCCTGAACTGGCAAGCTAGAGTATAGTAGAGGATAGTGGAATTTCTGGTGTAGCGGTGAAATGCGTAGATATCAGAAGGAACATCAGTGGCGAAGGCGACTGTCTGGACTAATACTGACACTGAGGTGCGAAAGCGTGGGGAGCAAACAGGATTAGATACCCTGGTAGTCCACGCCGTAAACGATGTCAATTAGCCGTTGGGAGTCTTGTATTCTTAGTGGCGCAGCTAACGCGATAAATTGACCGCCTGGGGAGTACGGCCGCAAGGTTAAA
ASV07439	0	0	0	0	0	0	0	0	0	0	4	0	0	0	0	0	0.666667	0	Bacteria	Proteobacteria	Gammaproteobacteria	Chromatiales	Ectothiorhodospiraceae	Methylohalomonas	TACGTAGGCGGTTAGATAAGTTGGATGTGAAAGCCCCGGGCTCAACCTGGGAACTGCATTCAAAACTGTTTAACTAGAGTGTATAAGAGGTTAGCGGAATTCCAGGTGTAGCAGTGAAATGCGTAGATATCTGGAGGAACATCAGTGGCGAAGGCGGCTAACTGGTATAACACTGACGCTGAGGTACGAAAGCGTGGGTAGCGAACGGGATTAGATACCCCGGTAGTCCACGCCCTAAACGATGAGAACTAGCTGTTGGAAGCGTAAATGCTTTCAGTAGCGAAGCTAACGCGTTAAGTTCTCCGCCTGGGGAGTACGACCGCAAGGTTGAA
ASV07744	0	0	0	0	0	0	0	0	0	0	8	0	0	0	0	0	1.33333	0	Bacteria	Bacteroidetes	Saprospiria	Saprospirales	Lewinellaceae	Flavilitoribacter	TGCGTAGGCGGTTTAATAAGTCAGAAGTGAAAAGTCCGAGCTCAACTGGGGCCTTGCTTTTGATACTGTTAGACTTGAATCAGGCTGAGGTTAGCGGAATGTGACATGTAGCGGTGAAATGCATAGATATGTCATAGAACACCAATTGCGAAGGCAGCTAACTAGACCTCGATTGACGCTGAGGCACGAAAGCGTGGGGAGCGAACAGGATTAGATACCCTGGTAGTCCACGCCCTAAACGATGCTTACTCGGTGTTTGGGTCTTGAACTTGAGCACCTAAGGGAAACCAATAAGTAAGCCACCTGGGGAGTACGTTCGCAAGAATGAA
ASV10084	0	0	0	0	0	0	0	0	0	0	6	0	0	0	0	0	1	0	Bacteria	Proteobacteria	Gammaproteobacteria	Alteromonadales	Alteromonadaceae	Glaciecola	CACGCAGGTGGTCTGTTAAGCTAGAAGTGAAAGCCCCGCGCTCAACGTGGGAAGGCCTTTTAGAACTGGCAGACTAGAGTCTTGGAGAGGGGAGTGGAATTTCTAGTGTAGCGGTGAAATGCGTAGATATTAGAAGGAACATCAGTGGCGAAGGCGACTCTCTGGCCAAAGACTGACACTCATGTGCGAAAGTGTGGGTAGCGAACAGGATTAGATACCCTGGTAGTCCACACCGTAAACGCTGTCTACTAGCTGTTTGTGAATTTAATTCGTGAGTAGCGAAGCTAACGCGATAAGTAGACCGCCTGGGGAGTACGGCCGCAAGGTTAAA
ASV12584	0	0	0	0	0	0	0	0	0	0	5	0	0	0	0	0	0.833333	0	Bacteria	Bacteroidetes	Saprospiria	Saprospirales	Saprospiraceae	Membranicola	TGCGTAGGCGGCTAGATAAGTCAGAGGTGAAAGCTCATCGCTCAACGATGAAATTGCCTTTGATACTGTTTAGCTTGAATTAAGATGAGGTAAGCGGAATGCGACATGTAGCGGTGAAATGCATAGATATGTCGTAGAACACCGATTGCGAAGGCAGCTTACTGGACTTTGATTGACGCTGAGGCACGAAAGCGTGGGGAGCGAACAGGATTAGATACCCTGGTAGTCCACGCCCTAAACGATGCTAACTCGATGTTTGCGTTAGGCGTAAGCATCCTAGGGAAACCGTTAAGTTAGCCACCTGGGGAGTACGTTCGCAAGAATGAA
ASV13040	0	0	0	0	0	0	0	0	0	0	2	0	0	0	0	0	0.333333	0	Bacteria	Proteobacteria	Gammaproteobacteria	Gammaproteobacteria_incertae_sedis	Candidatus Carsonella	Candidatus Carsonella	TTCTTAGGCTGTTTTATGTATGTATAAAATTTTGAAATTTTAAATTAAATTTTAAACTAATTATAAACTATATAACTTAGAGTTTAAGTCAAATTGTTAGTATTTTTTATGGATAGGTGGCATTTTTAAATAAAAGAAAGAGTACCAAGGGTGAAGACAAACAATTAACTTAAAACTGACGCTGATAGAACAAAAGCACGGGTAGCAAACAGGATTTGATACCCTGGTAGTCTGTGCTGTGACTTATGAATGTTAGATGTTAAATTTAAAATTTAATGTTAAAGCTAACGCGTTAAACATTCCGCCTGGGAACTACGGTCGCAAGATTAGA
ASV13472	0	0	0	0	0	0	0	0	0	0	5	0	0	0	0	0	0.833333	0	Bacteria	Proteobacteria	Alphaproteobacteria	Rhodobacterales	Rhodobacteraceae	Litoreibacter	TACGTAGGCGGATTAGTCAGTCAGAGGTGAAATCCCAGGGCTCAACCCTGGAACTGCCTTTGATACTGCTAGTCTTGAGTTCGAGAGAGGTGAGTGGAATTCCAAGTGTAGAGGTGAAATTCGTAGATATTTGGAGGAACACCAGTGGCGAAGGCGGCTCACTGGCTCGATACTGACGCTGAGGTACGAAAGTGTGGGGAGCAAACAGGATTAGATACCCTGGTAGTCCACACCGTAAACGATGAATGCCAGACGTCGGGGGGCTTGCCCTTCGGTGTCACACCTAACGGATTAAGCATTCCGCCTGGGGAGTACGGTCGCAAGATTAAA
ASV14217	0	0	0	0	0	0	0	0	0	0	8	0	0	0	0	0	1.33333	0	Bacteria	Proteobacteria	Gammaproteobacteria	Alteromonadales	Colwelliaceae	Colwellia	TTCGTAGGCGGTTGAATAAGCAAGATGTGAAAGCCCAGGGCTCAACCTTGGAACTGCATTTTGAACTGTTCAACTAGAGTACTGTAGAGGGTGGTGGAATTTCCAGTGTAGCGGTGAAATGCGTAGAGATTGGAAGGAACATCAGTGGCGAAGGCGGCCACCTGGACAGATACTGACGCTGAGGAACGAAAGCGTGGGGAGCGAACAGGATTAGATACCCTGGTAGTCCACGCCGTAAACGATGTCAACTAGCCGTTTGTGTCCTTGAGACGTGAGTGGCGCAGCTAACGCACTAAGTTGACCGCCTGGGGAGTACGGCCGCAAGGTTAAA
ASV14884	0	0	0	0	0	0	19	0	0	0	13	0	0	0	0	2.71429	2.16667	0	Bacteria	Bacteroidetes	Flavobacteriia	Flavobacteriales	Cryomorphaceae	Crocinitomix	TTCGCAGGCGGTCTAATAAGTCAGTGGTGAAATCTCGGGGCTCAACCTCGAAACTGCCATTGATACTGTTAGACTTGAATATAGTTGGAGTAGGCGGAATGTGTAGTGTAGCGGTGAAATGCTTAGATATTACACAGAACACCGATAGCGAAGGCAGCTTACTAAACTATTATTGACGCTCATGAACGAAAGCGTGGGGAGCGAACAGGATTAGATACCCTGGTAGTCCACGCCGTAAACTATGATTACTCGATATTGGCGATATACGGTCAGTGTCTAAGCGAAAGTGATAAGTAATCCACCTGGGGAGTACGGTCGCAAGATTGAA
ASV15497	0	0	0	0	0	0	0	0	0	0	6	0	0	0	0	0	1	0	Bacteria	Firmicutes	Clostridia	Clostridiales	Lachnospiraceae	Ruminococcus2	AGCGTAGACGGATGGGCAAGTCTGATGTGAAAACCCGGGGCTCAACCCCGGGACTGCATTGGAAACTGTTCATCTAGAGTGCTGGAGAGGTAAGTGGAATTCCTAGTGTAGCGGTGAAATGCGTAGATATTAGGAGGAACACCAGTGGCGAAGGCGGCTTACTGGACAGTAACTGACGTTGAGGCTCGAAAGCGTGGGGAGCAAACAGGATTAGATACCCTGGTAGTCCACGCCGTAAACGATGAATACTAGGTGTCGGGTGGCAAAGCCATTCGGTGCCGCAGCAAACGCAATAAGTATTCCACCTGGGGAGTACGTTCGCAAGAATGAA
ASV18217	0	0	0	0	0	0	0	0	0	0	4	0	0	0	0	0	0.666667	0	Bacteria	Bacteroidetes	Cytophagia	Cytophagales	Reichenbachiellaceae	Reichenbachiella	TGCGTAGGCGGTCTTTTAAGTCAGAGGTGAAATCCTACAGCTTAACTGTAGAACGGCCTTTGATACTGGAAGACTTGAGTATACTAGAGGCAGGCGGAATTTATGATGTAGCGGTGAAATGCATAGATATCATAAAGAACACCGATAGCGAAGGCAGCTTGCTGGAGTATAACTGACGCTGAGGCACGAAAGCGTGGGTAGCGAACAGGATTAGATACCCTGGTAGTCCACGCCGTAAACGATGCTCACTCGTTGTTAGCGATATACTGTTAGCGACCAAGCGAAAGCGATAAGTGAGCCACCTGGGGAGTACGATCGCAAGATTGAA
ASV18780	0	0	0	0	0	0	0	0	0	0	17	0	0	0	0	0	2.83333	0	Bacteria	Firmicutes	Erysipelotrichia	Erysipelotrichales	Erysipelotrichaceae	Faecalibacillus	GGAGCAGGCGGCACTAAGGGTCTGTGGTGAAAGATCGAAGCTTAACTTCGGTAAGCCATGGAAACCGTAGAGCTAGAGTGTGTGAGAGGATCGTGGAATTCCATGTGTAGCGGTGAAATGCGTAGATATATGGAGGAACACCAGTGGCGAAGGCGACGATCTGGCGCATAACTGACGCTCAGTCCCGAAAGCGTGGGGAGCAAATAGGATTAGATACCCTAGTAGTCCACGCCGTAAACGATGAGTACTAAGTGTTGGATGTCAAAGTTCAGTGCTGCAGTTAACGCAATAAGTACTCCGCCTGAGTAGTACGTTCGCAAGAATGAA
ASV18807	0	0	0	0	0	0	0	0	0	0	2	0	0	0	0	0	0.333333	0	Bacteria	Bacteroidetes	Flavobacteriia	Flavobacteriales	Cryomorphaceae	Salinirepens	TCCGCAGGCGGATTTATAAGTCAGTGGTGAAAGCCTACAGCTTAACTGTAGAACTGCCATTGATACTGTAAGTCTTGAATTCGGTCGAAGTGGGCGGAATATGTCATGTAGCGGTGAAATGCTTAGATATGACATAGAACACCGATAGCGAAGGCAGCTCACTAGGCCTGGATTGACGCTCAGGGACGAAAGCGTGGGGAGCGAACAGGATTAGATACCCTGGTAGTCCACGCCGTAAACTATCAATACTCGTTTTCGGCGATATACAGTCGGAGACTAAGCGAAAGTGATAAGTATTGCACCTGGGGAGTACGATCGCAAGGTTGAA
ASV20022	0	0	0	12	0	0	0	0	0	0	37	25	0	0	0	1.71429	10.3333	0	Bacteria	Proteobacteria	Gammaproteobacteria	Arenicellales	Arenicellaceae	Arenicella	CGCGTAGGTGGTTTGATAAGTTAGATGTGAAAGCCCTGGGCTTAACCTAGGAATTGCATTTAAAACTGTCTCACTAGAGTATGGTAGAGGGAAGTGGAATTCCACATGTAGCGGTGAAATGCGTAGAGATGTGGAGGAACACCAGTGGCGAAGGCGACTTCCTGGACTAATACTGACACTGAGGTGCGAAAGCGTGGGGAGCAAACAGGATTAGATACCCTGGTAGTCCACGCCGTAAACGATGTCAACTAGCCGTTGGGGGGGTTACCCTTTAGTGGCGCAGCTAACGCGATAAGTTGACCGCCTGGGGAGTACGGTCGCAAGATTAAA
ASV24284	0	0	0	0	0	0	0	0	0	0	4	0	0	0	0	0	0.666667	0	Bacteria	Proteobacteria	Gammaproteobacteria	Gammaproteobacteria_incertae_sedis	Marinicella	Marinicella	TACGTAGGCGGCTTGATAAGTCAGATGTGAAATCCCCGGGCTTAACCTGGGAACTGCATTTGAAACTGTCTAGCTAGAGTGAGTGAGAGGTTAGTGGAATTCAAGGCGTAGCGGTGAAATGCGTAGAGGTCTTGAGGAACATCAGTGGCGAAGGCGACTAACTGGCACTACACTGACGCTGAGGTACGAAAGCGTGGGGAGCGAACAGGATTAGATACCCTGGTAGTCCACGCCCTAAACGATGAGGACTGGCTGTCAGTGCTATAGACGCATTGGTAGCGAAGCTAACGCGTTAAGTTCTCCGCCTGGGGAGTACGACCGCAAGGTTGAA
ASV28078	0	0	0	0	0	0	0	0	0	0	5	0	0	0	0	0	0.833333	0	Bacteria	Proteobacteria	Gammaproteobacteria	Chromatiales	Granulosicoccaceae	Granulosicoccus	CGCGTAGGCGGCTTGTTAAGTCAGATGTGAAATCCCCGAGCTCAACTTGGGAACTGCATTTGATACTGGCAGGCTAGAGTATGTTAGAGGAAAGCGGAATTCCGGGTGTAGCGGTGAAATGCGTAGATATCCGGAGGAACATCAGTGGCGAAGGCGGCTTTCTGGAACAATACTGACGCTGAGGTGCGAAAGCGTGGGGAGCAAACAGGATTAGATACCCTGGTAGTCCACGCCGTAAACGATGTCAACTAGCCGTTGGGAGCATTTAAGCTCTGAGTGGCGCAGCTAACGCGATAAGTTGACCGCCTGGGGAGTACGCCGGCAACGGTAAA
ASV30562	0	0	0	0	0	0	0	0	0	0	3	0	0	0	0	0	0.5	0	Bacteria	Proteobacteria	Alphaproteobacteria	Kiloniellales	Kiloniellaceae	Thalassocola	TATGTAGGCGGACTTGAAAGTCGGGAGTGAAATCCCAGGGCTCAACCCTGGAATTGCTTCCGAAACTCCAAGTCTAGTGTCCCGGAGGGGTTGACGGAATTCCTAGTGTAGAGGTGAAATTCGCAGATATTAGGAGGAACACCAGTGGCGTAGGCGGTCAACTGGACGGGTACAGACGCTGAGATACGAAAGCGTGGGGAGCAAACAGGATTAGATACCCTGGTAGTCCACGCCGTAAACGATGTGTGCTAGTTGTCGGGTCCATAGGATTCGGTGACGCAGCTAACGCATTAAGCACACCGCCTGGGGAGTACGGTCGCAAGATTAAA
ASV30893	0	0	0	0	0	0	0	0	0	0	21	0	0	0	0	0	3.5	0	Bacteria	Firmicutes	Clostridia	Clostridiales	Peptostreptococcaceae	Romboutsia	TGCGTAGGTGGTTTCTTAAGTCAGAGGTGAAAGGCTACGGCTCAACCGTAGTAAGCCTTTGAAACTGGGAAACTTGAGTGCAGGAGAGGAGAGTGGAATTCCTAGCGTAGCGGTGAAATGCGTAGATATTAGGAGGAACACCAGTTGCGAAGGCGGCTCTCTGGACTGTAACTGACACTGAGGCACGAAAGCGTGGGGAGCAAACAGGATTAGATACCCTGGTAGTCCACGCCGTAAACGATGAGTACTAGCTGTCGGAGGTTACCCCCTTCGGTGGCGCAGCTAACGCATTAAGTACTCCGCCTGGGAAGTACGCTCGCAAGAGTGAA
ASV33400	0	0	0	0	0	0	0	0	0	0	16	0	0	0	0	0	2.66667	0	Bacteria	Bacteroidetes	Flavobacteriia	Flavobacteriales	Flavobacteriaceae	Formosa	TCTGTAGGTTGATAATTAAGTCAGAGGTGAAATCTTGCAGCTCAACTGTAAAATTGCCTTTGATACTGGTTATCTTGAGTTATTATGAAGTAGTTAGAATATGTAGTGTAGCGGTGAAATGCATAGATATTACATAGAATACCAATTGCGAAGGCAGATTACTAATAATCAACTGACACTGATGGACGAAAGCGTGGGGAGCGAACAGGATTAGATACCCTGGTAGTCCACGCCGTAAACGATGGATACTAGCTGTTCGGACTTCGGTCTGAGTGGCTAAGCGAAAGTGATAAGTATCCCACCTGGGGAGTACGTTCGCAAGAATGAA
ASV34708	0	0	0	0	0	0	0	0	0	0	14	0	0	0	0	0	2.33333	0	Bacteria	Proteobacteria	Alphaproteobacteria	Caulobacterales	Hyphomonadaceae	Algimonas	TGCGTAGGCGGATCAGAAAGTATGGGGTGAAATCCCAGGGCTCAACCCTGGAACTGCCTCATAAACTCCTGATCTTGAGTTCTGGAGAGGTAAGTGGAATTCCTAGTGTAGAGGTGAAATTCGTAGATATTAGGAGGAACACCAGAGGCGAAGGCGGCTTACTGGACAGATACTGACGCTGAGGCACGAAAGTGTGGGGAGCAAACAGGATTAGATACCCTGGTAGTCCACACCGTAAACGATGAGAGCTAGTTGTCTGCAAGCATGCTTGTAGGTGACGCAGCTAACGCATTAAGCTCTCCGCCTGGGGAGTACGGTCGCAAGATTAAA
ASV34717	0	0	0	0	0	0	0	0	0	0	9	0	0	0	0	0	1.5	0	Bacteria	Bacteroidetes	Flavobacteriia	Flavobacteriales	Flavobacteriaceae	Winogradskyella	TCCGTAGGTGGACAATTAAGTCAGAGGTGAAAGTTTGCAGCTCAACTGTAAAATTGCCTTTGATACTGGTTGTCTTGAATTATTGTGAAGTGGTTAGAATATGTAGTGTAGCGGTGAAATGCATAGATATTACATAGAATACCAATTGCGAAGGCAGATCACTAACAATATATTGACACTGATGGACGAAAGCGTGGGGAGCGAACAGGATTAGATACCCTGGTAGTCCACGCCGTAAACGATGGTCACTAGCTGTTCGGACTTCGGTCTGAGTGGCTAAGAGAAATTGATAAGTGACCCACCTGGGGAGTACGTTCGCAAGAATGAA
ASV37094	0	0	0	0	0	0	0	0	0	0	11	0	0	0	0	0	1.83333	0	Bacteria	Firmicutes	Negativicutes	Acidaminococcales	Acidaminococcaceae	Acidaminococcus	CATGTAGGCGGGCTTTTAAGTCTGACGTGAAAATGCGGGGCTTAACCCCGTATGGCGTTGGATACTGGAAGTCCTGAGTGCAGGAGAGGAAAGGGGAATTCCCAGTGTAGCGGTGAAATGCGTAGATATTGGGAGGAACACCAGTGGCGAAGGCGCCTTTCTGGACTGTGTCTGACGCTGAGATGCGAAAGCCAGGGTAGCAAACGGGATTAGATACCCCGGTAGTCCTGGCCGTAAACGATGGATACTAGGTGTAGGAGGTATCGACCCCTTCTGTGCCGGAGTTAACGCAATAAGTATCCCGCCTGGGGACTACGATCGCAAGATTGAA
ASV37095	0	0	0	0	0	0	0	0	0	0	11	0	0	0	0	0	1.83333	0	Bacteria	Proteobacteria	Gammaproteobacteria	Cellvibrionales	Halieaceae	Halioglobus	CGCGTAGGCGGTTTGTTAAGTCGGATGTGAAAGCCCTGGGCTCAACCTGGGAACTGCATTCGATACTGGCTAACTAGAGTGCGAGAGAGGGAGGTAGAATTCCATGTGTAGCGGTGAAATGCGTAGATATGTGGAGGAATACCGGTGGCGAAGGCGGCCTCCTGGCTCGACACTGACGCTGAGGTGCGAAAGCGTGGGGAGCAAACAGGATTAGATACCCTGGTAGTCCACGCCGTAAACGATGTCTACTAGCCGTTGGGAGACTTGATTTCTTAGTGGCGCAGCTAACGCAATAAGTAGACCGCCTGGGGAGTACGGCCGCAAGGTTAAA
ASV38452	0	0	0	0	0	0	0	0	0	0	7	0	0	0	0	0	1.16667	0	Bacteria	Proteobacteria	Alphaproteobacteria	Caulobacterales	Caulobacteraceae	Caulobacter	AGCGTAGGCGGACTGTTTAGTCAGAGGTGAAAGCCCAGGGCTCAACCTTGGAATTGCCTTTGATACTGGCAGTCTTGAGTACGGAAGAGGTATGTGGAACTCCGAGTGTAGAGGTGAAATTCGTAGATATTCGGAAGAACACCAGTGGCGAAGGCGACATACTGGTCCGTTACTGACGCTGAGGCTCGAAAGCGTGGGGAGCAAACAGGATTAGATACCCTGGTAGTCCACGCCGTAAACGATGAGTGCTAGTTGTCGGCATGCATGCATGTCGGTGACGCAGCTAACGCATTAAGCACTCCGCCTGGGGAGTACGGTCGCAAGATTAAA
ASV39100	0	0	0	0	0	0	0	0	0	0	9	0	0	0	0	0	1.5	0	Bacteria	Proteobacteria	Oligoflexia	Bacteriovoracales	Halobacteriovoraceae	Halobacteriovorax	CGCGCAGGCGGATTGATAAGTCAGATGTGAAATCTCGGGGCTCAACCTCGAAACTGCGTCTGAAACTGTTAGTCTAGAGTCTCGGAGAGGGAAGGGGAATTTCGCATGTAGGGGTAAAATCCGTAGAGATGCGAAGGAACACCAGAGGCGAAGGCGCCTTCCTGGACGAGTACTGACGCTGAGGCGCGAAAGCGTGGGGAGCAAACAGGATTAGATACCCTGGTAGTCCACGCCGTAAACGATGTGCACTAGATATGGTGGGTTTAACCCCTGCCGTGTCGTAGCTAACGCGTTAAGTGCACCGCCTGGGGAGTACGGCCGCAAGGCTAAA
ASV39101	0	0	0	0	0	0	0	0	0	0	9	0	0	0	0	0	1.5	0	Bacteria	Bacteroidetes	Flavobacteriia	Flavobacteriales	Flavobacteriaceae	Nonlabens	TCCGTAGGCGGGTAGATAAGTCAGTGGTGAAATGCAGAGGCTCAACTTCGGCACTGCCATTGATACTGTTTATCTTGAATTATTGTGAAGTGGTTAGAATATGTAGTGTAGCGGTGAAATGCTTAGATATTACATAGAATACCGATTGCGAAGGCAGATCACTAACAATATATTGACGCTGATGGACGAAAGCGTGGGTAGCGAACAGGATTAGATACCCTGGTAGTCCACGCCGTAAACGATGGTTACTAGCTGTTTGGACGAATTGACGTCTAAGTGGCCAAGCGAAAGTGATAAGTAACCCACCTGGGGAGTACGTTCGCAAGAATGAA
ASV41626	0	0	0	0	0	0	0	0	0	0	7	0	0	0	0	0	1.16667	0	Bacteria	Proteobacteria	Alphaproteobacteria	Rhodobacterales	Rhodobacteraceae	Roseobacter	CGCGTAGGCGGACTATTAAGTGAGAGGTGAAATCCCATGGCTCAACCATGGAACTGCCTTTCATACTGGTAGTCTTGAGTTCGAGAGAGGTGAGTGGAATTCCAAGTGTAGAGGTGAAATTCGTAGATATTTGGAGGAACACCAGTGGCGAAGGCGGCTCACTGGCTCGATACTGACGCTGAGGTGCGAAAGTGTGGGGAGCAAACAGGATTAGATACCCTGGTAGTCCACACCGTAAACGATGAATGCCAGTCGTCGGGCAGTATACTGTTCGGTGACACACCTAACGGATTAAGCATTCCGCCTGGGGAGTACGGTCGCAAGATTAAA
ASV43160	0	0	0	0	0	0	0	0	0	0	6	0	0	0	0	0	1	0	Bacteria	Bacteroidetes	Saprospiria	Saprospirales	Lewinellaceae	Portibacter	TGCGTAGGCGGCATGTTAAGTCAGAGGTGAAAGATCGGAGCTCAACTCCGAAACTGCCTTTGATACTGGCAAGCTTGAATTAGGTTGAGGTTAGCGGAATGTGACATGTAGCGGTGAAATGCTTAGATATGTCATAGAACACCAATTGCGAAGGCAGCTAACTAGGCCTATATTGACGCTCAGGCACGAAAGCGTGGGGAGCAAACAGGATTAGATACCCTGGTAGTCCACGCCCTAAACGATGTTAACTCGATGAATGGAGCTCGTCTTTGTTCATCCAAGGGAAACCGTTAAGTTAACCACCTGGGGAGTACGTTCGCAAGAATGAA
ASV43161	0	0	0	0	0	0	0	0	0	0	6	0	0	0	0	0	1	0	Bacteria	Firmicutes	Bacilli	Lactobacillales	Lactobacillaceae	Lactobacillus	AGCGCAGGCGGAAGAATAAGTCTGATGTGAAAGCCCTCGGCTTAACCGAGGAACTGCATCGGAAACTGTTTTTCTTGAGTGCAGAAGAGGAGAGTGGAACTCCATGTGTAGCGGTGGAATGCGTAGATATATGGAAGAACACCAGTGGCGAAGGCGGCTCTCTGGTCTGCAACTGACGCTGAGGCTCGAAAGCATGGGTAGCGAACAGGATTAGATACCCTGGTAGTCCATGCCGTAAACGATGAGTGCTAAGTGTTGGGAGGTTTCCGCCTCTCAGTGCTGCAGCTAACGCATTAAGCACTCCGCCTGGGGAGTACGACCGCAAGGTTGAG
ASV43162	0	0	0	0	0	0	0	0	0	0	6	0	0	0	0	0	1	0	Bacteria	Spirochaetes	Spirochaetia	Spirochaetales	Spirochaetaceae	Spirochaeta	CGTGTAGGCGGTTAATTAAGTCTTGTTTGAAATACCGATGCTCAACATCGGAAACGGGCAGGAAACTGATTAACTAGAATCCGGTAGGGAAAAGTGGAATTTCTAGTGTAGGGGTGAAATCTGTTGATATTAGAAAGAACACCAATGGCGAAGGCAACTTTTTGGGCCTGGATTGACGCTGAGGCGCGAAAGCATAGGGAGCAAACAGGATTAGATACCCTGGTAGTCTATGCCGTAAACTTTGTACACTTGGTGTCGGGGGTCAAACCTCGGTACCGAAGCTAACGCGATAAGTGTACCGCCTGGGGAGTATGCCGGCAACGGTGAA
ASV43163	0	0	0	0	0	0	0	0	0	0	4	2	0	0	0	0	1	0	Bacteria	Proteobacteria	Gammaproteobacteria	Gammaproteobacteria_incertae_sedis	Candidatus Carsonella	Candidatus Carsonella	TCCGTAGACTGTAAAGTAAGTTACTTGTAAAAATTTAAAGCCCAACTTTTAATTAGCCTGTAATACTGCTTTACTTGAGTTCTATACAGAAAAGTAGAATTTTATACGAAAGGGTAAAATCTGGAAATATATAAAGGAATACCATTAGCGAAGGCAACTTTTTGGTAAAAACTGACGTTGAGGGACGAAAGTGTGGGGAGCAAACAGGATTAGAGACCCTGGTAGTCCACACTGTAAATTATGAGTGTTGAAATTTAATGCGAATTATATATTCTTAATTTGTTTAGATTTTTAAGCTAACGCTATAAACACTCCGCCTGAGGAGTACGGTCGCAAGGCTGGA
ASV44935	0	0	0	0	0	0	0	0	0	0	5	0	0	0	0	0	0.833333	0	Bacteria	Proteobacteria	Deltaproteobacteria	Myxococcales	Nannocystaceae	Plesiocystis	CGCGTAGGCGGCTTGGTAAGTTGGATGTGAAAGCCCTGGGCTCAACCCGGGAAGTGCATCCAAAACTACCTCGCTTGAATCTCGGAGGGGGACAGGGAATTCTCGGTGTAGAGGTGAAATTCGTAGATATCGGGAGGAACACCAGTGGCGAAGGCGCTGTCCTGGACGATGATTGACGCTGAGGCGCGAAAGCATGGGGAGCGAACAGGATTAGATACCCTGGTAGTCCATGCCGTAAACGATGAGTGCTAGGCGCCGGCGGATAGACCCCGTCGGTGCCGAAGCTAACGCGTTAAGCACTCCGCCTGGGGAGTACGGTCGCAAGACTAAA
ASV47019	0	0	0	0	0	0	0	0	0	0	4	0	0	0	0	0	0.666667	0	Bacteria	Verrucomicrobia	Opitutae	Puniceicoccales	Puniceicoccaceae	Ruficoccus	TGCGCAGGCGGCAATATGTGTTAGGTGTGAAATCCCGGGGCTCAACTCCGGAACTGCGCCTAAAACTGTATTGCTAGAGTCTCGGAGAGGTAAGCGGAATTCCAGGTGTAGCGGTGAAATGCGTAGATATCTGGAGGAACACCAAAGGCGAAGGCAGCTTACTGGACGACGACTGACGCTCAGGCACGAAAGCGTAGGTAGCGAAAGGGATTAGATACCCCTGTAGTCTACGCCGTAAACGTTGTACACTCGGTTTTGGAGGATTCGACCCCTTCAGGGCCTAAGCTAACGTGATAAGTGTACCGCCTGAGGACTACGACCGCAAGGTTAAA
ASV47020	0	0	0	0	0	0	0	0	0	0	4	0	0	0	0	0	0.666667	0	Bacteria	Firmicutes	Clostridia	Clostridiales	Ruminococcaceae	Ruminococcus	AGCGTAGGCGGGATCGCAAGTCAGATGTGAAAACTATGGGCTTAACCCATAAACTGCATTTGAAACTGTGGTTCTTGAGTGAAGTAGAGGTAAGCGGAATTCCTAGTGTAGCGGTGAAATGCGTAGATATTAGGAGGAACATCAGTGGCGAAGGCGGCTTACTGGGCTTTAACTGACGCTGAGGCTCGAAAGCGTGGGGAGCAAACAGGATTAGATACCCTGGTAGTCCACGCCGTAAACGATGAATACTAGGTGTCGGGGAGCACTACTCTTCGGTGCCGCAGCAAACGCAATAAGTATTCCACCTGGGGAGTACGTTCGCAAGAATGAA
ASV47021	0	0	0	0	0	0	0	0	0	0	4	0	0	0	0	0	0.666667	0	Bacteria	Bacteroidetes	Flavobacteriia	Flavobacteriales	Flavobacteriaceae	Psychroserpens	TCCGTAGGTGGATAATTAAGTCAGAGGTGAAATCCTGCAGCTCAACTGTAGAATTGCCTTTGAAACTGGTTATCTTGAGTTATTATGAAGTAGTTAGAATATGTAGTGTAGCGGTGAAATGCATAGATATTACATAGAATACCAATTGCGAAGGCAGATTACTAATAATCAACTGACACTGATGGACGAAAGCGTGGGGAGCGAACAGGATTAGATACCCTGGTAGTCCACGCCGTAAACGATGGATACTAGCTGTTCGGACTTCGGTCTGAGTGGCTAAGCGAAAGTGATAAGTATCCCACCTGGGGAGTACGTTCGCAAGAATGAA
ASV47022	0	0	0	0	0	0	0	0	0	0	4	0	0	0	0	0	0.666667	0	Bacteria	Proteobacteria	Alphaproteobacteria	Kiloniellales	Kiloniellaceae	Hwanghaeella	TATGTAGGCGGATCATAAAGTCAGGAGTGAAATCCCGAGGCTCAACCTCGGAACTGCTCTTGAAACTCATGATCTAGAATACTGGAGAGGTTGGGAGAATTCCTAGTGTAGAGGTGAAATTCGCAGATATTAGGAGGAATACCAGTGGCGTAGGCGCCCAACTGGACAGTTATTGACGCTCAGATACGAAAGCGTGGGGAGCAAACAGGATTAGATACCCTGGTAGTCCACGCCGTAAACGATGTGTGCTAGTTGTCGGGAGTTCAGCTCTCGGTGACGGAGCGAAAGTTTTAAGCACACCGCCTGGGGAGTACGGCCGCAAGGTTAAA
ASV47023	0	0	0	0	0	0	0	0	0	0	4	0	0	0	0	0	0.666667	0	Bacteria	Proteobacteria	Alphaproteobacteria	Rhodobacterales	Rhodobacteraceae	Litoreibacter	TACGTAGGCGGATTAGTCAGTCAGAGGTGAAATCCCAGGGCTCAACCCTGGAACTGCCTTTGATACTGCTAGTCTTGAGTTCGAGAGAGGTGAGTGGAATTCCAAGTGTAGAGGTGAAATTCGTAGATATTTGGAGGAACACCAGTGGCGAAGGCGGCTCACTGGCTCGATACTGACGCTGAGGTACGAAAGTGTGGGGAGCAAACAGGATTAGATACCCTGGTAGTCCACACCGTAAACGATGAATGCCAGACGTCGGGCAGTATACTGTTCGGTGTCACACCTAACGGATTAAGCATTCCGCCTGGGGAGTACGGTCGCAAGATTAAA
ASV47024	0	0	0	0	0	0	0	0	0	0	4	0	0	0	0	0	0.666667	0	Bacteria	Firmicutes	Bacilli	Lactobacillales	Carnobacteriaceae	Lacticigenium	CACGCAGGCGGTTTGTTAAGTCAGATGCGAAATCCCCGGGCTCAACCTGGGAACTGCATCTGATACTGGCAAGCTTGAGTCTCGTAGAGGGGGGTAGAATTCCATGTGTAGCGGTGAAATGCGTAGATATATGGAGGAACACCAGTGGCGAAGGCGGCTCTCTGGTCTGTAACTGACGCTGAGGCTCGAAAGCGTGGGGAGCAAACAGGATTAGATACCCTGGTAGTCCACGCCGTAAACGATGAGTGCTAAGTGTTGGAGGGTTTCCGCCCTTCAGTGCTGCAGCTAACGCATTAAGCACTCCGCCTGGGGAGTACGACCGCAAGGTTGAA
ASV47025	0	0	0	0	0	0	0	0	0	0	4	0	0	0	0	0	0.666667	0	Bacteria	Firmicutes	Bacilli	Lactobacillales	Carnobacteriaceae	Catellicoccus	CGCGCAGGCGGATCAGTCAGTCTGTCTTAAAAGTTCGGGGCTTAACCCCGTGAGGGGATGGAAACTGCTGATCTAGAGTATCGGAGAGGAAAGTGGAATTCCTAGTGTAGCGGTGAAATGCGTAGATATTAGGAAGAACACCAGTGGCGAAGGCGGCTTTCTGGACTGTAACTGACGCTGAGGCTCGAAAGCGTGGGGAGCAAACAGGATTAGATACCCTGGTAGTCCACGCCGTAAACGATGAGTGCTAAGTGTTGGAGGGTTTCCGCCCTTCAGTGCTGCAGCTAACGCATTAAGCACTCCGCCTGGGGAGTACGACCGCAAGGTTGAA
ASV47026	0	0	0	0	0	0	0	0	0	0	4	0	0	0	0	0	0.666667	0	Bacteria	Proteobacteria	Gammaproteobacteria	Thiotrichales	Francisellaceae	Allofrancisella	TTCGTAGGTGGTTTATTAAGTCAGATGTGAAAGCCCAGGGCTCAACCTTGGAACTGCATTTGATACTGGTAGACTAGAGTATAGTAGAGGAGTGGGGAATTTCTGGTGTAGCGGTGAAATGCGTAGAGATCAGAAGGAACACCAATGGCGAAGGCAACACTCTGGACTAATACTGACACTGAGGGACGAAAGCGTGGGGATCAAACAGGATTAGATACCCTGGTAGTCCACGCTGTAAACGATGAGTACTAGCTGTTGGGTTCGGTGTAAAGGATCTAGTGGCGTAGCTAACGCGGTAAGTACTCCGCCTGGGGACTACGGTCGCAAGACTAAA
ASV47027	0	0	0	0	0	0	0	0	0	0	4	0	0	0	0	0	0.666667	0	Bacteria	Proteobacteria	Alphaproteobacteria	Caulobacterales	Hyphomonadaceae	Algimonas	TGCGTAGGCGGATCGGAAAGTCAGATGTGAAATCCCAAGGCTCAACCTTGGAACTGCATTTGAAACTATCGATCTAGAGTTCTGGAGAGGTAAGTGGAATTCCTAGTGTAGAGGTGAAATTCGTAGATATTAGGAGGAACACCAGAGGCGAAGGCGGCTTACTGGACAGATACTGACGCTGAGGCACGAAAGTGTGGGGAGCAAACAGGATTAGATACCCTGGTAGTCCACACCGTAAACGATGAGAGCTAGTTGTCTGCAAGCATGCTTGTAGGTGACGCAGCTAACGCATTAAGCTCTCCGCCTGGGGAGTACGGTCGCAAGATTAAA
ASV49466	0	0	0	0	0	0	0	0	0	0	3	0	0	0	0	0	0.5	0	Bacteria	Bacteroidetes	Flavobacteriia	Flavobacteriales	Flavobacteriaceae	Lacinutrix	TCCGTAGGTGGATAATTAAGTCAGAGGTGAAATCCTGCAGCTCAACTGTAGAATTGCCTTTGAAACTGGTTATCTTGAGTTATTATGAAGTAGTTAGAATATGTAGTGTAGCGGTGAAATGCATAGATATTACATAGAATACCAATTGCGAAGGCAGATTACTAATAATCAACTGACACTGATGGACGAAAGCGTGGGGAGCGAACAGGATTAGATACCCTGGTAGTCCACGCCGTAAACGATGGTCACTAGCTGTTCGGACTTCGGTCTGAGTGGCTAAGAGAAATTGATAAGTGACCCACCTGGGGAGTACGTTCGCAAGAATGAA
ASV49467	0	0	0	0	0	0	0	0	0	0	3	0	0	0	0	0	0.5	0	Bacteria	Bacteroidetes	Saprospiria	Saprospirales	Lewinellaceae	Flavilitoribacter	TGCGTAGGCGGATAATTAAGTCAGAGGTGAAAGCTCGCAGCTCAACTGTGGAACTGCCTTTGATACTGACTATCTTGAATTATGTTGAGGTTAGCGGAATGAGTCATGTAGCGGTGAAATGCATAGATATGACTTAGAACACCAATTGCGAAGGCAGCTAGCTAGGCATATATTGACGCTGAGGCACGAAAGCGTGGGGAGCGAACAGGATTAGATACCCTGGTAGTCCACGCCCTAAACGATGCTTACTCGATGTTTGGTTTTAGGACTGAGCATCCAAGGGAAACCATTAAGTAAGCCACCTGGGGAGTACGTTCGCAAGAATGAA
ASV49468	0	0	0	0	0	0	0	0	0	0	3	0	0	0	0	0	0.5	0	Bacteria	Planctomycetes	Planctomycetacia	Pirellulales	Lacipirellulaceae	Bythopirellula	CGCGTAGGCGGCCTGTTAAGTGTGAAGTGAAAGCCCACGGCTCAACCGTGGAACTGCTTTGCATACTGGCAAGCTCGAGGACGGTAGGGGAGAGCGGAACTCTTGGTGGAGCGGTGAAATGCGTAGATATCAAGAGGAACACCGATGGCGAAGGCAGCTCTCTGGTCCGTTTCTGACGCTGAGGTGCGAAAGCTAGGGTAGCGAACGGGATTAGATACCCCGGTAGTCCTAGCCGTAAACGATGGGCACTAGTTAGGGGTCCTCCTGTGGGATCCCTGACGAAGCAAATGTAATAAGTGCCCCGCCTGGGGAGTATGGTCGCAAGGCTGAA
ASV49469	0	0	0	0	0	0	0	0	0	0	3	0	0	0	0	0	0.5	0	Bacteria	Proteobacteria	Deltaproteobacteria	Desulfobacterales	Desulfobulbaceae	Desulfopila	CGCGTAGGCGGCTATTTAAGTCAGATGTGAAAGTCCACGGCTCAACCGTGGAAGTGCATTTGAAACTGGATAGCTTGAGTACTGGAGGGGGTGGTGGAATTCCCGGTGTAGAGGTGAAATTCGTAGATATCGGGAGGAATACCGGTGGCGAAGGCGACCACCTGGCCAGATACTGACGCTGAGGTGCGAAAGCGTGGGGAGCAAACAGGATTAGATACCCTGGTAGTCCACGCCGTAAACGATGTCAACTAGGTGTTGGGGAGGTTAATCTTCTCATTGCCGCAGCTAACGCATTAAGTTGACCGCCTGGGGAGTACGGTCGCAAGATTAAA
ASV49470	0	0	0	0	0	0	0	0	0	0	3	0	0	0	0	0	0.5	0	Bacteria	Proteobacteria	Gammaproteobacteria	Gammaproteobacteria_incertae_sedis	Candidatus Carsonella	Candidatus Carsonella	TCCGTAGACTGTAAAATAAGTTATTTGTTAAATTTTAAAGCCCCACTTTAAACAAACTTTTAATACTGTTTTACTAGAGTTTTATACAGAAGAATAGAATTTTATATGAAAGAGTAAAATCTAAAGATATATAAAGGAATGTCAATAGCGAAGGCAATTTTTTGGTAAAAACTGACGTTGAGGGACGAAAGTGTGGGGAGCAAATAGGATTAGATACCCTAGTAGTCCACTACTGTAAATTCTGAGTGCTGTAATTTAATATAACTCGTTTTTAAGTTTTAGTTAGATTTTTAAGTTAACACTATAAGCACTTCGCCTGAGGAGTACGTTCGCAAGATTGGA
ASV49471	0	0	0	0	0	0	0	0	0	0	3	0	0	0	0	0	0.5	0	Bacteria	Proteobacteria	Gammaproteobacteria	Oceanospirillales	Oceanospirillaceae	Marinomonas	CGCGTAGGTGGTTTGTTAAGTCTGATGTGAAATCCCAGGGCTCAACCTTGGAATGGCATCAGATACTGGCAGGCTAGAGTACGGTAGAGGAGTGTGGAATTTCCTGTGTAGCGGTGAAATGCGTAGATATAGGAAGGAACATCAGTGGCGAAGGCGACACTCTGGACTGATACTGACACTGAGGTGCGAAAGCGTGGGGAGCAAACAGGATTAGATACCCTGGTAGTCCACGCCGTAAACGATGTCTACTAGCCGTTGGGAGACTTGATTTCTTAGTGGCGCAGCTAACGCAATAAGTAGACCGCCTGGGGAGTACGGCCGCAAGGTTAAA
ASV52599	0	0	0	0	0	0	0	0	0	0	2	0	0	0	0	0	0.333333	0	Bacteria	Proteobacteria	Gammaproteobacteria	Thiotrichales	Piscirickettsiaceae	Sulfurivirga	TGTGTAGGTGGTCTGTTAAGTCGGATGTGAAAGCCCAGGGCTCAACCTGGGAACTGCATTCGATACTGGCAGACTTGAGTTTAGCAGAGGAAAGTGGAATTCCGGGTGTAGCGGTGAAATGCGTAGATATCCGGAAGAACATCAGTTGCGAAGGCGACTTTCTGGGCTAAAACTGACACTGAGGCACGAAAGCGTGGGGAGCAAACAGGATTAGATACCCTGGTAGTCCACGCCCTAAACGATGTCGACTAGCTGTTGGGTCCAATTTGGGATTTGGTAGCGAAGCTAACGCGTTAAGTCGACCGCCTGGGGAGTACGGCCGCAAGGTTGAA
ASV52600	0	0	0	0	0	0	0	0	0	0	2	0	0	0	0	0	0.333333	0	Bacteria	Proteobacteria	Gammaproteobacteria	Pseudomonadales	Pseudomonadaceae	Permianibacter	CGCGTAGGCGGATATTTAAGTTAGATGTGAAATCCCTGGGCTTAACCTAGGAACTGCATTTAAAACTGGGTATCTGGAGTATTGTAGAGGGTAGTGGAATTTCCGGTGTAGCGGTGAAATGCGTAGAGATCGGAAGGAACACCAGTGGCGAAGGCGGCTACCTGGACAAATACTGACGCTGAGGCGCGAAAGCGTGGGGAGCAAACAGGATTAGATACCCTGGTAGTCCACGCCGTAAACGATGAGAACTAGATGTTGGCCAGCTTGACTGGTTAGTGTCGAAGCTAACGCGATAAGTTCTCCGCCTGGGAAGTACGGCCGCAAGGCTAAA
ASV52601	0	0	0	0	0	0	0	0	0	0	2	0	0	0	0	0	0.333333	0	Bacteria	Planctomycetes	Planctomycetacia	Pirellulales	Lacipirellulaceae	Lacipirellula	TTCGTAGGCGGTGTTATTAGTCGGATGTTAAATCCTTGGGCTCAACCCAAGAATCGCATTCGAAACGGTAACACTAGAAATAGTCAGAGGTTAGCAGAGCTCTCGGTGTAGGGGTGAAATCCGTTGATATCGAGGGAAATACCAAATGCGAAGGCAGCTAACTGGGGCTTATTTGACGCTGAGGAACGAAAGCGTGGGTAGCGAACGGGATTAGATACCCCGGTAGTCCACGCCCTAAACGCTGTCCGCTGGTTATTGCAGGAATCGACCCCTGCAGTGACGAAGGTAACCCGTTAAGCGGACCGCCTGGGTAGTACGAGCGCAAGCTTAAA
ASV00145	0	0	0	0	0	0	0	0	0	0	0	7	0	8	0	0	1.16667	4	Bacteria	Firmicutes	Clostridia	Clostridiales	Lachnospiraceae	Mediterraneibacter	AGCGTAGACGGAGTGGCAAGTCTGATGTGAAAACCCGGGGCTCAACCCCGGGACTGCATTGGAAACTGTCAATCTAGAGTACCGGAGAGGTAAGCGGAATTCCTAGTGTAGCGGTGAAATGCGTAGATATTAGGAGGAACACCAGTGGCGAAGGCGGCTTACTGGACGGTAACTGACGTTGAGGCTCGAAAGCGTGGGGAGCAAACAGGATTAGATACCCTGGTAGTCCACGCCGTAAACGATGACTACTAGGTGTCGGGCAGCAAAGCTGTTCGGTGCCGCAGCAAACGCAATAAGTAGTCCACCTGGGGAGTACGTTCGCAAGAATGAA
ASV07772	0	0	0	0	0	0	0	0	0	0	0	9	0	0	0	0	1.5	0	Bacteria	Proteobacteria	Gammaproteobacteria	Gammaproteobacteria_incertae_sedis	Candidatus Carsonella	Candidatus Carsonella	TCCGTAGATGGTAAAGTAAGTTTTTGTTAAATTTTAAGACTTAATCTTAACACAGCAATAAATACTGCTTATTTACTAAGAGTTAAAGGAGAAAAGTAGAATTTTATACGATTAGGGGTGAAATCCGTAGATATATAAAGGAATGCCAACAGCGAAGGCAGCTTTTTACTGTAAACTGACATTGAGGGACGAAAGTGTGGGTAGCAAACAGGATTAGAGACCCTGGTAGTCCACACCGTAAATTCTGAGTGCTGTAATTTTATAATATTGGGTATATTATTTAGATTTTCAAGCTAACGCAATAAGCACTCCGCCTGAAGAGTACGGTCGCAAGGCTGGA
ASV26483	0	0	0	0	0	0	0	0	0	0	0	3	0	0	0	0	0.5	0	Bacteria	Tenericutes	Mollicutes	Entomoplasmatales	Entomoplasmataceae	Entomoplasma	TACGTAGGTTGTTAATTAAGTTTAAAGTTAAATTCTGGAGCTCAACTCCTGCAAAACTTTTTGATACTAATTAACTTTGAGTATTTAGGAGGATAGTAGGACTCTTAGTGTAGAGATAAAATTCGTTTATATTAAGGAGACAAAGCAGCGAAGGCGACTATCCACTTTTTACTGACACTGAGGTACAAAAGTATGGGGAGCAAATAGGATTAGAGACCCTAGTAGTCCATACCGTGACCTATGAGTATTGAACCTGGAATATACTTTTATGTTAAAATTCTATGATTCAAGCTAACGCGTAAATACTCCGCCTGGGAACTAAGGCCGCAAGGTTAAA
ASV33560	0	0	0	0	0	0	0	0	0	0	0	3	0	0	0	0	0.5	0	Bacteria	Proteobacteria	Gammaproteobacteria	Thiotrichales	Francisellaceae	Francisella	TCTGTAGGTGGTTTGTTTAGTCAGATGTGAAAGCCCAGGGCTCAACCTTGGAACTGCATTTGATACTGGCAAACTAGAGTATGGTAGAGGAATGAGGAATTTCTAGTGTAGCGGTGAAATGCGTAGATATTAGAAGGAACACCAATGGCGAAGGCAACATTCTGGACCAATACTGACACTGAGGGACGAAAGCGTGGGGATCAAACAGGATTAGATACCCTGGTAGTCCACGCTGTAAACGATGAGTACTAGCTGTTGGAGTCGGTGTAAAGGCTCTAGTGGCGAAGCTAACGCGATAAGTACTCCGCCTGGGGACTACGGCCGCAAGGCTAAA
ASV39102	0	0	0	0	0	0	0	0	0	0	0	9	0	0	0	0	1.5	0	Bacteria	Proteobacteria	Alphaproteobacteria	Rickettsiales	Rickettsiaceae	Occidentia	CGCGTAGGCGGATTAGTAAGTTGGGAGTGAAAGCCCGGGGCTTAACCTCGGAACTGCTTTCAAAACTGCTAGTCTTGAGTGAAGTAGGGGGTGATGGAATTCCTAGTGTAGAGGTGAAATTCTTAGATATTAGGAGGAACACCGGTGGCGAAGGCGGTCACCTGGACTTCAACTGACGCTGAGGCGCGAAAGCGTGGGGAGCAAACAGGATTAGATACCCTGGTAGTCCACGCTGTAAACGATGAGTGCTAGATATCGGGAGAATTTCTTTCGGTTTCGTAGCTAACGCATTAAGCACTCCGCCTGGGGAGTACGATCGCAAGATTAAA
ASV43164	0	0	0	0	0	0	0	0	0	0	0	6	0	0	0	0	1	0	Bacteria	Bacteroidetes	Bacteroidia	Bacteroidales	Bacteroidaceae	Bacteroides	AGCGTAGGCGGGTGCTTAAGTCAGTTGTGAAAGTTTGCGGCTCAACCGTAAAATTGCAGTTGATACTGGGCGCCTTGAGTGCAGCATAGGTAGGCGGAATTCGTGGTGTAGCGGTGAAATGCTTAGATATCACGAAGAACTCCTATTGCGAAGGCAGCTTACTGGACTGTAACTGACGCTGATGCTCGAAAGTGTGGGTATCAAACAGGATTAGATACCCTGGTAGTCCACACAGTAAACGATGAATACTCGCTGTTTGCGATATACAGTAAGCGGCCAAGCGAAAGCATTAAGTATTCCACCTGGGGAGTACGCCGGCAACGGTGAA
ASV44936	0	0	0	0	0	0	0	0	0	0	0	5	0	0	0	0	0.833333	0	Bacteria	Firmicutes	Erysipelotrichia	Erysipelotrichales	Erysipelotrichaceae	Faecalibacillus	GGAGCAGGCGGCACTAAGGGTCTGTGGTGAAAGATCGAAGCTTAACTTCGGTAAGCCATGGAAACCGTAGAGCTAGAGTGTGTGAGAGGACCGTGGAATTCCATGTGTAGCGGTGAAATGCGTAGATATATGGAGGAACACCAGTGGCGAAGGCGACGATCTGGCGCATAACTGACGCTCAGTCCCGAAAGCGTGGGGAGCAAATAGGATTAGATACCCTAGTAGTCCACGCCGTAAACGATGAGTACTAAGTGTTGGATGTCAAAGTTCAGTGCTGCAGTTAACGCAATAAGTACTCCGCCTGAGTAGTACGTTCGCAAGAATGAA
ASV44937	0	0	0	0	0	0	0	0	0	0	0	5	0	0	0	0	0.833333	0	Bacteria	Firmicutes	Clostridia	Clostridiales	Lachnospiraceae	Dorea	AGCGTAGACGGCATGGCAAGCCAGATGTGAAATACCGGGGCTCAACCCCGGGACTGCATTTGGAACTGTTAAGCTGGAGTGTCGGAGAGGCAGGCGGAATTCCTAGTGTAGCGGTGAAATGCGTAGATATTAGGAGGAACACCAGTGGCGAAGGCGGCCTGCTGGACGATGACTGACGTTGAGGCTCGAAAGCGTGGGGAGCAAACAGGATTAGATACCCTGGTAGTCCACGCCGTAAACGATGACTGCTAGGTGTCGGGTGGCAAAGCCATTCGGTGCCGCAGCTAACGCAATAAGCAGTCCACCTGGGGAGTACGTTCGCAAGAATGAA
ASV47028	0	0	0	0	0	0	0	0	0	0	0	4	0	0	0	0	0.666667	0	Bacteria	Firmicutes	Clostridia	Clostridiales	Lachnospiraceae	Enterocloster	AGCGCAGACGGCACTGCAAGTCTGAAGTGAAAGCCCGGGGCTCAACCCCGGGACTGCTTTGGAAACTGTAGAGCTAGAGTGCTGGAGAGGCAAGCGGAATTCCTAGTGTAGCGGTGAAATGCGTAGATATTAGGAAGAACACCAGTGGCGAAGGCGGCTTGCTGGACAGTAACTGACGTTCAGGCTCGAAAGCGTGGGGAGCAAACAGGATTAGATACCCTGGTAGTCCACGCCGTAAACGATGAATGCTAGGTGTTGGGGGGCAAAGCCCTTCGGTGCCGTCGCAAACGCAGTAAGCATTCCACCTGGGGAGTACGTTCGCAAGAATGAA
ASV47029	0	0	0	0	0	0	0	0	0	0	0	4	0	0	0	0	0.666667	0	Bacteria	Lentisphaerae	Lentisphaeria	Lentisphaerales	Lentisphaeraceae	Lentisphaera	TCCGTAGGGGGACTATTAAGTCAGATGTGAAATTTCAGGGCTCAACCCTGAACCTGCATTTGAAACTGGTAGTCTAGAATTCGGTAGAGGTAAGTGGAATTTGTGGTGTAGCGGTGGAATGCGTAGATATCACAAGGAACACCAAAGGCGAAAGCAGCTTACTGGGCCGATATTGACCCTGAGGGACGAAAGCTAAGGTAGCGAAAAGGATTAGATACCCTTGTAGTCTTAGCCGTAAACGTTGTACACTCGATGTCGGGGGAATTAGCCCCTTCGGTGTCTAAGCTAACGCGATAAGTGTACCGCCTGGGAAGTACGGTCGCAAGACTAAA
ASV49472	0	0	0	0	0	0	0	0	0	0	0	3	0	0	0	0	0.5	0	Bacteria	Deinococcus-Thermus	Deinococci	Trueperales	Trueperaceae	Truepera	CACGTAGGCGGTCTATTAAGTCCGATGTTAAAGCGTGAGGCTCAACCTCATCACGGCGTTGGATACTGATAGACTTGACTTCTGGAGAGGAAAGTAGAATTACTGGTGTAGCGGTGAAATGCGTAGATACCAGTAGGAATACCCATTGCGAAGGCAGCTTTCTGGACAGATAGTGACGCTGAGGTGCGAAAGTGTGGGGAGCAAACCGGATTAGATACCCGGGTAGTCCACACCCTAAACGATGCATACTTGGTGTCAGCCCGTTGGGGTTGGCGCCGGAGCTAACGCGTTAAGTATGCCGCCTGGGAAGTACGGCCGCAAGGTTGAA
ASV52602	0	0	0	0	0	0	0	0	0	0	0	2	0	0	0	0	0.333333	0	Bacteria	Proteobacteria	Gammaproteobacteria	Gammaproteobacteria_incertae_sedis	Candidatus Carsonella	Candidatus Carsonella	TCCGTAGACTGTAAAATAAGTTATCTGTTAAATTTTAAAGCCTCACTTTAAACAAACTTTTAATACTGTTTTACTTGAGTTTTATACAGAAAAATAGAATTTTATATGGAAGAGTAAAATCTAAAGATATATAAAGGAATGTCAATAGCGAAGGCAATTTTTTGGTAAAAACTGACGTTAAGGGACGAAAGTGTGGGGAGCAAATAGGATTAGATACCCTAGTAGTCCACTACTGTAAATTCTGAGTGCTGTAATTTAATATAAATTATCTTAAAAAATTTTAGTTAGATTATTAAGTTAACACTATAAGCACTTCGCCTGAGGAGTACGGTCGCAAGATTGGA
ASV52603	0	0	0	0	0	0	0	0	0	0	0	2	0	0	0	0	0.333333	0	Bacteria	Proteobacteria	Gammaproteobacteria	Oceanospirillales	Kangiellaceae	Pleionea	CGCGTAGGTGGATAATTAAGTCAGCTGTGAAAGCCCCGGGCTTAACCTGGGAACTGCAGTTGATACTGGTTATCTTGAGTACAGTAGAGGAAGGTGGAATTTCAGGTGTAGCGGTGAAATGCGTAGAGATCTGAAGGAACATCAGTGGCGAAGGCGGCCTTCTGGACTGATACTGACACTGAGGTGCGAAAGCGTGGGGAGCAAACAGGATTAGATACCCTGGTAGTCCACGCTGTAAACGATGTCAACTAGCCGTTGGTCTCCTTGAGGGGGCAGTGGCGCAGCTAACGCGATAAGTTGACCGCCTGGGGAGTACGGCCGCAAGGTTAAA
ASV52604	0	0	0	0	0	0	0	0	0	0	0	0	2	0	0	0	0.333333	0	Bacteria	Proteobacteria	Gammaproteobacteria	Cellvibrionales	Cellvibrionaceae	Eionea	CGCGTAGGTGGTTTGTTAAGCGAGATGTGAAAGCCCAGGGCTCAACCTTGGAATTGCATTTCGAACTGGCAAGCTAGAGTACAGTAGAGGGTGGTGGAATTTCCAGTGTAGCGGTGAAATGCGTAGAGATTGGAAGGAACATCAGTGGCGAAGGCGACCACCTGGACTGATACTGACACTGAGGTGCGAAAGCGTGGGGAGCAAACAGGATTAGATACCCTGGTAGTCCACGCCGTAAACGATGTCAACTAGCCGTTGGTTCCATTTAAGGGATCAGTGGCGCAGCTAACGCGATAAGTTGACCGCCTGGGGAGTACGCCGGCAACGGTAAA
ASV00024	8	0	0	0	0	0	8	0	0	0	0	0	0	14	0	2.28571	0	7	Bacteria	Actinobacteria	Actinobacteria	Bifidobacteriales	Bifidobacteriaceae	Bifidobacterium	CTCGTAGGCGGTTCGTCGCGTCCGGTGTGAAAGTCCATCGCTTAACGGTGGATCCGCGCCGGGTACGGGCGGGCTTGAGTGCGGTAGGGGAGACTGGAATTCCCGGTGTAACGGTGGAATGTGTAGATATCGGGAAGAACACCAATGGCGAAGGCAGGTCTCTGGGCCGTTACTGACGCTGAGGAGCGAAAGCGTGGGGAGCGAACAGGATTAGATACCCTGGTAGTCCACGCCGTAAACGGTGGATGCTGGATGTGGGGCCCTTTTTCCGGGTCCTGTGTCGGAGCTAACGCGTTAAGCATCCCGCCTGGGGAGTACGGCCGCAAGGCTAAA
ASV00087	11	0	0	0	0	0	0	0	0	0	0	0	0	0	0	1.57143	0	0	Bacteria	Firmicutes	Clostridia	Clostridiales	Clostridiaceae 1	Clostridium sensu stricto	AGCGTAGGCGGATGATTAAGTGGGATGTGAAATACCCGGGCTCAACTTGGGTGCTGCATTCCAAACTGGTTATCTAGAGTGCAGGAGAGGAGAGTGGAATTCCTAGTGTAGCGGTGAAATGCGTAGAGATTAGGAAGAACACCAGTGGCGAAGGCGACTCTCTGGACTGTAACTGACGCTGAGGCTCGAAAGCGTGGGGAGCAAACAGGATTAGATACCCTGGTAGTCCACGCCGTAAACGATGAATACTAGGTGTGGGGGTTTCAACACCTCCGTGCCGCCGCTAACGCATTAAGTATTCCGCCTGGGGAGTACGGTCGCAAGATTAAA
ASV00119	19	0	0	3	20	0	5	0	0	0	0	0	0	0	0	6.71429	0	0	Bacteria	Bacteroidetes	Bacteroidia	Bacteroidales	Muribaculaceae	Muribaculum	TGCGCAGGCGGTCTGTTAAGTCAGCGGTCAAAGCCCGGGGCTCAACCCCGGCCCGCCGTTGAAACTGGCAGTCTCGAGTTGGAGAGAAGTATGCGGAATGCGCGGTGTAGCGGTGAAATGCATAGATATCGCGCAGAACTCCGATTGCGAAGGCAGCATGCCGGCTCCACACTGACGCTGAGGCACGAAAGCGTGGGTATCGAACAGGATTAGATACCCTGGTAGTCCACGCAGTAAACGATGAATGCTGGCTGTCCGGGGGGACTGACCCCTGGGTGGCGAAGCGAAAGCGATAAGCATTCCACCTGGGGAGTACGCCGGCAACGGTGAA
ASV00133	15	0	0	0	0	0	0	0	0	0	0	0	0	0	0	2.14286	0	0	Bacteria	Firmicutes	Clostridia	Clostridiales	Lachnospiraceae	Dorea	AGCGTAGACGGCACGGCAAGCCAGATGTGAAAGCCCGGGGCTCAACCCCGGGACTGCATTTGGAACTGCTGAGCTAGAGTGTCGGAGAGGCAAGTGGAATTCCTAGTGTAGCGGTGAAATGCGTAGATATTAGGAGGAACACCAGTGGCGAAGGCGGCTTGCTGGACGATGACTGACGTTGAGGCTCGAAAGCGTGGGGAGCAAACAGGATTAGATACCCTGGTAGTCCACGCCGTAAACGATGACTGCTAGGTGTCGGGTGGCAAAGCCATTCGGTGCCGCAGCTAACGCAATAAGCAGTCCACCTGGGGAGTACGTTCGCAAGAATGAA
ASV00136	72	0	0	0	0	0	0	0	0	0	0	0	0	0	0	10.2857	0	0	Bacteria	Firmicutes	Negativicutes	Veillonellales	Veillonellaceae	Veillonella	CGCGCAGGCGGATTGGTCAGTCTGTCTTAAAAGTTCGGGGCTTAACCCCGTGATGGGATGGAAACTGCCAATCTAGAGTATCGGAGAGGAAAGTGGAATTCCTAGTGTAGCGGTGAAATGCGTAGATATTAGGAAGAACACCAGTGGCGAAGGCGACTTTCTGGACGAAAACTGACGCTGAGGCGCGAAAGCCAGGGGAGCGAACGGGATTAGATACCCCGGTAGTCCTGGCCGTAAACGATGGGTACTAGGTGTAGGAGGTATCGACCCCTTCTGTGCCGGAGTTAACGCAATAAGTACCCCGCCTGGGGAGTACGACCGCAAGGTTGAA
ASV00202	8	0	5	0	0	0	0	0	0	0	0	0	0	0	0	1.85714	0	0	Bacteria	Firmicutes	Clostridia	Clostridiales	Clostridiaceae 1	Clostridium sensu stricto	AGCGTAGGCGGACTTTTAAGTGAGATGTGAAATACCCGGGCTCAACTTGGGTGCTGCATTTCAAACTGGAAGTCTAGAGTGCAGGAGAGGAGAATGGAATTCCTAGTGTAGCGGTGAAATGCGTAGAGATTAGGAAGAACACCAGTGGCGAAGGCGATTCTCTGGACTGTAACTGACGCTGAGGCTCGAAAGCGTGGGGAGCAAACAGGATTAGATACCCTGGTAGTCCACGCCGTAAACGATGAATACTAGGTGTAGGGGTTGTCATGACCTCTGTGCCGCCGCTAACGCATTAAGTATTCCGCCTGGGGAGTACGGTCGCAAGATTAAA
ASV00380	275	154	146	104	169	102	446	0	0	0	0	0	0	2455	2497	199.429	0	2476	Bacteria	Planctomycetes	Planctomycetacia	Pirellulales	Pirellulaceae	Mariniblastus	TGCGTAGGCGGGTTTATAGGTCAGATGTGAAAGCCCACGGCTCAACCGTGGAATTGCGTTTGAAACCATAAGCCTTGAGGGGATCAGAGGAGAGCGGAACTGATGGTGGAGCGGTGAAATGCGTTGATATCATCAGGAACACCGGTGGCGAAAGCGGCTCTCTGGGATCTTTCTGACGCTGAGGCACGAAAGCTAGGGGAGCGAACGGGATTAGATACCCCGGTAGTCCTAGCTGTAAACGATCTGTACTAGTCCGTGGGGCCTCCCACAGTTTCTCGGACGTAGCGAAAGTGTTAAGTACAGCGCCTGGGGAGTATGGTCGCAAGGCTGAA
ASV00400	6	0	0	0	0	0	0	0	0	0	0	0	0	0	0	0.857143	0	0	Bacteria	Proteobacteria	Gammaproteobacteria	Pseudomonadales	Pseudomonadaceae	Pseudomonas	CGCGTAGGTGGTTCAGCAAGTTGGATGTGAAATCCCCGGGCTCAACCTGGGAACTGCATCCAAAACTACTGAGCTAGAGTACGGTAGAGGGTGGTGGAATTTCCTGTGTAGCGGTGAAATGCGTAGATATAGGAAGGAACACCAGTGGCGAAGGCGACCACCTGGACTGATACTGACACTGAGGTGCGAAAGCGTGGGGAGCAAACAGGATTAGATACCCTGGTAGTCCACGCCGTAAACGATGTCGACTAGCCGTTGGGATCCTTGAGATCTTAGTGGCGCAGCTAACGCGATAAGTCGACCGCCTGGGGAGTACGGCCGCAAGGTTAAA
ASV00402	5	0	0	0	0	0	0	0	0	0	0	0	0	0	0	0.714286	0	0	Bacteria	Bacteroidetes	Bacteroidia	Bacteroidales	Muribaculaceae	Paramuribaculum	TGCGCAGGCGGCCTGTTAAGTCAGCGGTAAAAGCCCGGGGCTCAACCCCGGCGAGCCGTTGAAACTGGCGGGCTGGAGTTGGAGAGAAGTACGCGGAATGCGCGGTGTAGCGGTGAAATGCTTAGATATCGCGCAGAACCCCGATTGCGAAGGCAGCGTACCGGCTCCACACTGACGCTGAGGCACGAAAGCGTGGGTATCGAACAGGATTAGATACCCTGGTAGTCCACGCAGTAAACGATGAATGCTTGCTGTCCGGGCAGAGATATGCCTGGGGGGCGAAGCGAAAGCGATAAGCATTCCACCTGGGGAGTACGCCGGCAACGGTGAA
ASV00463	8	0	0	0	0	0	0	0	0	0	0	0	0	0	0	1.14286	0	0	Bacteria	Bacteroidetes	Bacteroidia	Bacteroidales	Muribaculaceae	Muribaculum	TGCGCAGGCGGATTTTTAAGTCAGCGGTCAAATCGTGGGGCTCAACCCCATCCAGCCGTTGAAACTGGGGATCTAGAGTGTGCGAGAGGTATGCGGAATGCGTGGTGTAGCGGTGAAATGCATAGATATCACGCAGAACCCCGATTGCGAAGGCAGCATACCGGTGCACAACTGACGCTCAGGCACGAAAGCGTGGGTATCGAACAGGATTAGATACCCTGGTAGTCCACGCAGTAAACGATGAATGCTACCTGTTTGGCCTGATTGAAGGCTGAGCGGGACAGCGAAAGCGTTAAGCATTCCACCTGGGGAGTACGCCGGCAACGGTGAA
ASV00533	8	0	4	0	0	0	0	0	0	0	0	0	0	0	0	1.71429	0	0	Bacteria	Firmicutes	Clostridia	Clostridiales	Lachnospiraceae	Lachnospira	AGTGTAGGTGGCCATGCAAGTCAGAAGTGAAAATCCGGGGCTCAACCCCGGAACTGCTTTTGAAACTGTAAGGCTAGAGTGCAGGAGGGGTGAGTGGAATTCCTAGTGTAGCGGTGAAATGCGTAGATATTAGGAGGAACACCAGTGGCGAAGGCGGCTCACTGGACTGTAACTGACACTGAGGCTCGAAAGCGTGGGGAGCAAACAGGATTAGATACCCTGGTAGTCCACGCCGTAAACGATGAATACTAGGTGTCGGGGCCCATAAGGGCTTCGGTGCCGCAGCAAACGCAATAAGTATTCCACCTGGGGAGTACGTTCGCAAGAATGAA
ASV00574	140	58	420	301	38	15	38	0	0	0	0	0	0	0	0	144.286	0	0	Bacteria	Proteobacteria	Gammaproteobacteria	Oceanospirillales	Halomonadaceae	Cobetia	CGCGTAGGTGGCTAAGTCAGCCAGGTGTGAAAGCCCCGGGCTCAACCTGGGAACGGCATCTGGAACTGCTTGGCTAGAGTGCAGGAGAGGAAGGTAGAATTCCCGGTGTAGCGGTGAAATGCGTAGAGATCGGGAGGAATACCAGTGGCGAAGGCGGCCTTCTGGACTGACACTGACACTGAGGTGCGAAAGCGTGGGTAGCAAACAGGATTAGATACCCTGGTAGTCCACGCCGTAAACGATGTCAACTAGCCGTTGGGTCCCTTGAGGACTTAGTGGCGCAGCTAACGCAATAAGTTGACCGCCTGGGGAGTACGGCCGCAAGGTTAAA
ASV00636	2319	317	3050	2284	4689	1031	1164	0	0	0	0	0	0	1520	363	2122	0	941.5	Bacteria	Proteobacteria	Gammaproteobacteria	Alteromonadales	Pseudoalteromonadaceae	Pseudoalteromonas	TACGCAGGCGGTTTGTTAAGCGAGATGTGAAAGCCCCGGGCTCAACCTGGGAACTGCATTTCGAACTGGCAAACTAGAGTGTGATAGAGGGTGGTAGAATTTCAGGTGTAGCGGTGAAATGCGTAGAGATCTGAAGGAATACCGATGGCGAAGGCAGCCACCTGGGTCAACACTGACGCTCATGTACGAAAGCGTGGGGAGCAAACGGGATTAGATACCCCGGTAGTCCACGCCGTAAACGATGTCTACTAGAAGCTCGGAGCCTCGGTTCTGTTTTTCAAAGCTAACGCATTAAGTAGACCGCCTGGGGAGTACGGCCGCAAGGTTAAA
ASV00756	57	0	0	0	0	0	99	0	0	0	0	0	0	22	0	22.2857	0	11	Bacteria	Proteobacteria	Gammaproteobacteria	Alteromonadales	Pseudoalteromonadaceae	Pseudoalteromonas	TACGCAGGCGGTTTGTTAAGCGAGATGTGAAAGCCCCGGGCTCAACCTGGGAACTGCATTTCGAACTGGCAAACTAGAGTGTGATAGAGGGTGGTAGAATTTCAGGTGTAGCGGTGAAATGCGTAGAGATCTGAAGGAATACCGATGGCGAAGGCAGCCACCTGGGTCAACACTGACGCTCATGTACGAAAGCGTGGGGAGCAAACAGGATTAGATACCCTGGTAGTCCACGCCGTAAACGATGTCTACTAGAAGCTCGGAGCCTCGGCTCTGTTTTTCAAAGCTAACGCATTAAGTAGACCGCCTGGGGAGTACGGCCGCAAGGTTAAA
ASV00845	36	0	0	0	0	0	0	0	0	0	0	0	0	0	0	5.14286	0	0	Bacteria	Actinobacteria	Coriobacteriia	Coriobacteriales	Atopobiaceae	Lancefieldella	CTCGTAGGCGGTCTGTTAGGTCGGGAGTTAAATCCGGGGGCTCAACCCCCGTTCGCTCCCGATACCGGCAGACTTGAGTTTGGTAGGGGAAGGTGGAATTCCTAGTGTAGCGGTGGAATGCGCAGATATTAGGAAGAACACCAGTGGCGAAGGCGGCCTTCTGGGCCATAACTGACGCTGAGGAGCGAAAGCTAGGGGAGCAAACAGGATTAGATACCCTGGTAGTCCTAGCCGTAAACGATGGACACTAGGTGTGGGGGAATATTTCTTCCGTGCCGCAGCTAACGCATTAAGTGTCCCGCCTGGGGAGTACGGCCGCAAGGCTAAA
ASV00859	20	0	0	0	0	0	0	0	0	0	0	0	0	0	0	2.85714	0	0	Bacteria	Actinobacteria	Actinobacteria	Actinomycetales	Actinomycetaceae	Schaalia	CTTGTAGGCGGTTTGTCGCGTCTGCCGTGAAATCCTCTGGCTTAACTGGGGGCGTGCGGTGGGTACGGGCAGGCTTGAGTGCGGTAGGGGAGACTGGAACTCCTGGTGTAGCGGTGGAATGCGCAGATATCAGGAAGAACACCGGTGGCGAAGGCGGGTCTCTGGGCCGTTACTGACGCTGAGGAGCGAAAGCGTGGGGAGCGAACAGGATTAGATACCCTGGTAGTCCACGCTGTAAACGTTGGGCACTAGGTGTGGGGGCCACCCGTGGTTTCTGCGCCGTAGCTAACGCTTTAAGTGCCCCGCCTGGGGAGTACGGCCGCAAGGCTAAA
ASV00969	2060	1783	4549	8257	2264	1209	957	0	0	0	0	0	0	56	10	3011.29	0	33	Bacteria	Proteobacteria	Gammaproteobacteria	Alteromonadales	Pseudoalteromonadaceae	Pseudoalteromonas	TACGCAGGCGGTTTGTTAAGCGAGATGTGAAAGCCCCGGGCTCAACCTGGGAACTGCATTTCGAACTGGCAAACTAGAGTGTGATAGAGGGTGGTAGAATTTCAGGTGTAGCGGTGAAATGCGTAGAGATCTGAAGGAATACCGATGGCGAAGGCAGCCACCTGGGTCAACACTGACGCTCATGTACGAAAGCGTGGGGAGCAAACGGGATTAGATACCCCGGTAGTCCACGCCGTAAACGATGTCTACTAGAAGCTCGGGTCCTCGGACTTGTTTTTCAAAGCTAACGCATTAAGTAGACCGCCTGGGGAGTACGGCCGCAAGGTTAAA
ASV01204	176	10	125	58	13	11	165	0	0	0	0	0	0	13	0	79.7143	0	6.5	Bacteria	Proteobacteria	Alphaproteobacteria	Caulobacterales	Hyphomonadaceae	Litorimonas	TGCGTAGGCGGACTATTAAGTTAGATGTGAAATCCCAGGGCTCAACCCTGGAACTGCATTTAAAACTGGTAGTCTTGAGTTCTGGAGAGGTAAGTGGAATTCCTAGTGTAGAGGTGAAATTCGTAGATATTAGGAGGAACACCAGAGGCGAAGGCGGCTTACTGGACAGATACTGACGCTGAGGCACGAAAGTGTGGGTAGCAAACAGGATTAGATACCCTGGTAGTCCACACCGTAAACGATGAGAGCTAGTTGTCTGCAGGCATGCCTGTAGGTGACGCAGCTAACGCATTAAGCTCTCCGCCTGGGGAGTACGGTCGCAAGATTAAA
ASV01206	12	79	28	0	215	15	7	0	0	0	0	0	0	169	170	50.8571	0	169.5	Bacteria	Bacteroidetes	Saprospiria	Saprospirales	Lewinellaceae	Flavilitoribacter	TGCGTAGGCGGGCTATTAAGTCAGAGGTGAAAGCTACAAGCTTAACTTGTAAATTGCCTTTGATACTGATAGTCTTGAATTAGGTTGAGGTTAGCGGAATGTGGAGTGTAGCGGTGAAATGCATAGATATTCCATAGAACACCAATTGCGAAGGCAGCTGGCTAGGCCTTAATTGACGCTGAGGCACGAAAGCGTGGGGAGCGAACAGGATTAGATACCCTGGTAGTCCACGCCCTAAACGATGCTTACTCGACGTTTGTCCTTAGGGATGAGCGTCTAAGGGAAACCACTAAGTAAGCCACCTGGGGAGTACGTCGGCAACGATGAA
ASV01294	966	0	31	344	231	0	833	0	0	0	0	0	0	12	0	343.571	0	6	Bacteria	Proteobacteria	Gammaproteobacteria	Alteromonadales	Colwelliaceae	Colwellia	TGCGTAGGTGGTTTGTTAAGCAAGATGTGAAAGCCCCGGGCTCAACCTGGGAACTGCATTTTGAACTGGCAAACTAGAGTTTTGTAGAGGGTAGTGGAATTTCCAGTGTAGCGGTGAAATGCGTAGAGATTGGAAGGAACATCAGTGGCGAAGGCGGCTACCTGGACAGAGACTGACACTGAGGCACGAAAGCGTGGGGAGCAAACAGGATTAGATACCCTGGTAGTCCACGCCGTAAACGATGTCAACTAGCCGTCTGTAGACTTGATCTGTGGGTGGCGTAGCTAACGCGCTAAGTTGACCGCCTGGGGAGTACGGCCGCAAGGTTAAA
ASV01369	1019	90	1237	1055	1464	566	619	0	0	0	0	0	0	0	0	864.286	0	0	Bacteria	Proteobacteria	Gammaproteobacteria	Alteromonadales	Pseudoalteromonadaceae	Pseudoalteromonas	TACGCAGGCGGTTTGTTAAGCGAGATGTGAAAGCCCCGGGCTCAACCTGGGAACTGCATTTCGAACTGGCAAACTAGAGTGTGATAGAGGGTGGTAGAATTTCAGGTGTAGCGGTGAAATGCGTAGAGATCTGAAGGAATACCGATGGCGAAGGCAGCCACCTGGGTCAACACTGACGCTCATGTACGAAAGCGTGGGGAGCAAACGGGATTAGATACCCCGGTAGTCCACGCCGTAAACGATGTCTACTAGAAGCTCGGAGCCTCGGCTCTGTTTTTCAAAGCTAACGCATTAAGTAGACCGCCTGGGGAGTACGGCCGCAAGGTTAAA
ASV01486	1067	827	678	3701	5290	4313	131	0	0	0	0	0	0	148	31	2286.71	0	89.5	Bacteria	Proteobacteria	Gammaproteobacteria	Alteromonadales	Psychromonadaceae	Psychromonas	CGCGTAGGCGGTTAATTAAGTCAGATGTGAAATCCCAGGGCTCAACCTTGGAACTGCATTTGAAACTGGTTAACTAGAGTTTTGTAGAGGGTGGTAGAATTTCAGGTGTAGCGGTGAAATGCGTAGAGATCTGAAGGAATACCAGTGGCGAAGGCGGCCACCTGGACAAAGACTGACGCTGAGGCGCGAAGGCGTGGGGAGCAAACGGGATTAGATACCCCGGTAGTCCACGCAGTAAACGATGTCTATTAGAATTTTGTGGCTATATGCCGTGGGATTCAAAGCTAACGCATTAAATAGACCGCCTGGGGAGTACGGCCGCAAGGTTAAA
ASV01514	26	0	54	0	0	0	65	0	0	0	0	0	0	13	0	20.7143	0	6.5	Bacteria	Proteobacteria	Alphaproteobacteria	Caulobacterales	Hyphomonadaceae	Litorimonas	TGCGTAGGCGGATCAATAAGTAAGGGGTGAAATCCCGAGGCTCAACCTCGGAACTGCCCTTTAAACTGTTGGTCTTGAGTTCTGGAGAGGTGAGTGGAATTGCTAGTGTAGAGGTGAAATTCGTAGATATTAGCAGGAACACCAGAGGCGAAGGCGGCTCACTGGACAGATACTGACGCTGAGGCACGAAAGTGTGGGGAGCAAACAGGATTAGATACCCTGGTAGTCCACACCGTAAACGATGAGAGCTAGTTGTCTGCAAGCATGCTTGTAGGTGACGCAGCTAACGCATTAAGCTCTCCGCCTGGGGAGTACGGTCGCAAGATTAAA
ASV01519	600	877	891	4012	6863	566	41	0	0	0	0	0	0	684	104	1978.57	0	394	Bacteria	Proteobacteria	Gammaproteobacteria	Alteromonadales	Psychromonadaceae	Psychromonas	CGCGTAGGCGGTTAATTAAGTCAGATGTGAAATCCCAGGGCTCAACCTTGGAACTGCATTTGAAACTGGTTAACTAGAGTTTTGTAGAGGGTGGTAGAATTTCAGGTGTAGCGGTGAAATGCGTAGAGATCTGAAGGAATACCAGTGGCGAAGGCGGCCACCTGGACAATAACTGACGCTGAGGCGCGAAGGCGTGGGGAGCAAACGGGATTAGATACCCCGGTAGTCCACGCAGTAAACGATGTCTATTAGAATTTTGTGGCTATATGCCGTGGGATTCAAAGCTAACGCATTAAATAGACCGCCTGGGGAGTACGGCCGCAAGGTTAAA
ASV01614	54	0	27	34	0	0	39	0	0	0	0	0	0	0	0	22	0	0	Bacteria	Bacteroidetes	Flavobacteriia	Flavobacteriales	Flavobacteriaceae	Aquimarina	TCCGTAGGCGGATTTATAAGTCAGTGGTGAAAGTTTGCGGCTCAACCGTAAAATTGCCATTGATACTGTAAGTCTTGAATAATAATGAAGTGGTTAGAATAAGTAGTGTAGCGGTGAAATGCATAGATATTACTTAGAATACCGATTGCGAAGGCAGATCACTAATTATTTATTGACGCTGAGGGACGAAAGCGTGGGTAGCGAACAGGATTAGATACCCTGGTAGTCCACGCCGTAAACGATGGTTACTAGTTGTTTGGTTTTCGGACTAAGTGACTAAGCGAAAGTGATAAGTAACCCACCTGGGGAGTACGTTCGCAAGAATGAA
ASV01912	67	0	0	35	0	0	149	0	0	0	0	0	0	0	0	35.8571	0	0	Bacteria	Bacteroidetes	Saprospiria	Saprospirales	Lewinellaceae	Flavilitoribacter	TGCGTAGGCGGTCCGACAAGTCAGAGGTGAAATGCACGAGCTTAACTGGTGAATTGCCTTTGAAACTGTCGAGCTAGAATTATGTTGAGGTCAGCGGAATGAGTCATGTAGCGGTGAAATGCATAGATATGACTTAGAACACCAATTGCGTAGGCAGCTGGCTAGGCATTAATTGACGCTGAGGCACGAAAGCGTGGGGAGCGAACAGGATTAGATACCCTGGTAGTCCACGCCCTAAACGATGCTTACTCGATGTTTGTACTTAAGTATGAGCATCCAAGGGAAACCATTAAGTAAGCCACCTGGGGAGTACGTTCGCAAGAATGAA
ASV01915	11	0	9	23	3	0	46	0	0	0	0	0	0	0	0	13.1429	0	0	Bacteria	Proteobacteria	Gammaproteobacteria	Thiotrichales	Thiotrichaceae	Leucothrix	CGCGTAGGCGGTTATTTAAGTCAGATGTGAAAGCCCCGGGCTCAACCTGGGAATTGCCTCTGATACTGGGTAACTAGAGTTTGGAAGAGGAGAGTAGAATTTCAGGTGTAGCGGTGAAATGCATAGAGATCTGAAGGAATACCAGTGGCGAAGGCGGCTCTCTGGTCCAAAACTGACGCTGAGGTGCGAAAGCGTGGGTAGCAAACGGGATTAGATACCCCGGTAGTCCACGCCGTAAACGATGTCAACTAGCCGTTGGGTGCCTTGTGCACTTAGTGGCGCAGCTAACGCATTAAGTTGACCGCCTGGGGAGTACGGTCGCAAGACTAAA
ASV01929	1193	28	57	1020	745	135	69	0	0	0	0	0	0	14	0	463.857	0	7	Bacteria	Proteobacteria	Gammaproteobacteria	Oceanospirillales	Oceanospirillaceae	Marinomonas	CGCGTAGGTGGTTTGTTAAGTCGGATGTGAAATCCCAGGGCTCAACCTTGGAATGGCACCCGATACTGGCAGGCTAGAGTATGGTAGAGGGGTGTGGAATTTCCTGTGTAGCGGTGAAATGCGTAGATATAGGAAGGAACATCAGTGGCGAAGGCGACACCCTGGACTAATACTGACACTGAGGTGCGAAAGCGTGGGGAGCAAACAGGATTAGATACCCTGGTAGTCCACGCCGTAAACGATGTCTACTAGCCGTTGGGTTGTAATGACTTAGTGGCGCAGCTAACGCAATAAGTAGACCGCCTGGGGAGTACGGCCGCAAGGTTAAA
ASV01932	228	0	28	488	24	0	102	0	0	0	0	0	0	0	0	124.286	0	0	Bacteria	Bacteroidetes	Flavobacteriia	Flavobacteriales	Flavobacteriaceae	Nonlabens	TCCGTAGGCGGGCTAATAAGTCAGTGGTGAAATGCAGGGGCTTAACTCCGGCACTGCCATTGATACTGTTAGTCTTGAATTATTGTGAAGTGGTTAGAATATGTAGTGTAGCGGTGAAATGCTTAGATATTACATAGAATACCAATTGCGAAGGCAGATCACTAACAATATATTGACGCTGATGGACGAAAGCGTGGGTAGCGAACAGGATTAGATACCCTGGTAGTCCACGCCGTAAACGATGGTTACTAGCTGTTTGGTACGATTAAGTACTGAGTGGCCAAGCGAAAGTGATAAGTAACCCACCTGGGGAGTACGTTCGCAAGAATGAA
ASV02233	4	0	4	4	0	0	3	0	0	0	0	0	0	0	0	2.14286	0	0	Bacteria	Proteobacteria	Alphaproteobacteria	Sneathiellales	Sneathiellaceae	Taonella	TATGTAGGTGGAACAGAAAGTTGGAAGTGAAATCCCGAGGCTCAACCTCGGAATTGCTTTCAAAACTCCTGTTCTAGAGTCCCGGAGGGGTAAGGGGAATTCCGAGTGTAGAGGTGAAATTCGCAGATATTCGGAGGAACACCAGTGGCGTAGGCGCCTTACTGGACGGGAACTGACACTGAGATACGAAAGCGTGGGTAGCAAACAGGATTAGATACCCTGGTAGTCCACGCCGTAAACGATGTGTGCTAGATGTCGGGTCCATAGGATTCGGTGTCGCAGCTAACGCACTAAGCACACCGCCTGGGGAGTACGGTCGCAAGATTAAA
ASV02297	19	0	0	15	0	0	53	0	0	0	0	0	0	0	0	12.4286	0	0	Bacteria	Proteobacteria	Alphaproteobacteria	Rhodobacterales	Rhodobacteraceae	Sulfitobacter	TACGTAGGCGGATCAGAAAGTATGGGGTGAAATCCCGAGGCTCAACCTCGGAACTGCCTCATAAACTCCTGGTCTTGAGTTCGAGAGAGGTGAGTGGAATTCCAAGTGTAGAGGTGAAATTCGTAGATATTTGGAGGAACACCAGTGGCGAAGGCGGCTCACTGGCTCGATACTGACGCTGAGGTACGAAAGTGTGGGGAGCAAACAGGATTAGATACCCTGGTAGTCCACACCGTAAACGATGAATGCCAGTCGTCGGGCAGTATACTGTTCGGTGACACACCTAACGGATTAAGCATTCCGCCTGGGGAGTACGGTCGCAAGATTAAA
ASV02552	622	155	510	1095	252	76	509	0	0	0	0	0	0	0	0	459.857	0	0	Bacteria	Proteobacteria	Gammaproteobacteria	Alteromonadales	Psychromonadaceae	Psychromonas	CGCGTAGGTGGTTAATTAAGTCAGATGTGAAAGCCCAGGGCTCAACCTTGGAACTGCATTTGAAACTGGTTAACTAGAGTTTTGTAGAGGGTGGTAGAATTTCAGGTGTAGCGGTGAAATGCGTAGAGATCTGAAGGAATACCAGTGGCGAAGGCGGCCACCTGGACAAAGACTGACACTGAGGCGCGAAGGCGTGGGGAGCAAACGGGATTAGATACCCCGGTAGTCCACGCAGTAAACGATGTCTATTAGAAGTTTGTGGCTATATGCCGTGGGTTTCAAAGCTAACGCATTAAATAGACCGCCTGGGGAGTACGGCCGCAAGGTTAAA
ASV02590	182	0	81	111	123	0	402	0	0	0	0	0	0	0	0	128.429	0	0	Bacteria	Proteobacteria	Gammaproteobacteria	Chromatiales	Granulosicoccaceae	Granulosicoccus	CGCGTAGGCGGCTTGGTCAGTCAGATGTGAAATCCCCGAGCTCAACTTGGGAACTGCATTTGATACTGCCAGGCTAGAGTATGTTAGAGGAATGCGGAATTCCGGGTGTAGCGGTGAAATGCGTAGATATCCGGAGGAACATCAGTGGCGAAGGCGGCATTCTGGAACAATACTGACGCTGAGGTGCGAAAGCGTGGGGAGCAAACAGGATTAGATACCCTGGTAGTCCACGCCGTAAACGATGTCAACTAGCCGTTGGTTCCATTTAAGGGATCAGTGGCGAAGCTAACGCGATAAGTTGACCGCCTGGGGAGTACGCCGGCAACGGTAAA
ASV02604	53	0	0	70	0	0	143	0	0	0	0	0	0	0	0	38	0	0	Bacteria	Bacteroidetes	Flavobacteriia	Flavobacteriales	Flavobacteriaceae	Nonlabens	TCCGTAGGCGGGCTAATAAGTCAGTGGTGAAATGCAGGGGCTTAACTCCGGCACTGCCATTGATACTGTTAGTCTTGAATTATTGTGAAGTGGTTAGAATATGTAGTGTAGCGGTGAAATGCTTAGATATTACATAGAATACCAATTGCGAAGGCAGATCACTAACAATATATTGACGCTGATGGACGAAAGCGTGGGTAGCGAACAGGATTAGATACCCTGGTAGTCCACGCCGTAAACGATGGTTACTAGCTGTTTGGTACAATTGAGTACTGAGTGGCCAAGCGAAAGTGATAAGTAACCCACCTGGGGAGTACGTTCGCAAGAATGAA
ASV02996	167	0	557	39	1159	67	100	0	0	0	0	0	0	347	62	298.429	0	204.5	Bacteria	Planctomycetes	Planctomycetacia	Pirellulales	Pirellulaceae	Mariniblastus	TGCGTAGGCGGATTGGTAGGTCAGATGTGAAATCCCACGGCTCAACCGTGGAACTGCGTTTGAAACCACTAGTCTTGAGGGGATCAGAGGAGAGCGGAACTGATGGTGGAGCGGTGAAATGCGTTGATATCATCAGGAACACCGGTGGCGAAAGCGGCTCTCTGGGATCTTTCTGACGCTGAGGCACGAAAGCTAGGGGAGCGAACGGGATTAGATACCCCGGTAGTCCTAGCTGTAAACGATCTGTACTAGTCTGTGGGGACTTCCACATCCTCTCGGACGTAGCGAAAGTGTTAAGTACAGCGCCTGGGGAGTATGGTCGCAAGGCTGAA
ASV03187	29	0	0	0	0	0	23	0	0	0	0	0	0	0	0	7.42857	0	0	Bacteria	Proteobacteria	Gammaproteobacteria	Cellvibrionales	Cellvibrionaceae	Marinibactrum	CGCGTAGGTGGTTGTATAAGCTAGATGTGAAAGCCCCGGGCTTAACCTGGGAACTGCATTTAGAACTGTGCAGCTAGAGTACAGCAGAGGATAGTGGAATTTCAGGTGTAGCGGTGAAATGCGTAGAGATCTGAAGGAACATCAGTGGCGAAGGCGACTGTCTGGGCTGATACTGACACTGAGGTGCGAAAGCGTGGGGAGCAAACAGGATTAGATACCCTGGTAGTCCACGCCGTAAACGATGTCTACTAGCCGTTGGGATCCTTGAGGTCTTAGTGGCGCAGCTAACGCAATAAGTAGACCGCCTGGGGAGTACGGCCGCAAGGTTAAA
ASV03321	19	0	0	26	0	0	74	0	0	0	0	0	0	0	0	17	0	0	Bacteria	Proteobacteria	Alphaproteobacteria	Rhodobacterales	Rhodobacteraceae	Sulfitobacter	TACGTAGGCGGATCAGAAAGTAGGGGGTGAAATCCCGAGGCTCAACCTCGGAACTGCCTCCTAAACTCCTGGTCTTGAGTTCGAGAGAGGTGAGTGGAATTCCAAGTGTAGAGGTGAAATTCGTAGATATTTGGAGGAACACCAGTGGCGAAGGCGGCTCACTGGCTCGATACTGACGCTGAGGTACGAAAGTGTGGGGAGCAAACAGGATTAGATACCCTGGTAGTCCACACCGTAAACGATGAATGCCAGTCGTCGGGTAGCATGCTATTCGGTGACACACCTAACGGATTAAGCATTCCGCCTGGGGAGTACGGTCGCAAGATTAAA
ASV03341	321	0	28	156	0	9	259	0	0	0	0	0	0	0	0	110.429	0	0	Bacteria	Bacteroidetes	Flavobacteriia	Flavobacteriales	Flavobacteriaceae	Olleya	TCCGTAGGTGGATAATTAAGTCAGAGGTGAAATCCTGCAGCTTAACTGTAGAATTGCCTTTGATACTGGTTATCTTGAGTTATTATGAAGTAGTTAGAATATGTAGTGTAGCGGTGAAATGCATAGATATTACATAGAATACCAATTGCGAAGGCAGATTACTAATAATATACTGACACTGATGGACGAAAGCGTGGGGAGCGAACAGGATTAGATACCCTGGTAGTCCACGCCGTAAACGATGGTCACTAGCTGTTCGAACTTCGGTTTGAGTGGCTAAGCGAAAGTGATAAGTGACCCACCTGGGGAGTACGTTCGCAAGAATGAA
ASV03482	31	0	11	69	0	0	261	0	0	0	0	0	0	0	0	53.1429	0	0	Bacteria	Actinobacteria	Acidimicrobiia	Acidimicrobiales	Acidimicrobiaceae	Ferrimicrobium	CTCGTAGGCGGTTACGTAAGTCGGATGTGAAAACTCGAGGCTCAACTTCGAGACGCCATCCGATACTGCGTTGACTTGAGTCCGGTAGAGGAGTGTGGAATTCCTAGTGTAGCGGTGAAATGCGCAGATATTAGGAGGAACACCTATTGCGAAGGCAGCACTCTGGGCCGGTACTGACGCTGAGGAGCGAAAGCATGGGTAGCAAACAGGATTAGATACCCTGGTAGTCCATGCCGTAAACGGTGGGCACTAGATGTGGGGACTTTCAACGGTTTCCGTGTCGTAGCTAACGCATTAAGTGCCCCGCCTGGGGAGTACGGCCGCAAGGCTAAA
ASV03484	15	0	0	11	0	0	86	0	0	0	0	0	0	0	0	16	0	0	Bacteria	Bacteroidetes	Flavobacteriia	Flavobacteriales	Cryomorphaceae	Vicingus	TCCGTAGGCGGGAAATTAAGTCAGTGGTGAAAGCCTACAGCTCAACTGTAGAACTGCCATTGATACTGATTTTCTTGAATTTATATGAAGTGGGCGGAATGCGTCATGTAGCGGTGAAATGCACAGATATGACGCAGAACACCAATTGCGAAGGCAGCTCACTAATGTAATATTGACGCTGAGGGACGAAAGCATGGGGAGCGAACAGGATTAGATACCCTGGTAGTCCATGCCGTAAACGATGATTACTCGGTATTAGTCTGACTAGTGCCTAAGCGAAAGTGATAAGTAATCCACCTGGGGAGTACGCTCGCAAGAGTGAA
ASV03681	95	0	0	35	0	0	92	0	0	0	0	0	0	0	0	31.7143	0	0	Bacteria	Bacteroidetes	Flavobacteriia	Flavobacteriales	Flavobacteriaceae	Lacinutrix	TCCGTAGGTGGATAATTAAGTCAGAGGTGAAATCCTGCAGCTCAACTGTAGAATTGCCTTTGATACTGGTTATCTTGAGTTATTATGAAGTAGTTAGAATATGTAGTGTAGCGGTGAAATGCATAGATATTACATAGAATACCAATTGCGAAGGCAGATTACTAATAATCAACTGACACTGATGGACGAAAGCGTGGGGAGCGAACAGGATTAGATACCCTGGTAGTCCACGCCGTAAACGATGGTCACTAGCTGTTCGAACTTCGGTTTGAGTGGCTAAGCGAAAGTGATAAGTGACCCACCTGGGGAGTACGTTCGCAAGAATGAA
ASV03683	8	0	0	0	0	0	0	0	0	0	0	0	0	0	0	1.14286	0	0	Bacteria	Bacteroidetes	Bacteroidia	Bacteroidales	Muribaculaceae	Duncaniella	TGCGTAGGCGGGATGCCAAGTCAGCGGTAAAATCGCGGGGCTCAACCCCGCTCCGCCGTTGAAACTGGCGTTCTTGAGTGGGCGAGAAGTATGCGGAATGCGTGGTGTAGCGGTGAAATGCATAGATATCACGCAGAACTCCGATTGCGAAGGCAGCATGCCGGCGCCCAACTGACGCTGAAGCACGAAAGCGTGGGTATCGAACAGGATTAGATACCCTGGTAGTCCACGCAGTAAACGATGAATACTAGCTGTCCGGGGGGATTGACCCCTGGGTGGCACAGCGAAAGCGTTAAGTATTCCACCTGGGGAGTACGCCGGCAACGGTGAA
ASV03834	12	0	0	0	0	0	0	0	0	0	0	0	0	0	0	1.71429	0	0	Bacteria	Bacteroidetes	Bacteroidia	Bacteroidales	Bacteroidaceae	Bacteroides	AGCGTAGGCGGACGCTTAAGTCAGTTGTGAAAGTTTGCGGCTCAACCGTAAAATTGCAGTTGATACTGGGTGTCTTGAGTACAGTAGAGGCAGGCGGAATTCGTGGTGTAGCGGTGAAATGCTTAGATATCACGAAGAACTCCGATTGCGAAGGCAGCCTGCTGGACTGTAACTGACGCTGATGCTCGAAAGTGTGGGTATCAAACAGGATTAGATACCCTGGTAGTCCACACAGTAAACGATGAATACTCGCTGTTTGCGATATACAGTAAGCGGCCAAGCGAAAGCATTAAGTATTCCACCTGGGGAGTACGCCGGCAACGGTGAA
ASV03866	167	52	519	0	680	46	117	0	0	0	0	0	0	302	156	225.857	0	229	Bacteria	Planctomycetes	Planctomycetacia	Pirellulales	Pirellulaceae	Mariniblastus	TGCGTAGGCGGATTAGTAGGTCAGATGTGAAATCCCACGGCTCAACCGTGGAACTGCGTTTGAAACCACTAGTCTTGAGGGGATCAGAGGAGAGCGGAACTGATGGTGGAGCGGTGAAATGCGTTGATATCATCAGGAACACCGGTGGCGAAAGCGGCTCTCTGGGATCTTTCTGACGCTGAGGCACGAAAGCTAGGGGAGCGAACGGGATTAGATACCCCGGTAGTCCTAGCTGTAAACGATCTGTACTAGTCTGTGGGGACTTCCACATCCTCTCGGACGTAGCGAAAGTGTTAAGTACAGCGCCTGGGGAGTATGGTCGCAAGGCTGAA
ASV03873	68	25	13	364	6	0	22	0	0	0	0	0	0	0	0	71.1429	0	0	Bacteria	Proteobacteria	Gammaproteobacteria	Alteromonadales	Alteromonadaceae	Paraglaciecola	CACGCAGGCGGTTTGTTAAGCTAGATGTGAAAGCCCTGGGCTCAACCTGGGAATTGCATTTAGAACTGGCAGGCTAGAGTTTTGGAGAGGGGAGTGGAATTCCAGGTGTAGCGGTGAAATGCGTAGATATCTGGAGGAACATCAGTGGCGAAGGCGACTCCCTGGTCAGTAACTGACGCTCATGTGCGAAAGTGTGGGTAGCGAACAGGATTAGATACCCTGGTAGTCCACACCGTAAACGCTGTCTACTAGCTGTTTGTGGATTTAATCCGTGAGTAGCGAAGCTAACGCGATAAGTAGACCGCCTGGGGAGTACGGCCGCAAGGTTAAA
ASV03877	71	0	8	0	6	0	57	0	0	0	0	0	0	0	0	20.2857	0	0	Bacteria	Bacteroidetes	Saprospiria	Saprospirales	Lewinellaceae	Portibacter	TGCGTAGGCGGCCTGACAAGTCAGAGGTGAAATACACGAGCTTAACTGGTGAATTGCCTTTGAAACTGTCAAGCTAGAATTATGTTGAGGTTAGCGGAATGAGTCATGTAGCGGTGAAATGCATAGATATGACTTAGAACACCAATTGCGTAGGCAGCTAGCTAGGCATTGATTGACGCTGAGGCACGAAAGCGTGGGGAGCGAACAGGATTAGATACCCTGGTAGTCCACGCCCTAAACGATGTTTACTCGATGTTTGGTTTTAGGACTGAGCATCCAAGGGAAACCATTAAGTAAACCACCTGGGGAGTACGTTCGCAAGAATGAA
ASV03926	24	0	0	0	0	0	115	0	0	0	0	0	0	0	0	19.8571	0	0	Bacteria	Proteobacteria	Alphaproteobacteria	Rhodobacterales	Rhodobacteraceae	Sulfitobacter	TACGTAGGCGGATCAGAAAGTATGGGGTGAAATCCCAGGGCTCAACCCTGGAACTGCCTCATAAACTCCTGGTCTTGAGTTCGAGAGAGGTGAGTGGAATTCCGAGTGTAGAGGTGAAATTCGTAGATATTCGGAGGAACACCAGTGGCGAAGGCGGCTCACTGGCTCGATACTGACGCTGAGGTACGAAAGTGTGGGGAGCAAACAGGATTAGATACCCTGGTAGTCCACACCGTAAACGATGAATGCCAGTCGTCGGGCAGTATACTGTTCGGTGACACACCTAACGGATTAAGCATTCCGCCTGGGGAGTACGGTCGCAAGATTAAA
ASV03927	7	0	0	0	0	0	0	0	0	0	0	0	0	0	0	1	0	0	Bacteria	Firmicutes	Bacilli	Lactobacillales	Lactobacillaceae	Ligilactobacillus	AACGCAGGCGGTCTTTTAAGTCTGATGTGAAAGCCTTCGGCTTAACCGGAGTAGTGCATTGGAAACTGGGAGGCTTGAGTGCAGAAGAGGAGAGTGGAACTCCATGTGTAGCGGTGAAATGCGTAGATATATGGAAGAACACCAGTGGCGAAAGCGGCTCTCTGGTCTGTAACTGACGCTGAGGTTCGAAAGCGTGGGTAGCAAACAGGATTAGATACCCTGGTAGTCCACGCCGTAAACGATGAATGCTAAGTGTTGGAGGGTTTCCGCCCTTCAGTGCTGCAGCTAACGCAATAAGCATTCCGCCTGGGGAGTACGACCGCAAGGTTGAA
ASV03998	350	0	15	368	15	6	0	0	0	0	0	0	0	0	0	107.714	0	0	Bacteria	Bacteroidetes	Flavobacteriia	Flavobacteriales	Flavobacteriaceae	Polaribacter	TCCGCAGGCGGTCAATTAAGTCAGAGGTGAAATCCCATAGCTCAACTATGGAACTGCCTTTGATACTGGTTGACTTGAGTCATATGGAAGTAGATAGAATGTGTAGTGTAGCGGTGAAATGCATAGATATTACACAGAATACCGATTGCGAAGGCAGTCTACTACGTATGTACTGACGCTGAGGGACGAAAGCGTGGGGAGCGAACAGGATTAGATACCCTGGTAGTCCACGCCGTAAACGATGGATACTAGTTGTTTGGCATTAGCTAAGTGACTAAGCGAAAGTGATAAGTATCCCACCTGGGGAGTACGGTCGCAAGACTGAA
ASV04137	135	0	42	402	15	0	1004	0	0	0	0	0	0	0	0	228.286	0	0	Bacteria	Proteobacteria	Gammaproteobacteria	Arenicellales	Arenicellaceae	Arenicella	CGCGTAGGTGGTTTGTTAAGTTAGATGTGAAAGCCCTGGGCTCAACCTAGGAATTGCATTTAAAACTGGCTAACTAGAGTATGGTAGAGGGAAGTGGAATTCCACATGTAGCGGTGAAATGCGTAGAGATGTGGAGGAACACCAGTGGCGAAGGCGACTTCCTGGACCAATACTGACACTGAGGTGCGAAAGCGTGGGGAGCAAACAGGATTAGATACCCTGGTAGTCCACGCCGTAAACGATGTCAACTAGCCGTTGGGGGGGTTACCTCTTAGTGGCGCAGCTAACGCGATAAGTTGACCGCCTGGGGAGTACGGTCGCAAGATTAAA
ASV04178	11	4	11	4	0	0	27	0	0	0	0	0	0	192	79	8.14286	0	135.5	Bacteria	Proteobacteria	Oligoflexia	Oligoflexales	Pseudobacteriovoracaceae	Pseudobacteriovorax	TACGTAGGCGGATTCATATGTCGACTGTGAAAGCCCCGAGCTCAACTTGGGAATTGCAGTCGAAACTGTGAGTCTTGAATACCGGAGAGGGTGGCGGAATTCCTGGTGTAGGAGTGAAATCCGTAGATATCAGGAGGAACACCTGAGGCGAAGGCGGCTACCTGGCCGTGTATTGACGCTGAGGTACGAAAGCGTGGGGAGCAAACAGGATTAGATACCCTGGTAGTCCACGCCGTAAACGATGGATACTAGGTGTTCGGAGTAGTTAACCCTCTGAGTACCGTAGCACACGCATTAAGTATCCCGCCTGGGGAGTACGGTCGCAAGGCTAAA
ASV04304	107	0	116	36	585	0	68	0	0	0	0	0	0	0	0	130.286	0	0	Bacteria	Planctomycetes	Planctomycetacia	Pirellulales	Pirellulaceae	Mariniblastus	TGCGTAGGCGGATTTGTAGGTCAGATGTGAAATCCCACGGCTCAACCGTGGAACTGCGTTTGAAACCACAAGTCTTGAGGGGATCAGAGGAGAGCGGAACTGATGGTGGAGCGGTGAAATGCGTTGATATCATCAGGAACACCGGTGGCGAAAGCGGCTCTCTGGGATCTTTCTGACGCTGAGGCACGAAAGCTAGGGGAGCGAACGGGATTAGATACCCCGGTAGTCCTAGCTGTAAACGATCTGTACTAGTCTGTGGGGACTTCCACATCCTCTCGGACGTAGCGAAAGTGTTAAGTACAGCGCCTGGGGAGTATGGTCGCAAGGCTGAA
ASV04546	41	39	64	162	1558	38	0	0	0	0	0	0	0	44	3	271.714	0	23.5	Bacteria	Proteobacteria	Gammaproteobacteria	Alteromonadales	Psychromonadaceae	Psychromonas	CGCGTAGGCGGTTAATTAAGTCAGATGTGAAATCCCAGGGCTCAACCTTGGAACTGCATTTGAAACTGGTTAACTAGAGTTTTGTAGAGGGTGGTAGAATTTCAGGTGTAGCGGTGAAATGCGTAGAGATCTGAAGGAATACCAGTGGCGAAGGCGGCCACCTGGACAATAACTGACGCTGAGGCGCGAAGGCGTGGGGAGCAAACGGGATTAGATACCCCGGTAGTCCACGCAGTAAACGATGTCTATTAGAATTTTGTGGCTATATGCTGTGGGATTCAAAGCTAACGCATTAAATAGACCGCCTGGGGAGTACGGCCGCAAGGTTAAA
ASV04614	176	0	44	147	14	0	492	0	0	0	0	0	0	0	0	124.714	0	0	Bacteria	Proteobacteria	Gammaproteobacteria	Arenicellales	Arenicellaceae	Arenicella	CGCGTAGGTGGTTGTTTAAGTTAGATGTGAAAGCCCTGGGCTTAACCTAGGAATTGCATTTAAAACTGGGCAACTAGAGTATGGTAGAGGGAAGTGGAATTCCACATGTAGCGGTGAAATGCGTAGAGATGTGGAGGAACACCAGTGGCGAAGGCGACTTCCTGGACCAATACTGACACTGAGGTGCGAAAGCGTGGGGAGCAAACAGGATTAGATACCCTGGTAGTCCACGCCGTAAACGATGTCAACTAGCCGTTGGGGGGGTTACCTCTTAGTGGCGCAGCTAACGCGATAAGTTGACCGCCTGGGGAGTACGGTCGCAAGATTAAA
ASV04875	43	0	23	43	25	0	0	0	0	0	0	0	0	0	0	19.1429	0	0	Bacteria	Proteobacteria	Gammaproteobacteria	Oceanospirillales	Oceanospirillaceae	Marinomonas	CGCGTAGGTGGTTTGTTAAGTCTGATGTGAAATCCCAGGGCTCAACCTTGGAATGGCACCGGATACTGGCAGGCTAGAGTACGGTAGAGGGGTGTGGAATTTCCTGTGTAGCGGTGAAATGCGTAGATATAGGAAGGAACATCAGTGGCGAAGGCGACACCCTGGACTGATACTGACACTGAGGTGCGAAAGCGTGGGGAGCAAACAGGATTAGATACCCTGGTAGTCCACGCCGTAAACGATGTCTACTAGCCGTTGGGTTGTAATGACTTAGTGGCGCAGCTAACGCAATAAGTAGACCGCCTGGGGAGTACGGCCGCAAGGTTAAA
ASV05005	105	0	56	89	0	0	750	0	0	0	0	0	0	0	0	142.857	0	0	Bacteria	Proteobacteria	Gammaproteobacteria	Cellvibrionales	Halieaceae	Pseudohaliea	CGCGTAGGCGGTTTATTAAGTGATATGTGAAAGCCCCGGGCTCAACCTGGGAATTGCATGTCATACTGGTGAACTAGAGTGTGATAGAGGGAGGTAGAATTTCCTGTGTAGCGGTGAAATGCGTAGATATAGGAAGGAATACCAGTGGCGAAGGCGGCCTCCTGGATCAACACTGACGCTGAGGTGCGAAAGCGTGGGGAGCAAACAGGATTAGATACCCTGGTAGTCCACGCCGTAAACGATGACAACTAGCCGTCGGGACCCTTGAGGTTTTGGTGGCGAAGCTAACGCGATAAGTTGTCCGCCTGGGGAGTACGGCCGCAAGGCTAAA
ASV05030	18	0	0	9	0	0	31	0	0	0	0	0	0	0	0	8.28571	0	0	Bacteria	Bacteroidetes	Flavobacteriia	Flavobacteriales	Flavobacteriaceae	Cellulophaga	TCCGTAGGCGGGCCATTAAGTCAGGGGTGAAAGTTTGCAGCTCAACTGTAGAATTGCCTTTGATACTGATGGTCTTGAATTATTGTGAAGTGGTTAGAATATGTAGTGTAGCGGTGAAATGCATAGATATTACATAGAATACCGATTGCGAAGGCAGATCACTAACAATATATTGACGCTGATGGACGAAAGCGTGGGTAGCGAACAGGATTAGATACCCTGGTAGTCCACGCCGTAAACGATGGATACTAGCTGTGTGGTTTTCGGACTGCGCGGCCAAGCGAAAGTGATAAGTATCCCACCTGGGGAGTACGTTCGCAAGAATGAA
ASV05092	8	0	0	0	0	0	33	0	0	0	0	0	0	0	0	5.85714	0	0	Bacteria	Verrucomicrobia	Verrucomicrobiae	Verrucomicrobiales	Verrucomicrobiaceae	Roseibacillus	TGTGTAGGCTGCGCGGAAAGTCAAATGTGAAAGCCAGGGGCTCAACCTCTGAACTGCATTCGATACTCCCGTGCTAGAGTAATGGAGAGGTAAGTGGAATTCTCGGTGTAGCAGTGAAATGCGTAGATATCGAGAGGAACATCAATGGCGAAGGCAACTTACTGGACATTTACTGACGCTCAGACACGAAGGCTAGGGGAGCGAAAGGGATTAGATACCCCTGTAGTCCTAGCAGTAAACGGTGCTCGCTTGGTGTGGGGAGGTTCGACCCTCTCTGTGCCGGAGCTAACGCGTTAAGCGAGCCGCCTGGGAAGTACGGTCGCAAGACTAAA
ASV05126	66	0	0	141	0	0	226	0	0	0	0	0	0	0	0	61.8571	0	0	Bacteria	Bacteroidetes	Flavobacteriia	Flavobacteriales	Flavobacteriaceae	Algibacter	TCCGTAGGTGGATAATTAAGTCAGAGGTGAAAGTTTGCAGCTCAACTGTAAAATTGCCTTTGATACTGGTTATCTTGAATCATTATGAAGTAGTTAGAATATGTAGTGTAGCGGTGAAATGCATAGATATTACATAGAATACCAATTGCGAAGGCAGATTACTAATAATCGATTGACACTGATGGACGAAAGCGTGGGTAGCGAACAGGATTAGATACCCTGGTAGTCCACGCCGTAAACGATGGATACTAGCTGTTGGACTTCGGTTCAGTGGCTAAGCGAAAGTGATAAGTATCCCACCTGGGGAGTACGTTCGCAAGAATGAA
ASV05200	22	0	0	16	0	0	43	0	0	0	0	0	0	0	0	11.5714	0	0	Bacteria	Proteobacteria	Alphaproteobacteria	Rhodobacterales	Rhodobacteraceae	Octadecabacter	CACGTAGGCGGACTAATAAGTTAGAGGTGAAATCCCAGGGCTCAACCCTGGAACTGCCTTTAATACTGTTAGTCTTGAGTTCGAGAGAGGTAAGTGGAATTCCAAGTGTAGAGGTGAAATTCGTAGATATTTGGAGGAACACCAGTGGCGAAGGCGGCTTACTGGCTCGATACTGACGCTGAGGTGCGAAAGCGTGGGGAGCAAACAGGATTAGATACCCTGGTAGTCCACGCCGTAAACGATGAATGCCAGACGTCAGGGGGCTTGCCCTTTGGTGTCACACCTAACGGATTAAGCATTCCGCCTGGGGAGTACGGTCGCAAGATTAAA
ASV05322	42	28	0	100	159	0	0	0	0	0	0	0	0	32	7	47	0	19.5	Bacteria	Proteobacteria	Gammaproteobacteria	Alteromonadales	Psychromonadaceae	Psychromonas	CGCGTAGGTGGTTAATTAAGTCAGATGTGAAATCCCAGGGCTCAACCTTGGAACTGCATTTGAAACTGGTTAACTAGAGTTTTGTAGAGGGTGGTAGAATTTCAGGTGTAGCGGTGAAATGCGTAGAGATCTGAAGGAATACCAGTGGCGAAGGCGGCCACCTGGACAAAGACTGACACTGAGGCGCGAAGGCGTGGGGAGCAAACGGGATTAGATACCCCGGTAGTCCACGCAGTAAACGATGTCTATTAGAATTTTGTGGCTATATGCTGTGGGATTCAAAGCTAACGCATTAAATAGACCGCCTGGGGAGTACGGCCGCAAGGTTAAA
ASV05868	35	35	65	142	414	100	0	0	0	0	0	0	0	331	98	113	0	214.5	Bacteria	Proteobacteria	Gammaproteobacteria	Alteromonadales	Psychromonadaceae	Psychromonas	CGCGTAGGCGGTTAATTAAGTCAGATGTGAAATCCCAGGGCTCAACCTTGGAACTGCATTTGAAACTGGTTAACTAGAGTTTTGTAGAGGGTGGTAGAATTTCAGGTGTAGCGGTGAAATGCGTAGAGATCTGAAGGAATACCAGTGGCGAAGGCGGCCACCTGGACAAAGACTGACGCTGAGGCGCGAAGGCGTGGGGAGCAAACGGGATTAGATACCCCGGTAGTCCACGCAGTAAACGATGTCTATTAGAATTTTGTGGCTATATGCTGTGGGATTCAAAGCTAACGCATTAAATAGACCGCCTGGGGAGTACGGCCGCAAGGTTAAA
ASV06832	7	0	0	7	0	0	34	0	0	0	0	0	0	0	0	6.85714	0	0	Bacteria	Proteobacteria	Gammaproteobacteria	Oceanospirillales	Oleiphilaceae	Oleiphilus	CGCGTAGGTGGTTATTTAAGCCAGATGTGAAATCCCCGGGCTCAACCTGGGCACTGCATTTGGAACTGGGTAGCTAGAGTACAGGAGAGGGTGGTGGAATTTCCAGTGTAGCGGTGAAATGCGTAGAGATTGGAAGGAACATCAGTGGCGAAGGCGGCCACCTGGACTGATACTGACGCTGAGGTGCGAAAGCGTGGGGAGCAAACAGGATTAGATACCCTGGTAGTCCACGCTGTAAACGATGTCTACTAGCTGTTGGGTTCCTTGAGGACTTAGTGGCGCAGCTAACGCGATAAGTAGACCGCCTGGGGAGTACGGCCGCAAGGTTAAA
ASV07004	12	0	0	0	0	0	3	0	0	0	0	0	0	0	0	2.14286	0	0	Bacteria	Bacteroidetes	Flavobacteriia	Flavobacteriales	Flavobacteriaceae	Polaribacter	TCCGCAGGCGGTCAATTAAGTCAGAGGTGAAATCCCATAGCTCAACTATGGAACTGCCTTTGATACTGGTTGACTTGAGTCATATGGAAGTAGATAGAATGTGTAGTGTAGCGGTGAAATGCATAGATATTACACAGAATACCGATTGCGAAGGCAGTCTACTACGTATGTACTGACGCTGAGGGACGAAAGCGTGGGGAGCGAACAGGATTAGATACCCTGGTAGTCCACGCCGTAAACGATGGATACTAGTTGTTGGGTTTCGACTCAGTGACTAAGCGAAAGTGATAAGTATCCCACCTGGGGAGTACGGTCGCAAGACTGAA
ASV07108	40	0	0	71	0	0	0	0	0	0	0	0	0	0	0	15.8571	0	0	Bacteria	Proteobacteria	Gammaproteobacteria	Alteromonadales	Psychromonadaceae	Psychromonas	CGTGTAGGTGGTTAATTAAGTCAGATGTGAAAGCCCAGGGCTCAACCCTGGAACTGCATTTGAAACTGGTTAACTAGAGTTTTGTAGAGGGTGGTAGAATTTCAGGTGTAGCGGTGAAATGCGTAGAGATCTGAAGGAATACCAGTGGCGAAGGCGGCCACCTGGACAGTAACTGACACTGAGACGCGAAGGCGTGGGGAGCAAACGGGATTAGATACCCCGGTAGTCCACGCAGTAAACGATGTCTATTAGAAGTTTGTGGCTATATGCCGTGGGTTTCAAAGCTAACGCATTAAATAGACCGCCTGGGGAGTACGGCCGCAAGGTTAAA
ASV07204	56	0	0	79	0	0	464	0	0	0	0	0	0	0	0	85.5714	0	0	Bacteria	Bacteroidetes	Flavobacteriia	Flavobacteriales	Flavobacteriaceae	Nonlabens	TCCGTAGGCGGGCTAATAAGTCAGTGGTGAAATGCAGGGGCTCAACTCCGGCACTGCCATTGATACTGTTAGTCTTGAATTATTGTGAAGTGGTTAGAATATGTAGTGTAGCGGTGAAATGCTTAGATATTACATAGAATACCAATTGCGAAGGCAGATCACTAACAATATATTGACGCTGATGGACGAAAGCGTGGGTAGCGAACAGGATTAGATACCCTGGTAGTCCACGCCGTAAACGATGGTTACTAGCTGTTTGGTACAATTGAGTACTGAGTGGCCAAGCGAAAGTGATAAGTAACCCACCTGGGGAGTACGTTCGCAAGAATGAA
ASV07208	6	0	0	0	0	0	0	0	0	0	0	0	0	0	0	0.857143	0	0	Bacteria	Firmicutes	Clostridia	Clostridiales	Lachnospiraceae	Coprococcus	AGCGTAGACGGCTGTGTAAGTCTGAAGTGAAAGCCCGGGGCTCAACCCCGGGACTGCTTTGGAAACTATGCAGCTAGAGTGTCGGAGAGGTAAGTGGAATTCCCAGTGTAGCGGTGAAATGCGTAGATATTGGGAGGAACACCAGTGGCGAAGGCGGCTTACTGGACGATGACTGACGTTGAGGCTCGAAAGCGTGGGGAGCAAACAGGATTAGATACCCTGGTAGTCCACGCCGTAAACGATGACTACTAGGTGTCGGGGAGCAAAGCTCTTCGGTGCCGTAGCAAACGCAATAAGTAGTCCACCTGGGGAGTACGTTCGCAAGAATGAA
ASV07624	7	0	0	0	0	0	0	0	0	0	0	0	0	0	0	1	0	0	Bacteria	Proteobacteria	Alphaproteobacteria	Rhizobiales	Stappiaceae	Pseudovibrio	TACGTAGGCGGATTGATTAGTTAGGGGTGAAATCCCGAGGCTCAACCTCGGAACTGCCTCTAATACTGTCAATCTAGAGATCGAGAGAGGTGAGTGGAATTCCTAGTGTAGAGGTGAAATTCGTAGATATTAGGAAGAACACCAGTGGCGAAGGCGGCTCACTGGCTCGATACTGACGCTGAGGTACGAAAGCGTGGGGAGCAAACAGGATTAGATACCCTGGTAGTCCACGCCGTAAACGATGAATGCTAGCCGTCAGGTTGTTTACAACTTGGTGGCGCAGCTAACGCATTAAGCATTCCGCCTGGGGAGTACGGTCGCAAGATTAAA
ASV07784	17	0	0	0	0	0	60	0	0	0	0	0	0	0	0	11	0	0	Bacteria	Verrucomicrobia	Verrucomicrobiae	Verrucomicrobiales	Rubritaleaceae	Rubritalea	TGTGTAGGCTGCGCGGAAAGTCGGATGTGAAAGCCCAAGGCTCAACCTTGGAACTGCATCCGATACTCCCGTGCTAGAGTAATGGAGAGGTAAGTGGAATTCTCGGTGTAGCAGTGAAATGCGTAGATATCGAGAGGAACATCAATGGCGAAGGCAACTTACTGGACATTTACTGACGCTCAGACACGAAGGCTAGGGGAGCGAAAGGGATTAGATACCCCTGTAGTCCTAGCAGTAAACGGTGCTCGCTTGGTGTGGGGAGGTTCGACCCTCTCTGTGCCGGAGCTAACGCGTTAAGCGAGCCGCCTGGGAAGTACGGTCGCAAGACTAAA
ASV08490	61	0	0	30	23	0	122	0	0	0	0	0	0	0	0	33.7143	0	0	Bacteria	Proteobacteria	Gammaproteobacteria	Arenicellales	Arenicellaceae	Arenicella	CGCGTAGGTGGTTTGATAAGTTAGATGTGAAAGCCCTGGGCTTAACCTGGGAACTGCATTTAAAACTGTCTCACTAGAGTATGGTAGAGGGAAGTGGAATTCCACATGTAGCGGTGAAATGCGTAGAGATGTGGAGGAACACCAGTGGCGAAGGCGACTTCCTGGACCAATACTGACACTGAGGTGCGAAAGCGTGGGGAGCAAACAGGATTAGATACCCTGGTAGTCCACGCCGTAAACGATGTCAACTAGCCGTTGGGGGGGTTACCCTTTAGTGGCGCAGCTAACGCGATAAGTTGACCGCCTGGGGAGTACGGTCGCAAGATTAAA
ASV09211	9	0	0	0	0	0	7	0	0	0	0	0	0	0	0	2.28571	0	0	Bacteria	Proteobacteria	Alphaproteobacteria	Rhodobacterales	Rhodobacteraceae	Pseudomaribius	CGTGTAGGCTGATTAGTCAGTCAGGGGTGAAATCCCAGAGCTCAACTCTGGAACTGCCTTTGATACTGCTAGTCTTGAGACCGGTAGAGGTGAGTGGAATTCCGAGTGTAGAGGTGAAATTCGTAGATATTCGGAGGAACACCAGTGGCGAAGGCGGCTCACTGGACCGGTACTGACGCTGAGACGCGAAAGTGTGGGGAGCAAACAGGATTAGATACCCTGGTAGTCCACACCGTAAACGATGAATGCCAGCTGTCGGGTTGCATGCAATTCGGTGGCGCAGCTAACGCTTTAAGCATTCCGCCTGGGGAGTACGGCCGCAAGGTTAAA
ASV09407	23	0	0	22	0	0	80	0	0	0	0	0	0	0	0	17.8571	0	0	Bacteria	Proteobacteria	Gammaproteobacteria	Chromatiales	Granulosicoccaceae	Granulosicoccus	CGCGTAGGCGGCTTGGTCAGTCAGATGTGAAATCCCCGAGCTCAACTTGGGAACTGCATTTGATACTGCCAGGCTAGAGTATGTTAGAGGAAAGCGGAATTCCGGGTGTAGCGGTGAAATGCGTAGATATCCGGAGGAACATCAGTGGCGAAGGCGGCTTTCTGGAACAATACTGACGCTGAGGTGCGAAAGCGTGGGGAGCAAACAGGATTAGATACCCTGGTAGTCCACGCCGTAAACGATGTCAACTAGCCGTTGGGTCCATTTAAGGGCTGAGTGGCGAAGCTAACGCGATAAGTTGACCGCCTGGGGAGTACGCCGGCAACGGTAAA
ASV09473	20	0	27	48	0	0	245	0	0	0	0	0	0	0	0	48.5714	0	0	Bacteria	Bacteroidetes	Saprospiria	Saprospirales	Lewinellaceae	Portibacter	TGCGTAGGCGGAAAGATAAGTCAGAGGTGAAAGCTGGTCGCTTAACGATCAAATTGCCTTTGATACTGTTTTTCTTGAAATATGATGAGGTTGGCAGAATGTGACATGTAGCGGTGAAATGCATAGATATGTCATAGAATACCAATTGCGAAGGCAGCTGACTGGTCATTATTTGACGCTGAGGCACGAAAGCGTGGGGAGCGAACAGGATTAGATACCCTGGTAGTCCACGCCCTAAACGATGTATACTCGATGTTTGGATTTATTTCTGGGCATCCAAGGGAAACCATTAAGTATACCACCTGGGGAGTACGTCGGCAACGATGAA
ASV09968	55	0	10	38	0	0	192	0	0	0	0	0	0	0	0	42.1429	0	0	Bacteria	Bacteroidetes	Saprospiria	Saprospirales	Lewinellaceae	Portibacter	TGCGTAGGTGGCGTTATAAGTCAGAAGTGAAAGCCTGCAGCTTAACTGTGGAATTGCTTTTGAAACTGTAATGCTTGAATCAGGCTGAGGTTAGCGGAATGTGACATGTAGCGGTGAAATGCTTAGATATGTCATAGAACACCAATTGCGAAGGCAGCTGACTAGACCTGTATTGACACTGAGGCACGAAAGCGTGGGGAGCGAACAGGATTAGATACCCTGGTAGTCCACGCCCTAAACGATGCTAACTCGATGTTTGGCCCTTGTGGTTGAGCATCCAAGGGAAACCGTTAAGTTAGCCACCTGGGGAGTACGTTCGCAAGAATGAA
ASV10017	33	0	0	16	0	0	0	0	0	0	0	0	0	16	0	7	0	8	Bacteria	Proteobacteria	Gammaproteobacteria	Alteromonadales	Psychromonadaceae	Psychromonas	CGCGTAGGTGGTTAATTAAGTCAGATGTGAAAGCCCCGGGCTCAACCTGGGAACGGCATTTGAAACTGGTTAACTAGAGTTTTGTAGAGGGTGGTAGAATTTCAGGTGTAGCGGTGAAATGCGTAGAGATCTGAAGGAATACCAGTGGCGAAGGCGGCCACCTGGACAAAGACTGACACTGAGGCGCGAAGGCGTGGGGAGCAAACGGGATTAGATACCCCGGTAGTCCACGCAGTAAACGATGTCTATTAGAAGTTTGTGGCTATATGCCGTGGGTTTCAAAGCTAACGCATTAAATAGACCGCCTGGGGAGTACGGCCGCAAGGTTAAA
ASV10571	9	0	0	21	0	0	194	0	0	0	0	0	0	0	0	32	0	0	Bacteria	Bacteroidetes	Flavobacteriia	Flavobacteriales	Cryomorphaceae	Crocinitomix	TTCGCAGGCGGTTAATTAAGTCAGTGGTGAAATCTCGGGGCTCAACTCCGAAACTGCCATTGATACTGATTGACTTGAATTAAGTTGGAGTAGGCGGAATGTGTAGTGTAGCGGTGAAATGCTTAGATATTACACAGAACACCGATAGCGAAGGCAGCTTACTAAACTTATATTGACGCTCATGAACGAAAGCGTGGGGAGCGAACAGGATTAGATACCCTGGTAGTCCACGCCGTAAACTATGGTTACTCGATATTGGCGATATACTGTCAGTGTCTAAGCGAAAGTGATAAGTAACCCACCTGGGGAGTACGGTCGCAAGATTGAA
ASV10645	54	0	0	0	0	0	25	0	0	0	0	0	0	72	0	11.2857	0	36	Bacteria	Proteobacteria	Gammaproteobacteria	Alteromonadales	Pseudoalteromonadaceae	Pseudoalteromonas	TACGCAGGCGGTTTGTTAAGCGAGATGTGAAAGCCCCGGGCTCAACCTGGGAACTGCATTTCGAACTGGCAAACTAGAGTGTGATAGAGGGTGGTAGAATTTCAGGTGTAGCGGTGAAATGCGTAGAGATCTGAAGGAATACCGATGGCGAAGGCAGCCACCTGGGTCAACACTGACGCTCATGTACGAAAGCGTGGGGAGCAAACAGGATTAGATACCCTGGTAGTCCACGCCGTAAACGATGTCTACTAGAAGCTCGGAACCTCGGTTCTGTTTTTCAAAGCTAACGCATTAAGTAGACCGCCTGGGGAGTACGGCCGCAAGGTTAAA
ASV10787	9	0	0	8	0	0	128	0	0	0	0	0	0	0	0	20.7143	0	0	Bacteria	Bacteroidetes	Chitinophagia	Chitinophagales	Chitinophagaceae	Rurimicrobium	TGCGTAGGTGGGTCTTTAAGTCAGTGGTGAAATCTCCGAGCTCAACTCGGAAACTGCCATTGATACTATTGACCTTGAATTCTGCGGAGGTTAGCGGAATAAATCATGTAGCGGTGAAATGCTTAGATATGATTTAGAACACCGATTGCGAAGGCAGCTAACTACACAGATATTGACACTGAGGCACGAAAGCGTGGGGAGCGAACAGGATTAGATACCCTGGTAGTCCACGCCCTAAACGATGAATACTCGTCATTTGAGATACACTTTAAGTGACTAAGCGAAAGCATTAAGTATTCCACCTGGGGAGTACGTCCGCAAGGATGAA
ASV10932	4	3	4	3	0	0	13	0	0	0	0	0	0	0	0	3.85714	0	0	Bacteria	Proteobacteria	Alphaproteobacteria	Rhodospirillales	Rhodospirillaceae	Aliidongia	TATGTAGGCGGAACAGAAAGTCAGAAGTGAAATCCCGAGGCTCAACCTCGGAACTGCTTTTGAAACTTCTGTTCTAGTATCCCGGAGGGGTTGACGGAATTCCGAGTGTAGAGGTGAAATTCGCAGATATTCGGAGGAACACCAGTGGCGTAGGCGGTCAACTGGACGGGTATAGACGCTGAGATACGAAAGCGTGGGTAGCAAACAGGATTAGATACCCTGGTAGTCCACGCCGTAAACGATGTGTGCTAGATGTCGGGTCCATAGGATTCGGTGTCGCAGCTAACGCACTAAGCACACCGCCTGGGGAGTACGGTCGCAAGATTAAA
ASV11111	36	0	0	0	0	0	0	0	0	0	0	0	0	0	0	5.14286	0	0	Bacteria	Proteobacteria	Gammaproteobacteria	Arenicellales	Arenicellaceae	Arenicella	CGCGTAGGTGGTTTGATAAGTTAGATGTGAAAGCCCTGGGCTTAACCTAGGAATTGCATTTAAAACTGTCTCACTAGAGTATAGTAGAGGGAAGTGGAATTCCACATGTAGCGGTGAAATGCGTAGAGATGTGGAGGAACACCAGTGGCGAAGGCGACTTCCTGGACTAATACTGACACTGAGGTGCGAAAGCGTGGGGAGCAAACAGGATTAGATACCCTGGTAGTCCACGCCGTAAACGATGTCAACTAGCCGTTGGGGGGGTTACCCTTTAGTGGCAAAGCTAACGCGATAAGTTGACCGCCTGGGGAGTACGGTCGCAAGATTAAA
ASV11215	15	0	15	19	0	0	17	0	0	0	0	0	0	0	0	9.42857	0	0	Bacteria	Bacteroidetes	Flavobacteriia	Flavobacteriales	Flavobacteriaceae	Maribacter	TCCGTAGGCGGGCCGATAAGTCAGGGGTGAAAGTTTGCAGCTCAACTGTAAAATTGCCTTTGATACTGTTGGTCTTGAGTTATAGTGAAGTTGCCGGAATATGTAGTGTAGCGGTGAAATGCATAGATATTACATAGAACACCGATTGCGAAGGCAGGTGACTAACTATATACTGACGCTGATGGACGAAAGCGTGGGGAGCGAACAGGATTAGATACCCTGGTAGTCCACGCCGTAAACGATGGATACTAGCTGTCCGGAACCTTGAGTTCTGGGCGGCCAAGCGAAAGTGATAAGTATCCCACCTGGGGAGTACGTTCGCAAGAATGAA
ASV11281	104	0	160	0	0	0	11	0	0	0	0	0	0	0	0	39.2857	0	0	Bacteria	Bacteroidetes	Saprospiria	Saprospirales	Lewinellaceae	Flavilitoribacter	TGCGTAGGCGGATATATAAGTCAGAGGTGAAAGCTCGCAGCTCAACTGCGGAATTGCCTTTGATACTGTTTATCTTGAATTATGTTGAGGTTAGCGGAATGAGTCATGTAGCGGTGAAATGCATAGATATGACTTAGAACACCAATTGCGAAGGCAGCTAGCTAGGCATATATTGACGCTGAGGCACGAAAGCGTGGGGAGCGAACAGGATTAGATACCCTGGTAGTCCACGCCCTAAACGATGCTTACTCGATGTTTGTATTTATATGAGCATCCAAGGGAAACCGTTAAGTAAGCCACCTGGGGAGTACGTTCGCAAGAATGAA
ASV11557	59	0	0	13	0	0	42	0	0	0	0	0	0	0	0	16.2857	0	0	Bacteria	Proteobacteria	Deltaproteobacteria	Bdellovibrionales	Bdellovibrionaceae	Bdellovibrio	GGTGTAGGCGGAGACTTAGGTCAGAAGTGAAAGCCCTGGGCTTAACCCAGGAAGTGCTTTTGAAACCAGGTCTCTTGAGTGCAGAAGAGGAGAGTGGAATTCCTAGTGTAGTGGTGAAATACGTAGATATTAGGAGGAACACCGGCGGCGAAGGCGGCTCTCTGGTCTGTCACTGACGCTCAGACCCGAAAGCGTGGGTAGCAAACAGGATTAGATACCCTGGTAGTCCACGCCGTAAACGATGGATACTTGGTGTTGGAGGTATTGACCCCTTCAGTGCCGTAGCTAACGCGTTAAGTATCCCGCCTGAGGAGTACGGTCGCAAGATTAAA
ASV11813	8	0	0	12	0	0	32	0	0	0	0	0	0	0	0	7.42857	0	0	Bacteria	Proteobacteria	Deltaproteobacteria	Desulfobacterales	Desulfobacteraceae	Desulfatitalea	AACGCAGGCGGTCTGTTAAGTTGGGTGTGAAATCCCGGGGCTCAACCCCGGAACTGCATTCAAAACTGGCAGCCTTGAGTATGGGAGAGGGAAGCGGAATTCCTGGTGTAGAGGTGAAATTCGTAGATATCAGGAGGAACACCAGTGGCGAAAGCGGCTTCCTGGCCCAATACTGACGCTCATGTTCGAAAGCGTGGGGAGCAAACAGGATTAGATACCCTGGTAGTCCACGCCGTAAACGATGAATACTAGCTGATGGTTCTGTTACTGAATCATTGGCGCAGCTAACGCATTAAGTATTCCGCCTGGGAAGTACGGCCGCAAGGCTAAA
ASV12365	12	0	0	0	0	0	25	0	0	0	0	0	0	0	0	5.28571	0	0	Bacteria	Bacteroidetes	Flavobacteriia	Flavobacteriales	Flavobacteriaceae	Maribacter	TCCGTAGGCGGGCCGATAAGTCAGGGGTGAAAGTTTGCAGCTCAACTGTAAAATTGCCTTTGATACTGTTGGTCTTGAGTTATAGTGAAGTTGCCGGAATATGTAGTGTAGCGGTGAAATGCATAGATATTACATAGAACACCGATTGCGAAGGCAGGTGACTAACTATATACTGACGCTGATGGACGAAAGCGTGGGGAGCGAACAGGATTAGATACCCTGGTAGTCCACGCCGTAAACGATGGATACTAGCTGTCCGAGGCCTTGAGTCTTGGGCGGCCAAGCGAAAGTGATAAGTATCCCACCTGGGGAGTACGTTCGCAAGAATGAA
ASV12531	9	0	6	0	0	0	67	0	0	0	0	0	0	0	0	11.7143	0	0	Bacteria	Planctomycetes	Planctomycetacia	Pirellulales	Pirellulaceae	Rubripirellula	CACGTAGGCGGCTCGCTCAGTCAGGTGTGAAAGCCCACGGCTCAACCGTGGAACTGCATCTGATACTGGCGAGCTTGAGGATGGAAGGGGTGAGTGGAACTTCAGGTGGAACGGTGAAATGTATAGATATCTGAAGGAACACCGGTGGCGAAAGCGGCTCACTGGTCCATTTCTGACGCTGAGGTGCGAAAGCTAGGGTAGCGAACGGGATTAGATACCCCGGTAGTCCTAGCCGTAAACTATGGGTACTAGGCAATGGGACAACTTATGTGTTTCATTGCCGCAGCTAATGTGTTAAGTACCCCGCCTGGGGAGTACGCTCGCAAGGGTAAA
ASV13272	14	0	0	12	0	0	0	0	0	0	0	0	0	0	0	3.71429	0	0	Bacteria	Bacteroidetes	Bacteroidia	Bacteroidales	Porphyromonadaceae	Falsiporphyromonas	TCCGTAGGCGGCTCTGTAAGTCAGTGGTGAAATCGTGTGGCTCAACCATACAACTGCCATTGAAACTGCAGAGCTTGAGATAGATTGAAGTTGGCGGAATATAACAAGTAGCGGTGAAATGCATAGATATGTTATAGAACACCAATTGCGAAGGCAGCTGACTAAGTCTTGTCTGACGCTGAGGGACGAAAGCGTAGGTAGCGAACAGGATTAGATACCCTGGTAGTCTACGCAGTAAACGATGATTACTCGTTGCCGGCCAATTGAGGTCGGTGACCAAGCGAAAGTATTAAGTAATCCACCTGGGGAGTACGCTCGCAAGAGTGAA
ASV13686	4	0	0	8	0	0	33	0	0	0	0	0	0	0	0	6.42857	0	0	Bacteria	Proteobacteria	Deltaproteobacteria	Desulfovibrionales	Desulfovibrionaceae	Lawsonia	TGCGTAGGTGGTCATGTAAGTCAGGGGTGAAATCCCGGAGCTCAACTCCGGAACTGCCTCTGAAACTATATGACTTGAGTATCGGAGGGGATGGTGGAATTTCTAATGTAGCGGTGAAATGCGTAGAGATTAGAAGGAACACCGGTGGCGAAGGCGACCATCTGGACGATTACTGACACTGAGGTACGAAAGCGTGGGGAGCAAACAGGATTAGATACCCTGGTAGTCCACGCCCTAAACGATGGGTGCTAGCCGTCGGGCCAATAGGTTCGGTGGCGTAGCTAACGCGTTAAGCACCCCGCCTGGGGAGTACGGCCGCAAGGTTAAA
ASV14851	15	0	0	21	0	0	17	0	0	0	0	0	0	0	0	7.57143	0	0	Bacteria	Proteobacteria	Gammaproteobacteria	Thiotrichales	Thiotrichaceae	Cocleimonas	CGCGTAGGCGGCTAAATAAGTCAGATGTGAAATCCCCGGGCTCAACCTGGGAACTGCATCTGATACTGTTTAGCTAGAGTTTAGGAGAGGGAAGTAGAATTTCAGGTGTAGCGGTGAAATGCATAGAGATCTGAAGGAATACCAGTGGCGAAGGCGACTTCCTGGCCTAGAACTGACGCTGAGGTGCGAAAGCGTGGGTAGCAAACGGGATTAGATACCCCGGTAGTCCACGCCGTAAACGATGTCAACTAGTCGTTGGACCCCTTGAGGGTTTAGTGACGCAGCTAACGCATTAAGTTGACCGCCTGGGGAGTACGGTCGCAAGACTAAA
ASV15684	4	0	0	0	0	0	0	0	0	0	0	0	0	0	0	0.571429	0	0	Bacteria	Firmicutes	Clostridia	Clostridiales	Lachnospiraceae	Clostridium XlVb	TGCGTAGGCGGGTATGCAAGTCATATGTGAAATACCGGGGCTCAACTCCGGGGCTGCATAAGAAACTGTATATCTTGAGTACAGGAGAGGTAAGCGGAATTCCTAGTGTAGCGGTGAAATGCGTAGATATTAGGAGGAACACCAGTGGCGAAGGCGGCTTACTGGACTGAAACTGACGCTGAGGCACGAAAGCGTGGGGAGCAAACAGGATTAGATACCCTGGTAGTCCACGCTGTAAACGATGGATACTAGGTGTAGGGGGTATCGACCCCCTCTGTGCCGGAGCAAACGCAATAAGTATCCCACCTGGGGAGTACGACCGCAAGGTTGAA
ASV15774	14	0	0	5	0	0	0	0	0	0	0	0	0	0	0	2.71429	0	0	Bacteria	Proteobacteria	Gammaproteobacteria	Oceanospirillales	Oceanospirillaceae	Profundimonas	CGCGTAGGCGGTTATTTAAGTCAGATGTGAAAGCCCTGGGCTCAACCTAGGAACTGCACCTGATACTGGATAACTAGAGTACAGAAGAGGGTGGTGGAATTTCCTGTGTAGCGGTGAAATGCGTAGATATAGGAAGGAACATCAGTGGCGAAGGCGGCCACCTGGTCTGATACTGACGCTGAGGTGCGAAAGCGTGGGGAGCAAACAGGATTAGATACCCTGGTAGTCCACGCCGTAAACGATGTCTACTAGCCGTTGGGGAGCTTGTCTCTTTAGTGGCGCAGCTAACGCATTAAGTAGACCGCCTGGGGAGTACGGTCGCAAGATTAAA
ASV16030	28	0	0	0	0	0	20	0	0	0	0	0	0	0	0	6.85714	0	0	Bacteria	Bacteroidetes	Flavobacteriia	Flavobacteriales	Flavobacteriaceae	Tenacibaculum	TCCGCAGGCGGTCGATTAAGTTAGAGGTGAAATCCCGTCGCTCAACGACGGAACTGCCTTTAATACTGGTCGACTTGAGTCATATGGAAGTAGATAGAATAAGTAGTGTAGCGGTGAAATGCATAGATATTACTTAGAATACCGATTGCGAAGGCAGTCTACTACGTATGTACTGACGCTGAGGGACGAAAGCGTGGGGAGCGAACAGGATTAGATACCCTGGTAGTCCACGCCGTAAACGATGGATACTAGTTGTTGGGCATTAGCTCAGTGACTAAGCGAAAGTGATAAGTATCCCACCTGGGGAGTACGGTCGCAAGACTGAA
ASV16311	4	0	0	0	13	0	0	0	0	0	0	0	0	59	17	2.42857	0	38	Bacteria	Proteobacteria	Oligoflexia	Oligoflexales	Pseudobacteriovoracaceae	Pseudobacteriovorax	CGCGTAGGCGGGCATATAAGTCGACTGTGAAAGCCCCGAGCTCAACTTGGGAATTGCAGTTGAAACTGTATGTCTTGAATACTAGAGGGGGTGGCGGAATTCCTGGAGTAGAAGTGAAATTCACAGATATCAGGAGGAACACCAGAGGCGAAGGCGGCCACCTGGCTAAGTATTGACGCTGAGGCGCGAAAGCATGGGGAGCAAACAGGATTAGATACCCTGGTAGTCCATGCCGTAAACAATGGATACTAGGTGTTCGGAGATTTTAACCCTCTGAGTACCAAAGCTCACGCATTAAGTATCCCGCCTGGGGAGTACGGTCGCAAGGCTAAA
ASV16606	7	0	0	12	0	0	50	0	0	0	0	0	0	0	0	9.85714	0	0	Bacteria	Firmicutes	Bacilli	Bacillales	Bacillaceae 2	Vulcanibacillus	CCCGCAGGCGGCTTGTTAAGTTGGGTGTGAAAGCCCGGGGCTCAACCCCGGAACTGCGCCCAAAACTGATAAGCTTGAGTATAGGAGAGGAAAGCGGAATTCCTGGTGGAGAGGTGAAATTCGTAGATATCAGGAGGAACACCAGTGGCGAAAGCGGCTTTCTGGCCTAATACTGACGCTCAGGGGCGAAAGCGTGGGTAGCAAACAGGATTAGATACCCTGGTAGTCCACGCCGTAAACGATGAGTGCTAGCTGATGGGGCTCTTACCGCTTCATCGGCAAAGTTAACGCATTAAGCACTCCGCCTGGGGAGTACGGCCGCAAGGCTAAA
ASV17644	5	0	0	0	0	0	8	0	0	0	0	0	0	0	0	1.85714	0	0	Bacteria	Firmicutes	Clostridia	Clostridiales	Vallitaleaceae	Petrocella	TTCGTAGACTGTAGAGTAAGTTTTGTGTTAAAAATTGAAGCTCAACTTCTAATCCGCACAAAAAACTGCTTTACTTGAGTTTTGTACAGGAGAATATAATTTTATTTGTAAGGGTAAAATCTAACTATAAATAAAGGAATGTTTGAAGCGAAGGCGATTCTCTAGTAAAAACTGACGTTGAGGAACGAAAGTATAGGTAGCAAACAGGATTAGAAACCCTGGTAGTCTATACTGTAAATCATGAATGCTGTAATTTAACGACAATTTTTTATTTATCAAATTGTTTTGGATTTTTTAAGCTAACGCTATAAGCATTCCGCCTGAGGAGTACGATCGCAAGGTTGGA
ASV18364	4	0	0	0	0	0	37	0	0	0	0	0	0	0	0	5.85714	0	0	Bacteria	Bacteroidetes	Saprospiria	Saprospirales	Lewinellaceae	Flavilitoribacter	TGCGTAGGCGGCATTATAAGTCAGTGGTGAAAAGTCTGGGCTTAACCGAGGCCTTGCCATTGAAACTGTAAAGCTTGAAATAAGTTGAGGTAGGCGGAATGTGACATGTAGCGGTGAAATGCATAGATATGTCATAGAACACCAATTGCGAAGGCAGCTTACTAGACTTCATTTGACGCTGAGGCACGAAAGCGTGGGTAGCGAACAGGATTAGATACCCTGGTAGTCCACGCCCTAAACGATGTTTACTCGATATTTGGATCTTGTATCTGAGTGTCTAAGGGAAACCGATAAGTAAACCACCTGGGGAGTACGTTCGCAAGAATGAA
ASV18791	44	0	0	18	0	0	17	0	0	0	0	0	0	0	0	11.2857	0	0	Bacteria	Bacteroidetes	Flavobacteriia	Flavobacteriales	Flavobacteriaceae	Olleya	TCCGTAGGTGGATAATTAAGTCAGAGGTGAAATCCTGCAGCTTAACTGTAGAATTGCCTTTGATACTGGTTATCTTGAGTTATTATGAAGTAGTTAGAATATGTAGTGTAGCGGTGAAATGCATAGATATTACATAGAATACCAATTGCGAAGGCAGATTACTAATAATATACTGACACTGATGGACGAAAGCGTGGGGAGCGAACAGGATTAGATACCCTGGTAGTCCACGCCGTAAACGATGGTCACTAGCTGTTCGGACTTTGGTTTGAGTGGCTAAGCGAAAGTGATAAGTGACCCACCTGGGGAGTACGTTCGCAAGAATGAA
ASV19366	18	0	0	0	0	0	0	0	0	0	0	0	0	0	0	2.57143	0	0	Bacteria	Bacteroidetes	Flavobacteriia	Flavobacteriales	Flavobacteriaceae	Lacinutrix	TCCGTAGGTGGATAATTAAGTCAGAGGTGAAATCCTGCAGCTCAACTGTAGAATTGCCTTTGATACTGGTTATCTTGAATCATTATGAAGTAGTTAGAATATGTAGTGTAGCGGTGAAATGCATAGATATTACATAGAATACCAATTGCGAAGGCAGATTACTAATAATGTATTGACACTGATGGACGAAAGCGTGGGGAGCGAACAGGATTAGATACCCTGGTAGTCCACGCCGTAAACGATGGTTACTAGCTGTTCGGTTTTCGGACTGAGTGGCTAAGCGAAAGTGATAAGTAACCCACCTGGGGAGTACGTTCGCAAGAATGAA
ASV20951	7	0	0	16	0	0	34	0	0	0	0	0	0	0	0	8.14286	0	0	Bacteria	Bacteroidetes	Saprospiria	Saprospirales	Lewinellaceae	Portibacter	TGCGTAGGCGGCGATATAAGTCAGGTGTGAAATCCTCCAGCTAAACTGGGGAACTGCATTTGATACTGTGTTGCTTGAATCAGGCTGAGGTCAGCGGAATGTGTCATGTAGCGGTGAAATGCATAGATATGACATAGAACACCAATTGCGAAGGCAGCTGACTAGACCTGTATTGACGCTGAGGCACGAAAGCGTGGGGAGCGAACAGGATTAGATACCCTGGTAGTCCACGCCCTAAACGATGCTAACTCGATGTTTGATTAATTTTGAGCATCCAAGGGAAACCGTTAAGTTAGCCACCTGGGGAGTACGTTCGCAAGAATGAA
ASV21057	8	0	7	24	0	0	16	0	0	0	0	0	0	0	0	7.85714	0	0	Bacteria	Bacteroidetes	Saprospiria	Saprospirales	Lewinellaceae	Flavilitoribacter	TGCGTAGGCGGGCTAATAAGTCAGAGGTGAAAGCTCACAGCTTAACTGTGGAATTGCCTTTGATACTGTTAGTCTTGAATTATGTTGAGGTTAGCGGAATGAGTCATGTAGCGGTGAAATGCATAGATATGACTTAGAACACCAATTGCGAAGGCAGCTAGCTAGGCATACATTGACGCTGAGGCACGAAAGCGTGGGGAGCGAACAGGATTAGATACCCTGGTAGTCCACGCCCTAAACGATGCTTACTCGATGTTTGTATTTATATGAGCATCCAAGGGAAACCGTTAAGTAAGCCACCTGGGGAGTACGTTCGCAAGAATGAA
ASV21334	17	0	0	0	0	0	0	0	0	0	0	0	0	0	0	2.42857	0	0	Bacteria	Proteobacteria	Gammaproteobacteria	Arenicellales	Arenicellaceae	Arenicella	CGCGTAGGTGGTTTGTTAAGTTAGATGTGAAAGCCCCGGGCTTAACCTGGGAATTGCATTTAAAACTGGCTTACTAGAGTATGGTAGAGGGAAGTGGAATTCCACATGTAGCGGTGAAATGCGTAGAGATGTGGAGGAACACCAGTGGCGAAGGCGACTTCCTGGACCAATACTGACACTGAGGTGCGAAAGCGTGGGGAGCAAACAGGATTAGATACCCTGGTAGTCCACGCCGTAAACGATGTCAACTAGCCGTTGGGGGGGTTACCCTTTAGTGGCAAAGCTAACGCGATAAGTTGACCGCCTGGGGAGTACGGTCGCAAGATTAAA
ASV21750	10	0	0	0	0	0	0	0	0	0	0	0	0	0	0	1.42857	0	0	Bacteria	Actinobacteria	Actinobacteria	Bifidobacteriales	Bifidobacteriaceae	Alloscardovia	CTCGTAGGCGGTTTGTCGCGTCTGGTGTGAAAGTCCATCGCTTAACGGTGGATTGGCGCTGGGTACGGGCAGGCTAGAGTGTAGTAGGGGAGACTGGAATTCTCGGTGTAACGGTGGAATGTGTAGATATCGGGAAGAACACCAATGGCGAAGGCAGGTCTCTGGGCTATTACTGACGCTGAGGAGCGAAAGCGTGGGGAGCGAACAGGATTAGATACCCTGGTAGTCCACGCCGTAAACGGTGGATGCTGGATGTGGGGCCCGTTCCACGGGTTCCGTGTCGGAGCTAACGCGTTAAGCATCCCGCCTGGGGAGTACGGCCGCAAGGCTAAA
ASV22521	7	0	0	5	0	0	37	0	0	0	0	0	0	0	0	7	0	0	Bacteria	Bacteroidetes	Bacteroidia	Bacteroidales	Prolixibacteraceae	Tangfeifania	TGCGCAGGCGGTAATTTAAGTCAGTGGTGAAAGCCTACAGCTCAACTGTAGAACTGCCATTGAAACTGAAATACTTGAGTGTGGTAGAGGTAGGCGGAATGAGTCATGTAGCGGTGAAATGCATAGATATGACTCAGAACACCGATTGCGAAGGCAGCTTACTAAACCATTACTGACGCTCAGGCACGAAAGCGTGGGGAGCGAACAGGATTAGATACCCTGGTAGTCCACGCCCTAAACGATGTTCACTCGATATTTGCGATAAACAGTAAGTGTCCAAGCGAAAGCGTTAAGTGAACCACCTGGGGAGTACGATCGCAAGGTTGAA
ASV23901	47	0	0	0	0	0	0	0	0	0	0	0	0	0	0	6.71429	0	0	Bacteria	Firmicutes	Erysipelotrichia	Erysipelotrichales	Erysipelatoclostridiaceae	Erysipelatoclostridium	GGAGCAGGCGGCAGCAAGGGTCTGTGGTGAAAGCCTGAAGCTTAACTTCAGTAAGCCATAGAAACCAGGCAGCTAGAGTGCAGGAGAGGATCGTGGAATTCCATGTGTAGCGGTGAAATGCGTAGATATATGGAGGAACACCAGTGGCGAAGGCGACGATCTGGCCTGCAACTGACGCTCAGTCCCGAAAGCGTGGGGAGCAAATAGGATTAGATACCCTAGTAGTCCGCGCCGTAAACGATGAGTACTAAGTGTTGGATGTCAAAGTTCAGTGCTGCAGTTAACGCAATAAGTACTCCGCCTGAGTAGTACGTTCGCAAGAATGAA
ASV24667	43	0	0	0	0	0	0	0	0	0	0	0	0	0	0	6.14286	0	0	Bacteria	Firmicutes	Erysipelotrichia	Erysipelotrichales	Erysipelatoclostridiaceae	Erysipelatoclostridium	GGAGCAGGCGGCAGCAAGGGTCTGTGGTGAAAGCCTGAAGCTTAACTTCAGTAAGCCATAGAAACCAGGCAGCTAGAGTGCAGGAGAGGATCGTGGAATTCCATGTGTAGCGGTGAAATGCGTAGATATATGGAGGAACACCAGTGGCGAAGGCGACGATCTGGCCTGCAACTGACGCTCAGTCCCGAAAGCGTGGGGAGCAAATAGGATTAGATACCCTAGTAGTCCACGCCGTAAACGATGAGTACTAAGTGTTGGATGTCAAAGTTCAGTGCTGCAGTTAACGCAATAGGTACTCCGCCTGAGTAGTACGTTCGCAAGAATGAA
ASV25740	38	0	0	0	0	0	0	0	0	0	0	0	0	0	0	5.42857	0	0	Bacteria	Bacteroidetes	Bacteroidia	Bacteroidales	Bacteroidaceae	Bacteroides	AGCGTAGGCGGATTGTTAAGTCAGTTGTGAAAGTTTGCGGCTCAACCGTAAAATTGCAGTTGATACTGGCAGTCTTGAGTGCAGTAGAGGTGGGCGGAATTCGTGGTGTAGCGGTGAAATGCTTAGATATCACGAAGAACTCTGATTGCGAAGGCAGCTCACTGGAGTGTAACTGACGCTGATGCTCGAAAGTGTGGGTATCAAACAGGATTAGATACCCTGGTAGTCCACACAGTAAACGATGAATACTCGCTGTTTGCGATATACAGTAAGCGGCCAAGCGAAAGCATTAAGTATTCCACCTGGGGAGTACGCCGGCAACGGTGAA
ASV25741	38	0	0	0	0	0	0	0	0	0	0	0	0	0	0	5.42857	0	0	Bacteria	Firmicutes	Negativicutes	Acidaminococcales	Acidaminococcaceae	Phascolarctobacterium	CATGTAGGCGGCTTAATAAGTCGAGCGTGAAAATGCGGGGCTCAACCCCGTATGGCGCTGGAAACTGTTAGGCTTGAGTGCAGGAGAGGAAAGGGGAATTCCCAGTGTAGCGGTGAAATGCGTAGATATTGGGAGGAACACCAGTGGCGAAGGCGCCTTTCTGGACTGTGTCTGACGCTGAGATGCGAAAGCCAGGGTAGCGAACGGGATTAGATACCCCGGTAGTCCTGGCCGTAAACGATGGGTACTAGGTGTAGGAGGTATCGACCCCTTCTGTGACGGAGTTAACGCAATAAGTACCCCGCCTGGGGAGTACGGCCGCAAGGTTGAA
ASV26212	9	0	5	0	0	0	22	0	0	0	0	0	0	0	0	5.14286	0	0	Bacteria	Planctomycetes	Planctomycetacia	Pirellulales	Pirellulaceae	Mariniblastus	TGCGTAGGCGGATTTGTAGGTCAGATGTGAAATCCCACGGCTCAACCGTGGAACTGCGTTTGAAACCACAAGTCTTGAGGGGATCAGAGGAGAGCGGAACTGATGGTGGAGCGGTGAAATGCGTTGATATCATCAGGAACACCGGTGGCGAAAGCGGCTCTCTGGGATCTTTCTGACGCTGAGGCACGAAAGCTAGGGGAGCGAACGGGATTAGATACCCCGGTAGTCCTAGCTGTAAACGATCTGTACTAGTCCGTGGGAACTTCCACATTTTCTCGGACGTAGCGAAAGTGTTAAGTACAGCGCCTGGGGAGTATGGTCGCAAGGCTGAA
ASV27742	30	0	0	0	0	0	0	0	0	0	0	0	0	0	0	4.28571	0	0	Bacteria	Firmicutes	Negativicutes	Acidaminococcales	Acidaminococcaceae	Phascolarctobacterium	CATGTAGGCGGCTTAATAAGTCGAGCGTGAAAATGCGGGGCTCAACCCCGTATGGCGCTGGAAACTGTTAGGCTTGAGTGCAGGAGAGGAAAGGGGAATTCCCAGTGTAGCGGTGAAATGCGTAGATATTGGGAGGAACACCAGTGGCGAAGGCGCCTTTCTGGACTGTGTCTGACGCTGAGATGCGAAAGCCAGGGTAGCGAACGGGATTAGATACCCCGGTAGTCCTGGCCGCAAACGATGGGTACTAGGTGTAGGAGGTATCGACCCCTTCTGTGCCGGAGTTAACGCAATAAGTACCCCGCCCGGGGAGTACGGCCGCAAGGTTGAA
ASV27743	4	0	9	0	0	0	17	0	0	0	0	0	0	0	0	4.28571	0	0	Bacteria	Proteobacteria	Gammaproteobacteria	Arenicellales	Arenicellaceae	Arenicella	CGCGTAGGTGGTTTGATAAGTTAGATGTGAAAGCCCTGGGCTTAACCTAGGAATTGCATTTAAAACTGTCTCACTAGAGTATAGTAGAGGGAAGTGGAATTCCACATGTAGCGGTGAAATGCGTAGAGATGTGGAGGAACACCAGTGGCGAAGGCGACTTCCTGGACTAATACTGACACTGAGGTGCGAAAGCGTGGGGAGCAAACAGGATTAGATACCCTGGTAGTCCACGCCGTAAACGATGTCAACTAGCCGTTGGGGGGGTTACCCTTTAGTGGCGCAGCTAACGCGATAAGTTGACCGCCTGGGGAGTACGGTCGCAAGATTAAA
ASV27986	8	0	0	0	0	0	0	0	0	0	0	0	0	0	0	1.14286	0	0	Bacteria	Proteobacteria	Gammaproteobacteria	Alteromonadales	Alteromonadaceae	Paraglaciecola	CACGCAGGCGGTTTGTTAAGCGAGATGTGAAAGCCCCGGGCTCAACCTGGGAGGGTCATTTCGAACTGGCAGACTAGAGTTTTGGAGAGGGGAGTGGAATTCCAGGTGTAGCGGTGAAATGCGTAGATATCTGGAGGAACATCAGTGGCGAAGGCGACTCCCTGGCCAATAACTGACGCTCATGTGCGAAAGTGTGGGTAGCGAACAGGATTAGATACCCTGGTAGTCCACACCGTAAACGCTGTCTACTAGCTGTTTGTGGATTTAATCCGTGAGTAGCGAAGCTAACGCGATAAGTAGACCGCCTGGGGAGTACGGCCGCAAGGTTAAA
ASV28075	22	0	0	0	0	0	0	0	0	0	0	0	0	0	0	3.14286	0	0	Bacteria	Bacteroidetes	Flavobacteriia	Flavobacteriales	Flavobacteriaceae	Wenyingzhuangia	TTCGTAGGCGGGCTAATCAGTCAGAGGTGAAATCCAGCAGCTTAACTGTTGAACTGCCTTTGATACTGTTAGTCTTGAGTCATATTGAAGTGGATAGAATATGTAGTGTAGCGGTGAAATGCATAGAGATTACATAGAATACCGATTGCGAAGGCAGTCCACTAAGTATCGACTGACGCTGATGAACGAAAGCGTGGGGAGCGAACGGGATTAGATACCCCGGTAGTCCACGCCGTAAACGATGGACACTAGTTGTTGGGCATTAGCTCAGTGACTAAGCGAAAGTGATAAGTGTCCCACCTGGGGAGTACGGTCGCAAGATTGAA
ASV28326	28	0	0	0	0	0	0	0	0	0	0	0	0	0	0	4	0	0	Bacteria	Proteobacteria	Gammaproteobacteria	Oceanospirillales	Oceanospirillaceae	Marinomonas	CGCGTAGGTGGTTTGTTAAGTCTGATGTGAAATCCCAGGGCTCAACCTTGGAATGGCACCAGATACTGGCAGGCTAGAGTATGGTAGAGGGGTGTGGAATTTCCTGTGTAGCGGTGAAATGCGTAGATATAGGAAGGAACATCAGTGGCGAAGGCGACACCCTGGACTAATACTGACACTGAGGTGCGAAAGCGTGGGGAGCAAACAGGATTAGATACCCTGGTAGTCCACGCCGTAAACGATGTCTACTAGCCGTTGGGTTGTAATGACTTAGTGGCGCAGCTAACGCAATAAGTAGACCGCCTGGGGAGTACGGCCGCAAGGTTAAA
ASV28327	28	0	0	0	0	0	0	0	0	0	0	0	0	0	0	4	0	0	Bacteria	Bacteroidetes	Flavobacteriia	Flavobacteriales	Flavobacteriaceae	Wenyingzhuangia	TTCGTAGGCGGGCTAATCAGTCAGAGGTGAAATCCAGCAGCTTAACTGTTGAACTGCCTTTGATACTGTTAGTCTTGAGTGATATGGAAGTGGATAGAATATGTAGTGTAGCGGTGAAATGCATAGATATTACATAGAATACCGATTGCGAAGGCAGTCCACTACGTATGTACTGACGCTGAGGAACGAAAGCGTGGGGAGCGAACGGGATTAGATACCCCGGTAGTCCACGCCGTAAACGATGGACACTAGTTGTTGGGATTTATCTCAGTGACTAAGCGAAAGTGATAAGTGTCCCACCTGGGGAGTACGGTCGCAAGATTGAA
ASV28328	28	0	0	0	0	0	0	0	0	0	0	0	0	0	0	4	0	0	Bacteria	Firmicutes	Negativicutes	Acidaminococcales	Acidaminococcaceae	Phascolarctobacterium	CATGTAGGCGGCTTAATAAGTCGAGCGTGAAAATGCGGGGCTCAACCCCGTATGGCGCTGGAAACTGTTAGGCTTGAGTGCAGGAGAGGAAAGGGGAATTCCCAGTGTAGCGGTGAAATGCGTAGATATTGGGAGGAACACCAGTGGCGAAGGCGCCTTTCTGGACTGTGTCTGACGCTGAGATGCGAAAGCCAGGGTAGCGAACGGGATTAGATACCCCGGTAGTCCTGGCCGTAAACGATGGGTACTAGGTGTAGGAGGTATCGACCCCTTCTGTGCCGGAGTTAACGCAATAAGGACCCCGCCTGGGGAGTACGGCCGCAAGGTTGAA
ASV28667	27	0	0	0	0	0	0	0	0	0	0	0	0	0	0	3.85714	0	0	Bacteria	Bacteroidetes	Flavobacteriia	Flavobacteriales	Flavobacteriaceae	Maribacter	TCCGTAGGCGGGCCGATAAGTCAGGGGTGAAAGTTTGCAGCTCAACTGTAAAATTGCCTTTGATACTGTTGGTCTTGAGTTATAGTGAAGTTGCCGGAATATGTAGTGTAGCGGTGAAATGCATAGATATTACATAGAACACCGATTGCGAAGGCAGGTGACTAACTATATACTGACGCTGATGGACGAAAGCGTGGGGAGCGAACAGGATTAGATACCCTGGTAGTCCACGCCGTAAACGATGGATACTAGCTGTCCGGGTCCTTGAGGCCTGGGCGGCCAAGCGAAAGTGATAAGTATCCCACCTGGGGAGTACGTTCGCAAGAATGAA
ASV28727	9	0	0	0	0	0	0	0	0	0	0	0	0	0	0	1.28571	0	0	Bacteria	Proteobacteria	Gammaproteobacteria	Arenicellales	Arenicellaceae	Arenicella	CGCGTAGGTGGCTTATTAAGTCAGATGTGAAAGCCCCGGGCTTAACCTGGGAACTGCATTTGATACTGATTCGCTAGAGTATGGTAGAGGGAAGTGGAATTCCACATGTAGCGGTGAAATGCGTAGAGATGTGGAGGAACACCAGTGGCGAAGGCGACTTCCTGGACCAATACTGACACTGAGGTGCGAAAGCGTGGGGAGCAAACAGGATTAGATACCCTGGTAGTCCACGCCGTAAACGATGTCAACTAGCCGTTGGGGGGGTTACCCTTTAGTGGCGCAGCTAACGCGATAAGTTGACCGCCTGGGGAGTACGGTCGCAAGATTAAA
ASV30067	23	0	0	0	0	0	0	0	0	0	0	0	0	0	0	3.28571	0	0	Bacteria	Actinobacteria	Actinobacteria	Bifidobacteriales	Bifidobacteriaceae	Bifidobacterium	CTCGTAGGCGGTTCGTCGCGTCCGGTGTGAAAGTCCATCGCTTAACGGTGGATCCGCGCCGGGTACGGGCGGGCTTGAGTGCGGTAGGGGAGACTGGAATTCCCGGTGTAACGGTGGAATGTGTAGATATCGGGAAGAACACCAATGGCGAAGGCAGGTCTCTGGGCCGTTACTGACGCTGAGGAGCGAAAGCGTGGGGAGCGAACAGGATTAGATACCCTAGTAGTCCACGCCGTAAACGGTGGATGCTGGATGTGGGGCCCGTTCCACGGGTTCCGTGTCGGAGCTAGCGCGTTAAGCATCCCGCCTGGGGAGTACGGCCGCAAGGCTAAA
ASV30903	21	0	0	0	0	0	0	0	0	0	0	0	0	0	0	3	0	0	Bacteria	Proteobacteria	Deltaproteobacteria	Desulfovibrionales	Desulfovibrionaceae	Bilophila	CACGTAGGCGGCTTGGTAAGTCAGGGGTGAAATCCCACAGCCCAACTGTGGAACTGCCTTTGATACTGCCAGGCTTGAGTACCGGAGAGGGTGGCGGAATTCCAGGTGTAGGAGTGAAATCCGTAGATATCTGGAGGAACACCGGTGGCGAAGGCGGCCACCTGGACGGTAACTGACGCTGAGGTGCGAAAGCGTGGGTAGCAAACAGGATTAGATACCCTGGTAGTCCACGCTGTAAACGATGGGTGCTGGGTGCTGGGATGTATGTCTCGGTGCCGTAGCTAACGCGATAAGCACCCCGCCTGGGGAGTACGGCCGCAAGGTTAAA
ASV32276	18	0	0	0	0	0	0	0	0	0	0	0	0	0	0	2.57143	0	0	Bacteria	Firmicutes	Negativicutes	Veillonellales	Veillonellaceae	Megasphaera	CGCGCAGGCGGCATCGCAAGTCGGTCTTAAAAGTGCGGGGCTTAACCCCGTGAGGGGACCGAAACTGTGAAGCTCGAGTGTCGGAGAGGAAAGCGGAATTCCTAGTGTAGCGGTGAAATGCGTAGATATTAGGAGGAACACCAGTGGCGAAAGCGGCTTTCTGGACGACAACCGACGCTGAGGCTCGAAAGCGTGGGGAGCAAACAGGATTAGATACCCTGGTAGTCCACGCCGTAAACGATGAGTGCTAAGTGTTGGAGGGTTTCCGCCCTTCAGTGCTGCAGCTAACGCATTAAGCACTCCGCCTGGGGAGTACGACCGCAAGGTTGAA
ASV32277	18	0	0	0	0	0	0	0	0	0	0	0	0	0	0	2.57143	0	0	Bacteria	Actinobacteria	Coriobacteriia	Coriobacteriales	Atopobiaceae	Lancefieldella	CTCGTAGGCGGTCTGTTAGGTCGGGAGTTAAATCCGGGGGCTCAACCCCCGTTCGCTCCCGATACCGGCAGACTTGAGTTTGGTAGGGGAAGGTGGAATTCCTAGTGTAGCGGTGGAATGCGCAGATATTAGGAAGAACACCAGTGGCGAAGGCGGCCTTCTGGGCCATAACTGACGCTGAGGAGCGAAAGCTAGGGGAGCAAACAGGATTAGATACCCTAGTAGTCCTAGCCGTAAACGATGGACACTAGGTGTGGGGGAATGTTTCTTCCGTGCCGCAGCTAACGCATTAAGTGTCCCGCCTGGGGAGTACGGCCGCAAGGCTAAA
ASV33412	16	0	0	0	0	0	0	0	0	0	0	0	0	0	0	2.28571	0	0	Bacteria	Firmicutes	Negativicutes	Acidaminococcales	Acidaminococcaceae	Phascolarctobacterium	CGCGTAGGCGGCATCGCAAGTCGGTCTTAAAAGTGCGGGGCTTAACCCCGTGAGGGGACCGAAACTGTGAAGCTCGAGTGTCGGAGAGGAAAGGGGAATTCCCAGTGTAGCGGTGAAATGCGTAGATATTGGGAGGAACACCAGTGGCGAAGGCGCCTTTCTGGACTGTGTCTGACGCTGAGATGCGAAAGCCAGGGTAGCGAACGGGATTAGATACCCCGGTAGTCCTGGCCGTAAACGATGGGTACTAGGTGTAGGAGGTATCGACCCCTTCTGTGCCGGAGTTAACGCAATAAGTACCCCGCCTGGGGAGTACGGCCGCAAGGTTGAA
ASV34075	15	0	0	0	0	0	0	0	0	0	0	0	0	0	0	2.14286	0	0	Bacteria	Firmicutes	Negativicutes	Acidaminococcales	Acidaminococcaceae	Phascolarctobacterium	CATGTAGGCGGCTTAATAAGTCGAGCGTGAAAATGCGGGGCTCAACCCCGTATGGCGCTGGAAACTGTTAGGCTTGAGTGCAGGAGAGGAAAGGGGAATTCCCAGTGTAGCGGTGAAATGCGTAGATATTAAGAGGAACACCAGTGGCGAAAGCGGCTTTCTGGACGACAACTGACGCTGAGGCGCGAAAGCCAGGGGAGCAAACGGGATTAGATACCCCGGTAGTCCTGGCCGTAAACGATGGATACTAGGTGTAGGAGGTATCGACTCCTTCTGTGCCGGAGTTAACGCAATAAGTATCCCGCCTGGGGAGTACGGCCGCAAGGCTGAA
ASV35438	13	0	0	0	0	0	0	0	0	0	0	0	0	0	0	1.85714	0	0	Bacteria	Firmicutes	Bacilli	Lactobacillales	Lactobacillaceae	Weissella	AGCGCAGACGGTTATTTAAGTCTGAAGTGAAAGCCCTCAGCTCAACTGAGGAATTGCTTTGGAAACTGGATGACTTGAGTGCAGTAGAGGAAAGTGGAACTCCATGTGTAGCGGTGAAATGCGTAGATATATGGAAGAACACCAGTGGCGAAGGCGGCTTTCTGGACTGTAACTGACGTTGAGGCTCGAAAGTGTGGGTAGCAAACAGGATTAGATACCCTGGTAGTCCACACCGTAAACGATGAGTGCTAGGTGTTTGAGGGTTTCCGCCCTTAAGTGTCGCAGCTAACGCATTAAGCACTCCGCCTGGGGAGTACGACCGCAAGGTTGAA
ASV36054	10	0	0	0	0	0	0	0	0	0	0	0	0	0	0	1.42857	0	0	Bacteria	Proteobacteria	Alphaproteobacteria	Rhodobacterales	Rhodobacteraceae	Rubricella	TACGCAGGCGGTTTAGTAAGTTGGATGTGAAAGCCCAGGGCTCAACCCTGGAACTGCATTCAAAACTGCTAGACTTGAGTACGAGAGAGGAGAGCGGAATTCCTGGTGTAGAGGTGAAATTCGTAGATATCAGGAGGAACACCCGTGGCGAAAGCGGCTCTCTGGCTCGATACTGACGCTCATGTACGAAAGCGTGGGGAGCAAACAGGATTAGATACCCTGGTAGTCCACGCCGTAAACGATGAATGCTAGCCGATGGAATGATTACCGTTTCATTGGCGTCGCTAACGCTTTAAGCATTCCGCCTGGGGAGTACGGTCGCAAGACTAAA
ASV36258	12	0	0	0	0	0	0	0	0	0	0	0	0	0	0	1.71429	0	0	Bacteria	Proteobacteria	Betaproteobacteria	Burkholderiales	Sutterellaceae	Duodenibacillus	TGCGCAGGCGGTTGGGCAAGACAGATGTGAAATCCCCGGGCTTAACCTGGGAACTGCATTTGTGACTGTCCGACTGGAGTATGTCAGAGGGGGGTGGAATTCCAAGTGTAGCAGTGAAATGCGTAGATATTTGGAAGAACACCGATGGCGAAGGCAGCCCCCTGGGGCAAAACTGACGCTCATGCACGAAAGCGTGGGGAGCAAACAGGATTAGATACCCTGGTAGTCCACGCCGTAAACGATGTCGACTTGGAGGTTGTGCCCTCGAGGCGTGGCTTCCGGAGCTAACGCGTTAAGTCGACCGCCTGGGGAGTACGGCCGCAAGGTTAAA
ASV37108	11	0	0	0	0	0	0	0	0	0	0	0	0	0	0	1.57143	0	0	Bacteria	Bacteroidetes	Flavobacteriia	Flavobacteriales	Flavobacteriaceae	Amniculibacterium	TCCGTAGGCGGGCTTATAAGTCAGAGGTGAAATCCCATCGCTCAACGATGGAACTGCCTTTGATACTGTAGGTCTTGAATATATTTGAAGTAGGCGGAATATGTAGTGTAGCGGTGAAATGCATAGATATTACATAGAACACCAATTGCGAAGGCAGCTTACTAAGATATTATTGACGCTGATGGACGAAAGCGTGGGTAGCGAACGGGATTAGATACCCCGGTAGTCCACGCCGTAAACGATGCTAACTCGGTGCTTGTCTACTTGAAGATGAGTGCCAAAGCGAAAGTATTAAGTTAGCCACCTGGGGAGTACGCTGGCAACAGTGAA
ASV38071	10	0	0	0	0	0	0	0	0	0	0	0	0	0	0	1.42857	0	0	Bacteria	Proteobacteria	Betaproteobacteria	Burkholderiales	Sutterellaceae	Duodenibacillus	TGCGCAGGCGGTTGGGTAAGACAGATGTGAAATCCCCGGGCTTAACCTGGGAACTGCATTTGTGACTGTCCGACTGGAGTATGTCAGAGGGGGGTGGAATTCCAAGTGTAGCAGTGAAATGCGTAGATATTTGGAAGAACACCGATGGCGAAGGCAGCCCCCTGGGGCAAAACTGACGCTCATGCACGAAAGCGTGGGGAGCAAACAGGATTAGATACCCTGGTAGTCCACGCCGTAAACGATGTCGACTTGGAGGTTGTGCCCTCGAGGCGTGGCTTCCGGAGCTAACGCGTTAAGTCGACCGCCTGGGGAGTACGGCCGCAAGGTTAAA
ASV38072	10	0	0	0	0	0	0	0	0	0	0	0	0	0	0	1.42857	0	0	Bacteria	Firmicutes	Negativicutes	Veillonellales	Veillonellaceae	Megasphaera	CGCGCAGGCGGCATCGCAAGTCGGTCTTAAAAGTGCGGGGCTTAACCCCGTGAGGGGACCGAAACTGTGAAGCTCGAGTGTCGGAGAGGAAAGCGGAATTCCTAGTGTAGCGGTGAAATGCGTAGATATTAGGAGGAACACCAGTGGCGAAAGCGGCTTTCTGGACGACAACTGACGCTGAGGCGCGAAAGCCAGGGGAGCAAACGGGATTAGATACCCCGGTAGTCCTGGCCGTAAACGGTGGGTACTAGGTGTAGGAGGTATCGACCCCTTCTGTGCCGGAGTTAACGCAATAAGTACCCCGCCTGGGGAGTACGGCCGCAAGGTTGAA
ASV38418	5	0	3	0	0	0	0	0	0	0	0	0	0	0	0	1.14286	0	0	Bacteria	Proteobacteria	Alphaproteobacteria	Rhodobacterales	Rhodobacteraceae	Aliiroseovarius	TACGTAGGCGGATTAGTCAGTCAGAGGTGAAATCCCAGGGCTCAACCCTGGAACTGCCTTTGATACTGCTAGTCTTGAGTTCGAGAGAGGTGAGTGGAATTCCGAGTGTAGAGGTGAAATTCGTAGATATTCGGAGGAACACCAGTGGCGAAGGCGGCTCACTGGCTCGATACTGACGCTGAGGTACGAAAGTGTGGGGAGCAAACAGGATTAGATACCCTGGTAGTCCACACCGTAAACGATGAATGCCAGTCGTCGGGCAGTATACTGTTCGGTGACACACCTAACGGATTAAGCATTCCGCCTGGGGAGTACGGTCGCAAGATTAAA
ASV40298	8	0	0	0	0	0	0	0	0	0	0	0	0	0	0	1.14286	0	0	Bacteria	Firmicutes	Bacilli	Lactobacillales	Carnobacteriaceae	Isobaculum	AGCGCAGGCGGTTTCTTAAGTCTGATGTGAAAGCCCCCGGCTCAACCGGGGAGGGTCATTGGAAACTGGGAGACTTGAGTGCAGAAGAGGAGAGTGGAATTCCATGTGTAGCGGTGAAATGCGTAGATATATGGAGGAACACCAGTGGCGAAGGCGGCTCTCTGGTCTGTAACTGACGCTGAGGCTCGAAAGCGTGGGGAGCAAACAGGATTAGATACCCTGGTAGTCCACGCTGTAAACGATGTCGATTTGGAGGTTGTGCCCTTGAGGCGTGGCTTCCGGAGCTAACGCGTTAAATCGACCGCCTGGGGAGTACGGCCGCAAGGTTAAA
ASV41640	7	0	0	0	0	0	0	0	0	0	0	0	0	0	0	1	0	0	Bacteria	Verrucomicrobia	Verrucomicrobiae	Verrucomicrobiales	Rubritaleaceae	Rubritalea	AGCGTAGGCGGCGTGGTAAGTCAGATGTGAAATCTGGGGGCTCAACCTCCAAACTGCATTCGATACTGCCGTGCTAGAGTAATGGAGAGGTAACTGGAATTCTCAGTGTAGCAGTGAAATGCGTGGATATTGAGAGGAAGACCAATGGCGAAAGCAGGTTACTGGACATTTACTGACGCTGAGGCTCGAAGGCTAGGGTAGCGAAAGGGATTAGATACCCCTGTAGTCCTAGCAGTAAACGATGTGCGCTTGGTGTGGGAGGGTTCGACCCCTTCTGTGCCGGAGCTAACGCGTTAAGCGCACCGCCTGGGGAGTACGGTCGCAAGACTAAA
ASV41641	7	0	0	0	0	0	0	0	0	0	0	0	0	0	0	1	0	0	Bacteria	Bacteroidetes	Flavobacteriia	Flavobacteriales	Flavobacteriaceae	Wenyingzhuangia	TTCGTAGGCGGGCTAATCAGTCAGAGGTGAAATCCAGCAGCTTAACTGTTGAACTGCCTTTGATACTGTTAGTCTTGAGTTATATGGAAGTAGATAGAATATGTAGTGTAGCGGTGAAATGCATAGATATTACATAGAATACCGATTGCGAAGGCAGTCTACTACGTATATACTGACGCTGATGAACGAAAGCGTGGGGAGCGAACGGGATTAGATACCCCGGTAGTCCACGCCGTAAACGATGGACACTAGTTGTTGGGCATTAGCTCAGTGACTAAGCGAAAGTGATAAGTGTCCCACCTGGGGAGTACGGTCGCAAGATTGAA
ASV41642	7	0	0	0	0	0	0	0	0	0	0	0	0	0	0	1	0	0	Bacteria	Proteobacteria	Alphaproteobacteria	Rickettsiales	Rickettsiaceae	Occidentia	CGCGTAGGCGGACTAGTAAGTTGGAAGTGAAAGCCCGGGGCTCAACCCCGGAACTGCTTTCAAAACTGCTAGTCTTGAGTAAAGTAAGGGGTGATGGAATTCCTAGTGTAGAGGTGAAATTTTTAGATATTAGGAGGAACACCGGTGGCGAAAGCGGTCACCTGGACTTCAACTGACGCTGAGGCGCGAAAGCGTGGGGAGCAAACAGGATTAGATACCCTGGTAGTCCACGCCGTAAACAATGAGTGCTAGATATCGGGAAATTTATTTTTCGGTTTCGCAGCTAACGCATTAAGCACTCCGCCTGGGGACTACAATCGCAAGATTAAA
ASV41643	7	0	0	0	0	0	0	0	0	0	0	0	0	0	0	1	0	0	Bacteria	Bacteroidetes	Flavobacteriia	Flavobacteriales	Flavobacteriaceae	Wenyingzhuangia	TTCGTAGGCTGTTCAATCAGTCAGAGGTGAAATCCCATCGCTTAACGATGGCACTGCCTTTGATACTGTTGAGCTTGAGTTATATGGAAGTAGATAGAATATGTAGTGTAGCGGTGAAATGCATAGATATTACATAGAATACCGATTGCGAAGGCAGTCTACTACGTATATACTGACGCTGATGAACGAAAGCGTGGGGAGCGAACGGGATTAGATACCCCGGTAGTCCACGCCGTAAACGATGGACACTAGTTGTTGGGTTTTTGCTCAGTGACTAAGCGAAAGTGATAAGTGTCCCACCTGGGGAGTACGGTCGCAAGATTGAA
ASV43177	6	0	0	0	0	0	0	0	0	0	0	0	0	0	0	0.857143	0	0	Bacteria	Bacteroidetes	Sphingobacteriia	Sphingobacteriales	Sphingobacteriaceae	Mucilaginibacter	TGCGTAGGCGGCTTTTTAAGTCAGGGGTGAAAGACGGTAGCTCAACTATCGCAGTGCCCTTGATACTGAAGAGCTTGAATGTACTTGAGGTAGGCGGAATGTGACAAGTAGCGGTGAAATGCATAGATATGTCACAGAACACCAATTGCGAAGGCAGCTTACTAAAGTATGATTGACGCTGAGGCACGAAAGCGTGGGGATCAAACAGGATTAGATACCCTGGTAGTCCACGCCCTAAACGATGAACACTCGATGTTGGCGATATACGGTCAGCGTCTAAGCGAAAGCGTTAAGTGTTCCACCTGGGGAGTACGCCCGCAAGGGTGAA
ASV44950	5	0	0	0	0	0	0	0	0	0	0	0	0	0	0	0.714286	0	0	Bacteria	Bacteroidetes	Bacteroidia	Bacteroidales	Muribaculaceae	Paramuribaculum	TGCGCAGGCGGAAGCGCAAGTCAGCGGTAAAATTGAGAGGCTCAACCTCTTCCCGCCGTTGAAACTGCGTTTCTTGAGTGGGCGAGAAGTACGCGGAATGCGTGGTGTAGCGGTGAAATGCATAGATATCACGCGGAACTCCGATTGCGAAGGCAGCGTACCGGCGCCCAACTGACGCTCATGCACGAAAGCGTGGGTATCGAACAGGATTAGATACCCTGGTAGTCCACGCAGTAAACGATGAATACTCGCTGTCCGGGGAGATTGGTCTCTGGGCGGCCAAGCGAAAGCGTTAAGTATTCCACCTGGGGAGTACGCCGGCAACGGTGAA
ASV44951	5	0	0	0	0	0	0	0	0	0	0	0	0	0	0	0.714286	0	0	Bacteria	Acidobacteria	Acidobacteria_Gp3	Bryobacter	Bryobacter	Bryobacter	TTCGTAGGCGGTTTGATAAGTTGGATATGAAAGACCGGAGCTCAACTCCGTGTTTGTGTTCAAAACTGTTAAACTAGAATTAGGGAGAGGTAAGCGGAATTCTAAGTGTAGGGGTGCAATCCGTAGATACTTAGAGGAACACCAAAAGCGAAGGCAGCTTACTGGAACTATATTGACGCTGAGGAACGAAAGCGTGGGTAGCGAAAAGGATTAGATACCCTTGTAGTCCACGCCCTAAACGATGATAACTAAGTGTTGCATTTTGGTGCAGTGCTGAAGCTAACGCGTTAAGTTATCCACCTGAGGAGTACGGTCGCAAGATTAAA
ASV47043	4	0	0	0	0	0	0	0	0	0	0	0	0	0	0	0.571429	0	0	Bacteria	Bacteroidetes	Bacteroidia	Bacteroidales	Marinilabiliaceae	Mangroviflexus	TACGTAGGTGGGCTATTAAGTCAGTGGTGAAAGCCTGCAGCTTAACTGTAGAATTGCCATTGAAACTGATAGTCTTGAGTATGGATGAGGTGGTTGGAATATATCATGTAGCGGTGAAATGCTTAGATATGATATAGAACACCGATTGCGAAGGCAGATCACTAAACCATTACTGACACTGAGGTACGAAAGCATGGGGAGCGAACAGGATTAGATACCCTGGTAGTCCATGCCGTAAACGATGTTTACTCGCTGTTGGCGATATACTGTCAGCGGCTAAGCGAAAGCATTAAGTAAACCACCTGGGGAGTACGATCGCAAGGTTGAA
ASV47044	4	0	0	0	0	0	0	0	0	0	0	0	0	0	0	0.571429	0	0	Bacteria	Firmicutes	Clostridia	Clostridiales	Ruminococcaceae	Sporobacter	CGTGTAGGTGGAGATGCAAGTTGGGAGTGAAATCCATGGGCTCAACCCATGAACTGCTCTCAAAACTGTATCCCTTGAGTATCGGAGAGGCAAGCGGAATTCCTAGTGTAGCGGTGAAATGCGTAGATATTAGGAGGAACACCAGTGGCGAAGGCGGCTTGCTGGACGACAACTGACGCTGAGGCGCGAAAGCGTGGGGAGCAAACAGGATTAGATACCCTGGTAGTCCACGCCGTAAACGATGAATACTAGGTGTGGGGGGACTGACCCCCTCCGTGCCGCAGTTAACACAATAAGTATTCCACCTGGGGAGTACGACCGCAAGGTTGAA
ASV49484	3	0	0	0	0	0	0	0	0	0	0	0	0	0	0	0.428571	0	0	Bacteria	Bacteroidetes	Bacteroidia	Bacteroidales	Prolixibacteraceae	Roseimarinus	TGCGTAGGTGGTCTTATAAGTCAGAAGTGAAATCTTGCCGCTTAACGGTAAAACTGCTTTTGAAACTGTAGGACTTGAATTTAGGAGAGGTAGGCGGAATGAGTAATGTAGCGGTGAAATGCATAGATATTACTCAGAACACCGATTGCGTAGGCAGCTTACTATACTAATATTGACACTGAGGCACGAAAGCGTGGGTATCGAACAGGATTAGATACCCTGGTAGTCCACGCCGTAAACGATGTTCACTCGCTGTTTGGGATACACACTAAGCGGCCAAGCGAAAGCATTAAGTGAACCACCTGGGGAGTACGTTGGCAACAATGAA
ASV49485	3	0	0	0	0	0	0	0	0	0	0	0	0	0	0	0.428571	0	0	Bacteria	Firmicutes	Clostridia	Clostridiales	Ruminococcaceae	Lawsonibacter	CGTGTAGGCGGGAATGCAAGTCAGATGTGAAAACTATGGGCTCAACCCATAGCCTGCATTTGAAACTGTATTTCTTGAGTGCTGGAGAGGCAATCGGAATTCCGTGTGTAGCGGTGAAATGCGTAGATATACGGAGGAACACCAGTGGCGAAGGCGGATTGCTGGACAGTAACTGACGCTGAGGCGCGAAAGCGTGGGGAGCAAACAGGATTAGATACCCTGGTAGTCCACGCCGTAAACGATGGATGCTAGGTGTGGGGGGACTGACCCCCTCCGTGCCGCAGCTAACGCAATAAGTATCCCACCTGGGGAGTACGATCGCAAGGTTGAA
ASV52610	2	0	0	0	0	0	0	0	0	0	0	0	0	0	0	0.285714	0	0	Bacteria	Firmicutes	Clostridia	Clostridiales	Ruminococcaceae	Lawsonibacter	CGTGTAGGCGGGAATGCAAGTCAGATGTGAAAACTATGGGCTCAACCCATAGCCTGCATTTGAAACTGTATTTCTTGAGTGCTGGAGAGGCAATCGGAATTCCGTGTGTAGCGGTGAAATGCGTAGATATACGGAGGAACACCAGTGGCGAAGGCGGATTGCTGGACAGTAACTGACGCTGAGGCGCGAAAGCGTGGGGAGCAAACAGGATTAGATACCCTGGTAGTCCACGCCGTAAACGATGAATACTAGGTGTGGGGGGACTGACCCCCTCCGTGCCGCAGTTAACACAATAAGTATTCCACCTGGGGAGTACGACCGCAAGGTTGAA
ASV52611	2	0	0	0	0	0	0	0	0	0	0	0	0	0	0	0.285714	0	0	Bacteria	Firmicutes	Clostridia	Clostridiales	Ruminococcaceae	Cellulosibacter	CGTGTAGGCGGCTTTTTAAGTCTGGAGTGAAAGCCCCATTTTCAAGGTGGGGAGTGCTTTGGAGACTGGAGAGCTTGAGTGCGGAAGAGGTAAGTGGAATTCCCAGTGTAGCGGTGAAATGCGTAGAGATTGGGAGGAACACCAGTGGCGAAGGCGACTTACTGGGCCGTAACTGACGCTGAGGCGCGAAAGCGTGGGGAGCGAACAGGATTAGATACCCTGGTAGTCCACGCGGTAAACGATGAATGCTAGGTGTAGGGGGTATCGACCCCTCCTGTGCCGGAGTTAACACAATAAGCATTCCGCCTGGGGAGTACGGCCGCAAGGTTGAA
ASV05105	0	118	0	200	1074	124	0	0	0	0	0	0	0	0	0	216.571	0	0	Bacteria	Proteobacteria	Gammaproteobacteria	Alteromonadales	Psychromonadaceae	Psychromonas	CGCGTAGGTGGTTTATTAAGTCAGATGTGAAAGCCCAGGGCTCAACCCTGGAACAGCATTTGAAACTGGTAGACTAGAGTTTTGTAGAGGGTGGTAGAATTTCAGGTGTAGCGGTGAAATGCGTAGAGATCTGAAGGAATACCAGTGGCGAAGGCGGCCACCTGGACAAAGACTGACACTGAGGCGCGAAGGCGTGGGGAGCAAACGGGATTAGATACCCCGGTAGTCCACGCAGTAAACGATGTCTATTAGAAGTTTGTGGCTATATGCCGTGGGTTTCAAAGCTAACGCATTAAATAGACCGCCTGGGGAGTACGGCCGCAAGGTTAAA
ASV05177	0	34	17	0	17	0	0	0	0	0	0	0	0	22	0	9.71429	0	11	Bacteria	Bacteroidetes	Saprospiria	Saprospirales	Saprospiraceae	Phaeodactylibacter	TGCGTAGGCGGGCTATTAAGTCAGAGGTGAAAGCTACAAGCTTAACTTGTAAATTGCCTTTGATACTGATAGTCTTGAATTAGGTTGAGGTTAGCGGAATGTGGCATGTAGCGGTGAAATGCATAGATATGCCATAGAACACCAATTGCGAAGGCAGCTGGCTAGGCCTTAATTGACGCTGAGGCACGAAAGCGTGGGGAGCGAACAGGATTAGATACCCTGGTAGTCCACGCCCTAAACGATGCTTACTCGACGTTTGTCCTTAGGGATGAGCGTCTAAGGGAAACCACTAAGTAAGCCACCTGGGGAGTACGTCGGCAACGATGAA
ASV05745	0	4	39	0	21	0	0	0	0	0	0	0	0	0	3	9.14286	0	1.5	Bacteria	Bacteroidetes	Saprospiria	Saprospirales	Lewinellaceae	Portibacter	TGCGTAGGTGGTTTAATAAGTCAGAAGTGAAAGCTGGTCGCTTAACGATCAAATTGCTTTTGATACTGTTAGACTTGAATCAGGTTGAGGTTAGCGGAATGTGACATGTAGCGGTGAAATGCATAGATATGTCATAGAACACCAATTGCGAAGGCAGCTGGCTAGACCTGTATTGACACTGAGGCACGAAAGCGTGGGGAGCGAACAGGATTAGATACCCTGGTAGTCCACGCCCTAAACGATGCTAACTCGATGTTTGGAACGTAGTTTTGAGCATCCAAGCGAAAGCGTTAAGTTAGCCACCTGGGGAGTACGTTCGCAAGAATGAA
ASV06007	0	6	5	0	7	0	0	0	0	0	0	0	0	8	0	2.57143	0	4	Bacteria	Proteobacteria	Oligoflexia	Bacteriovoracales	Halobacteriovoraceae	Halobacteriovorax	TACGTAGGCGGTTCTATAAGTCAGGTGTGAAATCTTGGGGCTCAACCCCGAAACTGCGCCTGAAACTGTAGAACTAGAATCTTGGAGGGGAAGGTAGAATTTCGCATGTAGGGGTAAAATCCGTAGAGATGCGAAGGAACATCAGAGGCGAAGGCGACCTTCTGGACAAGTATTGACGCTGAGGTACGAAAGCGTGGGGAGCAAACAGGATTAGATACCCTGGTAGTCCACGCCGTAAACGATGAGCACTAGTTATAGCGGGTATTAACCCCTGCTGTGACGTAGCTAACGCATTAAGTGCTCCGCCTGGGGAGTACGGTCGCAAGACTAAA
ASV06435	0	20	0	24	540	35	0	0	0	0	0	0	0	188	47	88.4286	0	117.5	Bacteria	Proteobacteria	Gammaproteobacteria	Alteromonadales	Psychromonadaceae	Psychromonas	CGCGTAGGCGGTTAATTAAGTCAGATGTGAAATCCCAGGGCTCAACCTTGGAACTGCATTTGATACTGATTGACTAGAGTTTTGTAGAGGGTGGTAGAATTTCAGGTGTAGCGGTGAAATGCGTAGAGATCTGAAGGAATACCAGTGGCGAAGGCGGCCACCTGGACAAAGACTGACGCTGAGGCGCGAAGGCGTGGGGAGCAAACGGGATTAGATACCCCGGTAGTCCACGCAGTAAACGATGTCTATTAGAATTTTGTGGCTATATGCTGTGGGATTCAAAGCTAACGCATTAAATAGACCGCCTGGGGAGTACGGCCGCAAGGTTAAA
ASV07604	0	221	0	180	306	0	0	0	0	0	0	0	0	0	0	101	0	0	Bacteria	Proteobacteria	Gammaproteobacteria	Alteromonadales	Psychromonadaceae	Psychromonas	CGCGTAGGTGGTTAATTAAGTCAGATGTGAAAGCCCAGGGCTCAACCCTGGAACTGCATTTGAAACTGGTTAACTAGAGTTTTGTAGAGGGTGGTAGAATTTCAGGTGTAGCGGTGAAATGCGTAGAGATCTGAAGGAATACCAGTGGCGAAGGCGGCCACCTGGACAAAGACTGACACTGAGGCGCGAAGGCGTGGGGAGCAAACGGGATTAGATACCCCGGTAGTCCACGCAGTAAACGATGTCTATTAGAAGTTTGTGGCTATATGCCGTGGGTTTCAAAGCTAACGCATTAAATAGACCGCCTGGGGAGTACGGCCGCAAGGTTAAA
ASV07783	0	10	7	0	8	0	0	0	0	0	0	0	0	0	0	3.57143	0	0	Bacteria	Proteobacteria	Oligoflexia	Oligoflexales	Pseudobacteriovoracaceae	Pseudobacteriovorax	CTCGTAGGCTGGTTTGAAAGTTGACTGTGAAAGTCCTGCGCTCAACGTGGGAATTGCAGTCAAAACTACAAGTCTTGAATACCTGAGGGGATAGTGGAATTCCTGGTGTAGCAGTGAAATGCATAGATATCAGGAGGAACATCAGAGGCGAAAGCGGCTATCTGGCAGTGTATTGACGCTGAGGAGCGAAAGCGTGGGGAGCAAACAGGATTAGATACCCTGGTAGTCCACGCCGTAAACGATGGATACTAGGTGTTTGGAGTATTTAACCCTCTGAGTACCGGAGTTCACGCATTAAGTATCCCGCCTGGGGACTACGGTCGCAAGGCTAAA
ASV09326	0	29	27	0	195	0	0	0	0	0	0	0	0	0	0	35.8571	0	0	Bacteria	Planctomycetes	Planctomycetacia	Pirellulales	Pirellulaceae	Mariniblastus	TGCGTAGGCGGGTTTATAGGTCAGATGTGAAAGCCCACGGCTCAACCGTGGAATTGCGTTTGAAACCATAAGCCTTGAGGGGATCAGAGGAGAGCGGAACTGATGGTGGAGCGGTGAAATGCGTTGATATCATCAGGAACACCGGTGGCGAAAGCGGCTCTCTGGGATCCTTCTGACGCTGAGGCACGAAAGCTAGGGTAGCGAACGGGATTAGATACCCCGGTAGTCCTAGCTGTAAACGATGAGTACTAGTCCGTGGGGACTCCCACATCTTCTCGGACGTAGCGAAAGTGTTAAGTACTCCGCCTGGGGAGTATGGTCGCAAGGCTGAA
ASV10867	0	35	40	0	122	3	52	0	0	0	0	0	0	0	10	36	0	5	Bacteria	Proteobacteria	Deltaproteobacteria	Desulfuromonadales	Geobacteraceae	Geothermobacter	CGTGTAGGCGGTCTTATAAGTCTGATGTGAAAGCCCGGGGCTCAACCCCGGAAGTGCATTGGATACTGTTTGACTAGAGGATTGGAGAGGGAAGTGGAATTCCTGGTGTAGGGGTGAAATCCGTAGATATCAGGAGGAACATCAAAAGCGAAGGCAGCTTCCTGGCCAATAACTGACGCTGAGACGCGAAAGCGTGGGGAGCAAACAGGATTAGATACCCTGGTAGTCCACGCCGTAAACGATGGGTACTAGTCGTCGGATTTCCTAATAGATTCGGTGACGTCGCTAACGCATTAAGTACCCCGCCTGGGAAGTACGGTCGCAAGATTAAA
ASV17371	0	6	0	0	0	0	0	0	0	0	0	0	0	0	0	0.857143	0	0	Bacteria	Proteobacteria	Gammaproteobacteria	Alteromonadales	Colwelliaceae	Colwellia	TGCGTAGGTGGTTTGTTAAGCAAGATGTGAAAGCCCCGGGCTCAACCTGGGAACTGCATTTTGAACTGGCAGACTAGAGTTTTGTAGAGGGTAGTGGAATTTCCAGTGTAGCGGTGAAATGCGTAGAGATTGGAAGGAACATCAGTGGCGAAGGCGGCTACCTGGACAGAGACTGACACTGAGGCACGAAAGCGTGGGGAGCAAACAGGATTAGATACCCTGGTAGTCCACGCCGTAAACGATGTCAACTAGCCGTCTGTAGACTTGATCTGTGGGTGGCGTAGCTAACGCGCTAAGTTGACCGCCTGGGGAGTACGGCCGCAAGGTTAAA
ASV33416	0	5	0	0	0	0	0	0	0	0	0	0	0	0	0	0.714286	0	0	Bacteria	Proteobacteria	Alphaproteobacteria	Rhodospirillales	Thalassospiraceae	Magnetovibrio	CGTGTAGGCGGGCTGACAAGCCAGAGGTGAAATCCCAGAGCTCAACTCTGGAACTGCCTTTGGAACTGTCAGCCTAGAATCTTGGAGGGGGTGGTGGAATTCCTAGTGTAGAGGTGAAATTCGTAGATATTAGGAGGAACACCGGTGGCGAAGGCGACCACCTGGACAAGTATTGACGCTGAGACGCGAAAGCGTGGGGAGCAAACAGGATTAGATACCCTGGTAGTCCACGCCGTAAACGATGAGTGCTAGCTGTTGGGACCTTAGGTCTCAGTGGCGACGCTAACGCATTAAGCACTCCGCCTGGGGAGTACGGTCGCAAGATTAAA
ASV47045	0	4	0	0	0	0	0	0	0	0	0	0	0	0	0	0.571429	0	0	Bacteria	Proteobacteria	Gammaproteobacteria	Arenicellales	Arenicellaceae	Arenicella	CGCGTAGGTGGTTGTTTAAGTTAGATGTGAAAGCCCTGGGCTTAACCTAGGAATTGCATTTAAAACTGGGCAACTAGAGTATGGTAGAGGGAAGTGGAATTCCACATGTAGCGGTGAAATGCGTAGAGATGTGGAGGAACACCAGTGGCGAAGGCGACTTCCTGGACCAATACTGACACTGAGGTGCGAAAGCGTGGGGAGCAAACAGGATTAGATACCCTGGTAGTCCACGCCGTAAACGATGTCAACTAGCCGTTGGAGGGGTTACCCTTTAGTGGCAAAGCTAACGCGATAAGTTGACCGCCTGGGGAGTACGGTCGCAAGATTAAA
ASV03378	0	0	3	23	0	0	38	0	0	0	0	0	0	0	0	9.14286	0	0	Bacteria	Proteobacteria	Alphaproteobacteria	Sphingomonadales	Erythrobacteraceae	Altererythrobacter	AACGTAGGCGGTCTATCAAGTCAGGGGTGAAATCCCGGGGCTCAACCCCGGAACTGCCCTTGAAACTGATAAACTAGAATCCTGGAGAGGTTAGTGGAATTCCGAGTGTAGAGGTGAAATTCGTAGATATTCGGAAGAACACCAGTGGCGAAGGCGACTGACTGGACAGGTATTGACGCTGAGGTTCGAAAGCGTGGGGAGCAAACAGGATTAGATACCCTGGTAGTCCACGCCGTAAACGATGATAACTAGCTGTTCGGGCTCATAGAGCCTGAGTGGCGCAGCTAACGCATTAAGTTATCCGCCTGGGGAGTACGGTCGCAAGATTAAA
ASV03565	0	0	5	0	0	0	24	0	0	0	0	0	0	0	0	4.14286	0	0	Bacteria	Proteobacteria	Gammaproteobacteria	Chromatiales	Granulosicoccaceae	Granulosicoccus	CGCGTAGGCGGCTTTGTCAGTCAGGTGTGAAATCCCCGAGCTCAACTTGGGAACTGCATTTGATACTGCAAGGCTAGAGTATGTTAGAGGAAAGCGGAATTCCGGGTGTAGCGGTGAAATGCGTAGATATCCGGAGGAACATCAGTGGCGAAGGCGGCTTTCTGGAACAATACTGACGCTGAGGTGCGAAAGCGTGGGGAGCAAACAGGATTAGATACCCTGGTAGTCCACGCCGTAAACGATGTCAACTAGCCGTTGGGTCCATTTAAGGGCTGAGTGGCGAAGCTAACGCGATAAGTTGACCGCCTGGGGAGTACGCCGGCAACGGTAAA
ASV04713	0	0	9	0	0	0	0	0	0	0	0	0	0	0	0	1.28571	0	0	Bacteria	Proteobacteria	Gammaproteobacteria	Gammaproteobacteria_incertae_sedis	Candidatus Carsonella	Candidatus Carsonella	TTCGTAGGCTGTGATGATAGTTATTTGTTAATTTTTAAAGCTTAACTTTAAACAGGCTTATAAAACTTCATTGCTTTGAGTTTTTTTCAGAAAAATAGAATTTTACAAGTAGAGGTAAAACTCATAGATATGTAAAGGAATACCGTTTAAGCGAAAGCGATTTTTTAGTAAAAACTGACGCTGAGGAACGAAAATATGGTTAGCAAACAGAATTAGATACTCTGGTAGTCCATATTGTAAATTTTGAGTGCTGTAATTTAAATTTCATTAGATTTTTTAAGCTAACGCTATAAGCACTTCGCCTGAGGAGTACGGTCGCAAGGCTAGA
ASV05909	0	0	4	0	0	0	0	0	0	0	0	0	0	0	0	0.571429	0	0	Bacteria	Proteobacteria	Betaproteobacteria	Burkholderiales	Sutterellaceae	Parasutterella	TGCGCAGGCGGTTGAGTAAGACAGATGTGAAATCCCCGAGCTTAACTCGGGAATGGCATATGTGACTGCTCGACTAGAGTGTGTCAGAGGGAGGGGGAATTCCACGTGTAGCAGTGAAATGCGTAGATATGTGGAAGAACACCGATGGCGAAGGCAGCCTCCTGGGACATAACTGACGCTCAGGCACGAAAGCGTGGGGAGCAAACAGGATTAGATACCCTGGTAGTCCACGCCCTAAACGATGTTAACTAGTTGTTGGGAAGTAAAATTCTCAGTAACGCAGCCAACGCGAGAAGTTAACCGCCTGGGAAGTACGGTCGCAAGACTAAA
ASV06049	0	0	8	0	0	0	0	0	0	0	0	0	0	0	0	1.14286	0	0	Bacteria	Proteobacteria	Gammaproteobacteria	Thiotrichales	Thiotrichaceae	Cocleimonas	CGCGTAGGCGGTTAGATAAGTCAGATGTGAAATCCCCGGGCTCAACCTGGGAACTGCATCTGAAACTGTTTAACTAGAGTTTAGGAGAGGGAAGTAGAATTTCAGGTGTAGCGGTGAAATGCATAGAGATCTGAAGGAATACCAGTGGCGAAGGCGACTTCCTGGCCTAGAACTGACGCTGAGGTGCGAAAGCGTGGGTAGCAAACGGGATTAGATACCCCGGTAGTCCACGCCGTAAACGATGTCAACTAGTCGTTGGACCCCTTGAGGGTTTAGTGACGCAGCTAACGCATTAAGTTGACCGCCTGGGGAGTACGGTCGCAAGACTAAA
ASV06662	0	0	13	0	15	0	32	0	0	0	0	0	0	0	4	8.57143	0	2	Bacteria	Bacteroidetes	Saprospiria	Saprospirales	Saprospiraceae	Membranicola	TGCGCAGGCGGATTAATAAGTCAGAGGTGAAATCTCTCAGCTTAACTGAGGAACTGCCTTTGAAACTGTTAGTCTTGAAATATGGTGAGGTTGGCGGAATGAGTCATGTAGCGGTGAAATGCATAGATATGACTTAGAACACCGATTGCGAAGGCAGCTAACTGGCCATCATTTGACGCTCAGGCACGAAAGCGTGGGGAGCGAACAGGATTAGATACCCTGGTAGTCCACGCCCTAAACGATGTATACTCGGCGTTTGATCTTCGGATTGGGCGCCCAAGGGAAACCGTTAAGTATACCACCTGGGGAGTACGTTCGCAAGAATGAA
ASV08242	0	0	3	3	13	0	0	0	0	0	0	0	0	0	0	2.71429	0	0	Bacteria	Bacteroidetes	Cytophagia	Cytophagales	Fulvivirgaceae	Fulvivirga	TGCGTAGGCGGCTTTTTAAGTCAGTGGTGAAAGCCTGGCGCTCAACGCCAGAATTGCCATTGATACTGAAAAGCTTGAGTCAAGAAGAGGTAAGCAGAATTCATGGTGTAGCGGTGAAATGCATAGATACCATGAGGAATTCCAATAGCGAAGGCAGCTTACTGGTCTTTGACTGACGCTGAGGCACGAAAGCGTGGGGAGCAAACAGGATTAGATACCCTGGTAGTCCACGCTGTAAACGATGATTACTAGATATACACGCTTGTCGTGTGTGTCCAAGCGAAAGCGTTAAGTAATCCACCTGGGGAGTACGCGCGCAAGCGTGAA
ASV08308	0	0	6	0	0	0	0	0	0	0	0	0	0	0	0	0.857143	0	0	Bacteria	Bacteroidetes	Saprospiria	Saprospirales	Lewinellaceae	Flavilitoribacter	TGCGTAGGCGGTTTGATAAGTCAGAAGTGAAAAGTCCGAGCTTAACTTGGGCCTTGCTTTTGATACTGTCAGACTTGAATTAGGCTGAGGTTAGCGGAATGTGACATGTAGCGGTGAAATGCATAGATATGTCATAGAACACCAATTGCGAAGGCAGCTAGCTAGACCTTAATTGACGCTGAGGCACGAAAGCGTGGGGAGCGAACAGGATTAGATACCCTGGTAGTCCACGCCCTAAACGATGCTTACTCGGTGTTTGGGCCATGAGCTTGAGCACCTAAGGGAAACCAATAAGTAAGCCACCTGGGGAGTACGTTCGCAAGAATGAA
ASV16674	0	0	3	0	0	0	0	0	0	0	0	0	0	0	0	0.428571	0	0	Bacteria	Bacteroidetes	Bacteroidia	Bacteroidales	Prolixibacteraceae	Prolixibacter	TTCGTAGGCGGTAATATAAGTCAGTGGTGAAATCCTGCAGCTCAACTGTAGAACTGCCATTGAAACTGTATTACTTGAGTATACTTGAGGTAGGCGGAATATGTAGTGTAGCGGTGAAATGCTTAGATATTACATAGAACACCGATTGCGAAGGCAGCTTACTAAGGTATAACTGACGCTGATGAACGAAAGCGTGGGGAGCGAACAGGATTAGATACCCTGGTAGTCCACGCCGTAAACGATGATTACTCGCTGTAGGCGATACACAGTCTGTGGCTAAGCGAAAGTTTTAAGTAATCCACCTGGGGAGTACGATCGCAAGATTGAA
ASV18010	0	0	9	0	0	0	0	0	0	0	0	0	0	0	0	1.28571	0	0	Bacteria	Bacteroidetes	Saprospiria	Saprospirales	Saprospiraceae	Membranicola	TGCGCAGGCGGATTAATAAGTCAGAGGTGAAAGCTCTCAGCTTAACTGAGGAACTGCCTTTGATACTGTTAGTCTTGAAATATGGTGAGGTTGGCGGAATGAGTCATGTAGCGGTGAAATGCATAGATATGACTTAGAACACCGATTGCGAAGGCAGCTAACTGGCCATCATTTGACGCTCAGGCACGAAAGCGTGGGGAGCGAACAGGATTAGATACCCTGGTAGTCCACGCCCTAAACGATGTATACTCGGCGTTTGATCTTCGGATTGGGCGCCCAAGGGAAACCGTTAAGTATACCACCTGGGGAGTACGTTCGCAAGAATGAA
ASV29802	0	0	11	0	0	0	0	0	0	0	0	0	0	0	0	1.57143	0	0	Bacteria	Verrucomicrobia	Opitutae	Puniceicoccales	Puniceicoccaceae	Ruficoccus	TTCGTAGGTGGATTTTTAAGTCAGATATGAAAGACCGAAGCTCAACTTCGCGTTTGTGTTTGAAACTGGAAATCTAGAGTTAGGAAGAGGTAAGCGGAATTCTAAGTGTAGGGGTGCAATCCGTAGATACTTAGAAGAACACCAAAAGCGAAGGCAGCTTACTGGTACTATACTGACACTGAGGAACGAAAGCGTGGGGAGCGAAAGGGATTAGATACCCCTGTAGTCCACGCCCTAAACGATGATAACTAAGTGTTGGGATTTATCCCAGTGCTGTAGCTAACGCGTTAAGTTATCCACCTGAGGAGTACGGTCGCAAGATTAAA
ASV31762	0	0	19	0	0	0	0	0	0	0	0	0	0	0	0	2.71429	0	0	Bacteria	Proteobacteria	Oligoflexia	Oligoflexales	Pseudobacteriovoracaceae	Pseudobacteriovorax	CGCGTAGGCGGGCATACAAGTCGGCTGTGAAAGCCCCGAGCTCAACTTGGGAATTGCAGTCGAAACTATTTGTCTTGAATACTAGAGGGGGTGGCGGAATTCCTGGAGTAGAAGTGAAATTCACAGATATCAGGAGGAACACCAGAGGCGAAGGCGGCCACCTGGCTAAGTATTGACGCTGAGGCGCGAAAGCATGGGGAGCAAACAGGATTAGATACCCTGGTAGTCCATGCCGTAAACAATGGATACTAGGTGTTCGGAGTATTTAACCCTCTGAGTACCAAAGCTCACGCATTAAGTATCCCGCCTGGGGAGTACGGTCGCAAGGCTAAA
ASV34716	0	0	4	0	0	0	10	0	0	0	0	0	0	0	0	2	0	0	Bacteria	Proteobacteria	Alphaproteobacteria	Rhodobacterales	Rhodobacteraceae	Monaibacterium	TACGCAGGCGGTCTAGTAAGTTGGGTGTGAAAGCCCGGGGCTCAACCCCGGAACTGCATTCAAAACTGCTAAACTTGAGTACGAGAGAGGAGAGCGGAATTCCTGGTGTAGAGGTGAAATTCGTAGATATCAGGAGGAACACCCGTGGCGAAAGCGGCTCTCTGGCTCGATACTGACGCTCATGTACGAAAGCGTGGGGAGCAAACAGGATTAGATACCCTGGTAGTCCACGCCGTAAACGATGAATGCTAGCCGATGGACTAATTACCGGTTCATTGGCGTCGCTAACGCTTTAAGCATTCCGCCTGGGGAGTACGGTCGCAAGACTAAA
ASV41644	0	0	7	0	0	0	0	0	0	0	0	0	0	0	0	1	0	0	Bacteria	Proteobacteria	Alphaproteobacteria	Rickettsiales	Rickettsiaceae	Occidentia	CGCGTAGGCGGACTAATAAGTTGGGAGTGAAAGCCCCGGGCTTAACCTCGGAACTGCTTTCAAAACTGTTAGTCTAGAGTGAAGTAGGGGGTGATGGAATTCCTAGTGTAGAGGTGAAATTCTTAGATATTAGGAGGAACACCGGTGGCGAAGGCGGTCACCTGGACTTCAACTGACGCTGAGGCGCGAAAGCGTGGGGAGCAAACAGGATTAGATACCCTGGTAGTCCACGCCGTAAACGATGAGTGCTAGATATCGGGAATTTATTTTTCGGTTTCGCAGCTAACGCATTAAGCACTCCGCCTGGGGACTACGATCGCAAGATTAAA
ASV43146	0	0	3	0	0	0	0	0	0	0	0	0	0	0	0	0.428571	0	0	Bacteria	Proteobacteria	Gammaproteobacteria	Immundisolibacterales	Immundisolibacteraceae	Immundisolibacter	CGCGTAGGCGGCTTGTTAAGTCGGATGTGAAATCCCTGGGCTCAACCCGGGAACTGCATTCGATACTGGCAGGCTAGAGTGTGAAAGAGGAAAGTGGAATTCCGGGTGTAGCGGTGAAATGCGTAGATATCCGGAGGAACATCAGTGGCGAAGGCGACTTTCTGGTTCAACACTGACGCTGAGGTGCGAAAGCGTGGGGAGCAAACAGGATTAGATACCCTGGTAGTCCACGCCGTAAACGATGTCAACTAGCCGTCGGGCCTATTTAAAGGTTTGGTGGCGAAGCTAACGCGATAAGTTGACCGCCTGGGGAGTACGCCGGCAACGGTAAA
ASV43178	0	0	6	0	0	0	0	0	0	0	0	0	0	0	0	0.857143	0	0	Bacteria	Proteobacteria	Gammaproteobacteria	Thiotrichales	Francisellaceae	Cysteiniphilum	TTCGTAGGTGGTTAGATAAGTCAGATGTGAAAGCCCTGGGCTCAACCTAGGAACTGCATTTGATACTGTTTAACTAGAGTTTACTAGAGGATTGGGGAATTTCCGGTGTAGCGGTGAAATGCGTAGAGATCGGAAGGAACATCAATGGCGAAGGCAACAATCTGGGGTTAAACTGACACTGAGGGACGAAAGCGTGGGTAGCAAACAGGATTAGATACCCTGGTAGTCCACGCTGTAAACGATGAGTACTAGCTGTTGGTTCTGGTGTAAAAGAATTAGTGGCGCAGCTAACGCGATAAGTACTCCGCCTGGGGACTACGGCCGCAAGGTTAAA
ASV44952	0	0	5	0	0	0	0	0	0	0	0	0	0	0	0	0.714286	0	0	Bacteria	Firmicutes	Bacilli	Bacillales	Staphylococcaceae	Salinicoccus	CGCGTAGGCGGTTTCTTAAGTCTGATGTGAAAGCCCCCGGCTCAACCGGGGAGGGTCATTGGAAACTGGGGAACTTGAGTGCAGAAGAGGAGAGTGGAATTCCATGTGTAGCGGTGAAATGCGCAGAGATATGGAGGAACACCAGTGGCGAAGGCGGCTCTCTGGTCTGTAACTGACGCTGATGTGCGAAAGCGTGGGGATCAAACAGGATTAGATACCCTGGTAGTCCACGCCGTAAACGATGAGTGCTAAGTGTTAGGGGGTTTCCGCCCCTTAGTGCTGCAGCAAACGCATTAAGCACTCCGCCTGGGGAGTACGACCGCAAGGTTGAA
ASV44953	0	0	5	0	0	0	0	0	0	0	0	0	0	0	0	0.714286	0	0	Bacteria	Firmicutes	Clostridia	Clostridiales	Lachnospiraceae	Clostridium XlVa	AGCGTAGACGGCATTGCAAGCCAGATGTGAAAGCCCGGGGCTCAACCCCGGGACTGCATTTGGAACTGTAGAGCTAGAGTGTCGGAGAGGCAAGTGGAATTCCTAGTGTAGCGGTGAAATGCGTAGATATTAGGAGGAACACCAGTGGCGAAGGCGGCTTGCTGGACGATGACTGACGTTGAGGCTCGAAAGCGTGGGGAGCAAACAGGATTAGATACCCTGGTAGTCCACGCCGTAAACGATGAATACTAGGTGTCGGGGCCCATAAGGGCTTCGGTGCCGCAGCAAACGCAATAAGTATTCCACCTGGGGAGTACGTTCGCAAGAATGAA
ASV44954	0	0	5	0	0	0	0	0	0	0	0	0	0	0	0	0.714286	0	0	Bacteria	Proteobacteria	Oligoflexia	Bacteriovoracales	Bacteriovoracaceae	Peredibacter	CGCGCAGGCGGATTAATAAGTCAGGTGTGAAATCTCGGAGCTTAACTCCGAAAGTGCATCTGAAACTGTTGATCTAGAGTTATCTAGAGGGAAGGGGAATTTCACGTGTAGGGGTAAAATCCGTAGAGATGTGAAGGAACGCCAGAGGCGAAGGCGCCTTCCTGGGGATTAACTGACGCTGAGGCGCGAAAGCGTGGGGAGCAAACAGGATTAGATACCCTGGTAGTCCACGCCGTAAACGATGAGCACTAGATTTTGGGGGTATTGACCCCTTCAGAATCGCAGCTAACGCATTAAGTGCTCCGCCTGGGGAGTACGGCCGCAAGGCTAAA
ASV44955	0	0	5	0	0	0	0	0	0	0	0	0	0	0	0	0.714286	0	0	Bacteria	Proteobacteria	Gammaproteobacteria	Arenicellales	Arenicellaceae	Arenicella	CGCGTAGGCGGTTTGACAAGTCAGATGTGAAAGCCCCGGGCTTAACCTGGGAACTGCATCTGAAACTGTCTCACTAGAGTATGGTAGAGGGAAGTGGAATTCCACATGTAGCGGTGAAATGCGTAGAGATGTGGAGGAACACCAGTGGCGAAGGCGACTTCCTGGACCAATACTGACGCTGAGGTGCGAAAGCGTGGGGAGCAAACAGGATTAGATACCCTGGTAGTCCACGCCGTAAACGATGTCAACTAGCCGTTGGGGGGGTTACCTCTTAGTGGCGCAGCTAACGCGATAAGTTGACCGCCTGGGGAGTACGGTCGCAAGATTAAA
ASV44956	0	0	5	0	0	0	0	0	0	0	0	0	0	0	0	0.714286	0	0	Bacteria	Bacteroidetes	Bacteroidia	Bacteroidales	Marinilabiliaceae	Labilibacter	TACGTAGGCGGAATAATAAGTCAGTGGTGAAATCTTGCAGCTTAACTGTAAAACTGCCATTGATACTGTTGTTCTTGAGTATAGTTGGAGTAGATGGAATGTGTTGTGTAGCGGTGAAATGCATTGATATAACACAGAACACCAATCGCGAAAGCAGTCTACTAAGCTATTACTGACGCTGAGGTACGAAAGCATGGGGAGCGAACAGGATTAGATACCCTGGTAGTCCATGCCGTAAACGATGATTACTCGATATTGGCATTTATGTCAGTGTCCAAGCGAAAGTATTAAGTAATCCACCTGGGGAGTACGATCGCAAGGTTGAA
ASV49486	0	0	3	0	0	0	0	0	0	0	0	0	0	0	0	0.428571	0	0	Bacteria	Lentisphaerae	Lentisphaeria	Lentisphaerales	Lentisphaeraceae	Lentisphaera	TCCGCAGGGGGTTTACTAAGTCAGATGTGAAAGTCGGCGGCTTAACTGCCGAAGTGCATTTGAAACTGGTAAACTAGAGTATGTTAGAGGTAAGCGGAATTCGTGGTGTAGCGGTGGAATGCGTAGATATCACGAGGAAGACCAAAGGCGAAGGCAGCTTACTGGGACATAACTGACCCTCAGGGACGAAGGCTAAGGTAGCGAAAAGGATTAGATACCCTTGTAGTCTTAGCAGTAAACGATGTACACTCGATGTTGGTCTGGTTAGTCGGATCAGTGTCTAAGCTAACGCGATAAGTGTACCGCCTGGGAAGTACGGTCGCAAGACTAAA
ASV49487	0	0	3	0	0	0	0	0	0	0	0	0	0	0	0	0.428571	0	0	Bacteria	Actinobacteria	Actinobacteria	Micrococcales	Microbacteriaceae	Canibacter	TCCGTAGGCGGTTTATTAAGTCTGATGTGAAATCCTATGGCTCAACCATAGAACTGCATTGGAAACTGGTAAACTTGAGTATTGGAGAGGTGAGCGGAATACCTGGTGTAGCGGTGGAATGCGTAGATATCAGGTGGAACACCGAGAGCGAAGGCAGCTCACTGGACAATTACTGACGCTGAGGGACGAAGGCATGGGGAGCGAAAAGGATTAGATACCCTTGTAGTCCATGCAGTAAACGTTGTGTACTAGTTGTGGGGGGAATTAGCCCCCTCCGTGACTGAGCTAACGCATTAAGTACACCGCCTGGGAACTACGGCCGCAAGGCTAAA
ASV52612	0	0	2	0	0	0	0	0	0	0	0	0	0	0	0	0.285714	0	0	Bacteria	Proteobacteria	Gammaproteobacteria	Oceanospirillales	Oleiphilaceae	Oleiphilus	CGCGTAGGTGGTTATTTAAGCCAGATGTGAAATCCCCGGGCTCAACCTGGGCACTGCATTTGGAACTGGGTAGCTAGAGTACAGGAGAGGGTGGTGGAATTTCCAGTGTAGCGGTGAAATGCGTAGAGATTGGAAGGAACATCAGTGGCGAAGGCGGCCACCTGGACTGATACTGACGCTGAGGTGCGAAAGCGTGGGGAGCAAACAGGATTAGATACCCTGGTAGTCCACGCCGTAAACGATGTCTACTAGCCGTTGGGTTGTAATGACTTAGTGGCGCAGCTAACGCAATAAGTAGACCGCCTGGGGAGTACGGCCGCAAGGTTAAA
ASV52613	0	0	2	0	0	0	0	0	0	0	0	0	0	0	0	0.285714	0	0	Bacteria	Bacteroidetes	Saprospiria	Saprospirales	Lewinellaceae	Flavilitoribacter	TGCGTAGGCTGTTTTGTAAGTCAGAAGTGAAAGATGCGGGCTTAACCTGCAAACTGCTTTTGAAACTGCAAGACTTGAAATAGGTTGAGGTTAGCGGAATGTGACATGTAGCGGTGAAATGCATAGATATGTCATAGAACACCAATTGCGAAGGCAGCTGACTAGACCTTATTTGACGCTGAGGCACGAAAGCGTGGGGAGCGAACAGGATTAGATACCCTGGTAGTCCACGCCCTAAACGATGCTTACTCGATGTTTGTATTTATATGAGCATCCAAGGGAAACCGTTAAGTAAGCCACCTGGGGAGTACGTTCGCAAGAATGAA
ASV52614	0	0	2	0	0	0	0	0	0	0	0	0	0	0	0	0.285714	0	0	Bacteria	Bacteroidetes	Saprospiria	Saprospirales	Lewinellaceae	Flavilitoribacter	TGCGTAGGCGGCGTCATAAGTCAGAAGTGAAATCCCACGGCTTAACCGTGGAACTGCTTTTGATACTGTGGCACTTGAATTAGGCTGAGGTTAGCGGAATGTGACATGTAGCGGTGAAATGCATAGATATGTCATAGAACACCAATTGCGAAGGCAGCTGACTAGACCTATATTGACGCTGAGGCACGAAAGCGTGGGGAGCGAACAGGATTAGATACCCTGGTAGTCCACGCCCTAAACGATGCTTACTCGATGTTTGTATTTATATGAGCATCCAAGGGAAACCGTTAAGTAAGCCACCTGGGGAGTACGTTCGCAAGAATGAA
ASV52615	0	0	2	0	0	0	0	0	0	0	0	0	0	0	0	0.285714	0	0	Bacteria	Bacteroidetes	Saprospiria	Saprospirales	Lewinellaceae	Portibacter	TGCGTAGGCGGCATCACAAGTCAGAGGTGAAAGCCCATCGCTTAACGATGGAACTGCCTTTGAAACTGTGGAGCTTGAATTAGGTTGAGGTTAGCGGAATGTGACATGTAGCGGTGAAATGCATAGATATGTCATAGAACACCAATTGCGAAGGCAGCTGGCTGAGCCTTAATTGACGCTGAGGCACGAAAGCGTGGGGAGCGAACAGGATTAGATACCCTGGTAGTCCACGCCCTAAACGATGCTAACTCGATGTTTGGAACGTAGTTTTGAGCATCCAAGCGAAAGCGTTAAGTTAGCCACCTGGGGAGTACGTTCGCAAGAATGAA
ASV02251	0	0	0	45	0	0	77	0	0	0	0	0	0	0	0	17.4286	0	0	Bacteria	Proteobacteria	Alphaproteobacteria	Rhodobacterales	Rhodobacteraceae	Sulfitobacter	TACGTAGGCGGATCAGAAAGTATGGGGTGAAATCCCAGGGCTCAACCCTGGAACTGCCTCATAAACTCCTGGTCTTGAGTTCGAGAGAGGTGAGTGGAATTCCAAGTGTAGAGGTGAAATTCGTAGATATTTGGAGGAACACCAGTGGCGAAGGCGGCTCACTGGCTCGATACTGACGCTGAGGTACGAAAGTGTGGGGAGCAAACAGGATTAGATACCCTGGTAGTCCACACCGTAAACGATGAATGCCAGTCGTCGGGCAGTATACTGTTCGGTGACACACCTAACGGATTAAGCATTCCGCCTGGGGAGTACGGTCGCAAGATTAAA
ASV02468	0	0	0	8	0	0	29	0	0	0	0	0	0	0	0	5.28571	0	0	Bacteria	Bacteroidetes	Saprospiria	Saprospirales	Lewinellaceae	Flavilitoribacter	TGCGTAGGCGGATGAATAAGTCAGAAGTGAAAGCTTTCCGCTTAACGGGAAAATTGCTTTTGAAACTGTTTATCTTGAATTATGTTGAGGTTAGCGGAATGTGACATGTAGCGGTGAAATGCATAGATATGTCATAGAACACCAATTGCGAAGGCAGCTAGCTAGGCATACATTGACGCTGAGGCACGAAAGCGTGGGTAGCGAACAGGATTAGATACCCTGGTAGTCCACGCCCTAAACGATGTTTACTCGATGTTTGGACTAGATCTGAGCATCCAAGGGAAACCATTAAGTAAACCACCTGGGGAGTACGTTCGCAAGAATGAA
ASV04263	0	0	0	6	0	0	22	0	0	0	0	0	0	0	0	4	0	0	Bacteria	Proteobacteria	Alphaproteobacteria	Rhodobacterales	Rhodobacteraceae	Octadecabacter	CACGTAGGCGGATATTTAAGTTAGAGGTGAAATCCCAGGGCTCAACCCTGGAACTGCCTTTAATACTGGATGTCTTGAGTTCGAGAGAGGTAAGTGGAATTCCAAGTGTAGAGGTGAAATTCGTAGATATTTGGAGGAACACCAGTGGCGAAGGCGGCTTACTGGCTCGATACTGACGCTGAGGTGCGAAAGCGTGGGGAGCAAACAGGATTAGATACCCTGGTAGTCCACGCCGTAAACGATGAATGCCAGACGTTGGGGGGCTTGCCCTTCAGTGTCACACCTAACGGATTAAGCATTCCGCCTGGGGAGTACGGTCGCAAGATTAAA
ASV04598	0	0	0	24	0	0	0	0	0	0	0	0	0	0	0	3.42857	0	0	Bacteria	Bacteroidetes	Flavobacteriia	Flavobacteriales	Flavobacteriaceae	Dokdonia	TCCGTAGGCGGGCTTGTAAGTCAGTGGTGAAAGTCTGTGGCTTAACCATAGAATTGCCATTGATACTGCAAGTCTTGAATTATTGTGAAGTGGTTAGAATATGTAGTGTAGCGGTGAAATGCTTAGAGATTACATAGAATACCGATTGCGAAGGCAGATCACTAACAATATATTGACGCTGATGGACGAAAGCGTAGGTAGCGAACAGGATTAGATACCCTGGTAGTCTACGCCGTAAACGATGGATACTAGTTGTTTGGTTTTCGGACTGAGTGACTAAGCGAAAGTGATAAGTATCCCACCTGGGGAGTACGTTCGCAAGAATGAA
ASV06222	0	0	0	98	0	0	0	0	0	0	0	0	0	0	0	14	0	0	Bacteria	Proteobacteria	Gammaproteobacteria	Vibrionales	Vibrionaceae	Aliivibrio	CATGCAGGTGGTTCATTAAGTCAGATGTGAAAGCCCGGGGCTCAACCTCGGAACTGCATTTGAAACTGATGAACTAGAGTGCTGTAGAGGGGGGTAGAATTTCAGGTGTAGCGGTGAAATGCGTAGAGATCTGAAGGAATACCAGTGGCGAAGGCGGCCCCCTGGACAGACACTGACACTCAGATGCGAAAGCGTGGGGAGCAAACAGGATTAGATACCCTGGTAGTCCACGCCGTAAACGATGTCTACTTGGAGGTTGTGGCCTTGAGCCGTGGCTTTCGGAGCTAACGCGTTAAGTAGACCGCCTGGGGAGTACGGTCGCAAGATTAAA
ASV07283	0	0	0	287	64	0	0	0	0	0	0	0	0	220	75	50.1429	0	147.5	Bacteria	Proteobacteria	Gammaproteobacteria	Vibrionales	Vibrionaceae	Vibrio	CATGCAGGTGGTTCATTAAGTCAGATGTGAAAGCCCGGGGCTCAACCTCGGAACTGCATTTGAAACTGGTGAACTAGAGTACTGTAGAGGGGGGTAGAATTTCAGGTGTAGCGGTGAAATGCGTAGAGATCTGAAGGAATACCAGTGGCGAAGGCGGCCCCCTGGACAGATACTGACACTCAGATGCGAAAGCGTGGGGAGCAAACAGGATTAGATACCCTGGTAGTCCACGCCGTAAACGATGTCTACTTGGAGGTTGTGGCCTTGAGCCGTGGCTTTCGGAGCTAACGCGTTAAGTAGACCGCCTGGGGAGTACGGTCGCAAGATTAAA
ASV08557	0	0	0	20	0	0	115	0	0	0	0	0	0	0	0	19.2857	0	0	Bacteria	Bacteroidetes	Saprospiria	Saprospirales	Lewinellaceae	Portibacter	TGCGTAGGTGGCGTTATAAGTCAGAAGTGAAAGCCTGCAGCTTAACTGCGGAATTGCTTTTGATACTGTAATGCTTGAATCAGGTTGAGGTTAGCGGAATGTGACATGTAGCGGTGAAATGCTTAGATATGTCATAGAACACCAATTGCGAAGGCAGCTGACTAGACCTGTATTGACACTGAGGCACGAAAGCGTGGGGAGCGAACAGGATTAGATACCCTGGTAGTCCACGCCCTAAACGATGCTAACTCGATGTTTGGCCCTTGAGGTTGAGCATCCAAGCGAAAGCGTTAAGTTAGCCACCTGGGGAGTACGTTCGCAAGAATGAA
ASV08961	0	0	0	14	0	0	125	0	0	0	0	0	0	0	0	19.8571	0	0	Bacteria	Planctomycetes	Planctomycetacia	Pirellulales	Pirellulaceae	Rubripirellula	CACGTAGGCGGCTCGCTCAGTCAGGTGTGAAAGCCCACGGCCCAACCGTGGAACTGCATCTGATACTGGCGAGCTTGAGGATGGAAGGGGTGAGTGGAACTCCAGGTGGAACGGTGAAATGTATAGATATCTGGAGGAACACCGGTGGCGAAAGCGGCTCACTGGTCCATTTCTGACGCTGAGGTGCGAAAGCTAGGGTAGCGAACGGGATTAGATACCCCGGTAGTCCTAGCCGTAAACTATGGGTACTAGGCAATGGGTCAACCTATGTGATTCATTGCCGCAGCTAATGTGTTAAGTACCCCGCCTGGGGAGTACGCTCGCAAGGGTAAA
ASV09649	0	0	0	9	0	0	26	0	0	0	0	0	0	0	0	5	0	0	Bacteria	Proteobacteria	Alphaproteobacteria	Rhodobacterales	Rhodobacteraceae	Rubricella	CGTGTAGGCTGACTAGTCAGTCAGGGGTGAAATCCCAGGGCTCAACCCTGGAACTGCCTCTGATACTGCTAGTCTGGAGTCCGGTAGAGGTGAGTGGAATTCCGAGTGTAGAGGTGAAATTCGTAGATATTCGGAGGAACACCAGTGGCGAAGGCGGCTCACTGGACCGGTACTGACGCTGAGACGCGAAAGTGTGGGGAGCAAACAGGATTAGATACCCTGGTAGTCCACACCGTAAACGATGAATGCCAGCTGTCGGGTTGCATGCAATTCGGTGGCGCAGCTAACGCTTTAAGCATTCCGCCTGGGGAGTACGGCCGCAAGGTTAAA
ASV09826	0	0	0	25	0	0	66	0	0	0	0	0	0	0	0	13	0	0	Bacteria	Bacteroidetes	Flavobacteriia	Flavobacteriales	Flavobacteriaceae	Wenyingzhuangia	TTCGTAGGCGGGCTAATCAGTCAGAGGTGAAATCCAGCAGCTTAACTGTTGAACTGCCTTTGATACTGTTAGTCTTGAGTAATATGGAAGTGGATAGAATATGTAGTGTAGCGGTGAAATGCATAGATATTACATAGAATACCGATTGCGAAGGCAGTCCACTACGTATTTACTGACGCTGAGGAACGAAAGCGTGGGGAGCGAACGGGATTAGATACCCCGGTAGTCCACGCCGTAAACGATGGACACTAGTTGTTGGATTTAGGTTCAGTGACTAAGCGAAAGTGATAAGTGTCCCACCTGGGGAGTACGGTCGCAAGATTGAA
ASV09979	0	0	0	104	103	0	0	0	0	0	0	0	0	0	0	29.5714	0	0	Bacteria	Proteobacteria	Gammaproteobacteria	Oceanospirillales	Oceanospirillaceae	Marinomonas	CGCGTAGGTGGTTTGTTAAGTCTGATGTGAAATCCCAGGGCTCAACCTTGGAATGGCATCAGATACTGGCAGGCTAGAGTATGGTAGAGGGGTGTGGAATTTCCTGTGTAGCGGTGAAATGCGTAGATATAGGAAGGAACATCAGTGGCGAAGGCGACACCCTGGACTAATACTGACACTGAGGTGCGAAAGCGTGGGGAGCAAACAGGATTAGATACCCTGGTAGTCCACGCCGTAAACGATGTCTACTAGCCGTTGGGTTGTAATGACTTAGTGGCGCAGCTAACGCAATAAGTAGACCGCCTGGGGAGTACGGCCGCAAGGTTAAA
ASV10380	0	0	0	306	0	0	0	0	0	0	0	0	0	0	0	43.7143	0	0	Bacteria	Proteobacteria	Gammaproteobacteria	Vibrionales	Vibrionaceae	Aliivibrio	CATGCAGGTGGTTCATTAAGTCAGATGTGAAAGCCCGGGGCTCAACCTCGGAACCGCATTTGAAACTGGTGAACTAGAGTGCTGTAGAGGGGGGTAGAATTTCAGGTGTAGCGGTGAAATGCGTAGAGATCTGAAGGAATACCAGTGGCGAAGGCGGCCCCCTGGACAGACACTGACACTCAGATGCGAAAGCGTGGGGAGCAAACAGGATTAGATACCCTGGTAGTCCACGCCGTAAACGATGTCTACTTGGAGGTTGTGGCCTTGAGCCGTGGCTTTCGGAGCTAACGCGTTAAGTAGACCGCCTGGGGAGTACGGTCGCAAGATTAAA
ASV10451	0	0	0	14	0	0	24	0	0	0	0	0	0	0	0	5.42857	0	0	Bacteria	Bacteroidetes	Saprospiria	Saprospirales	Lewinellaceae	Flavilitoribacter	TGCGTAGGCTGTTTTGTAAGTCAGAAGTGAAAGATGCGGGCTTAACCTGCAAACTGCTTTTGAAACTGCAAAACTTGAAATAGGTTGAGGTTAGCGGAATGTGACATGTAGCGGTGAAATGCATAGATATGTCATAGAACACCAATTGCGAAGGCAGCTGACTAGACCTTATTTGACGCTGAGGCACGAAAGCGTGGGGAGCGAACAGGATTAGATACCCTGGTAGTCCACGCCCTAAACGATGCTTACTCGATATCTGCATTTATGTGGGTGTCCAAGGGAAACCGTTAAGTAAGCCACCTGGGGAGTACGTTCGCAAGAATGAA
ASV11181	0	0	0	8	4	0	23	0	0	0	0	0	0	0	0	5	0	0	Bacteria	Proteobacteria	Gammaproteobacteria	Thiotrichales	Francisellaceae	Caedibacter	TGCGTAGGCTGCTTTTTAAGCCAAGATAGAAAGTCTTAACCTTTTAGTTATTATTTTTTTTGGGACTGAAAAGCTAGAGTATAGAAGGAGAAAGTAGTACTCATAGTGTAGAGGTGGAATTCTGTCACATTTTGAGGACTATCGAAAGCGAAGGCAACTTTCTAGTTTATACTGACGCTGAGGCACGAAAGCATAGGGAGCAAACAGGATTAGATACCCTGGTAGTCTATGCTGTCAACTATGAGTATTATATGTAAGTTTAATTATTTGTGTATCAGCTAACGCGTAAATACTCCGCCTGGGGACTACGGCCGCAAGGTTAAA
ASV13270	0	0	0	70	0	0	0	0	0	0	0	0	0	0	0	10	0	0	Bacteria	Bacteroidetes	Flavobacteriia	Flavobacteriales	Flavobacteriaceae	Winogradskyella	TCCGTAGGTGGATAATTAAGTCAGGGGTGAAAGTTTGCAGCTCAACTGTAAAATTGCCCTTGATACTGGTTATCTTGAATTATTGTGAAGTGGTTAGAATATGTAGTGTAGCGGTGAAATGCATAGATATTACATAGAATACCAATTGCGAAGGCAGATCACTAACAATATATTGACACTGATGGACGAAAGCGTGGGGAGCGAACAGGATTAGATACCCTGGTAGTCCACGCCGTAAACGATGGATACTAGCTGTTCGGTTTTCGGACTGAGTGGCTAAGCGAAAGTGATAAGTATCCCACCTGGGGAGTACGTTCGCAAGAATGAA
ASV13617	0	0	0	23	0	0	127	0	0	0	0	0	0	0	0	21.4286	0	0	Bacteria	Bacteroidetes	Saprospiria	Saprospirales	Lewinellaceae	Portibacter	TGCGCAGGCGGCCATTTAAGTCAGAAGTGAAAGACCCCCGCTTAACGGGGGAGTTGCTTTTGATACTGATTGGCTCGGATCAAGATGAGGTCGGCGGAATGTAACATGTAGCGGTGAAATGCATAGATATGTTATGGAACACCAATTGCGTAGGCAGCCGGCTGGACTTGTATCGACGCTGAGGCACGAAAGCGTGGGGAGCGAACAGGATTAGATACCCTGGTAGTCCACGCCCTAAACGATGTTGGCTCGGTATCCGCCTTTACGGTGGGTGCCCAAGGGAAACCGATAAGCCAACCACCTGGGGAGTACGTCGGCAACGATGAA
ASV15369	0	0	0	20	0	0	0	0	0	0	0	0	0	0	0	2.85714	0	0	Bacteria	Bacteroidetes	Flavobacteriia	Flavobacteriales	Flavobacteriaceae	Nonlabens	TCCGTAGGCGGGTATTTAAGTCAGTGGTGAAATGCAGGGGCTCAACTCCGGCACTGCCATTGATACTGAATATCTTGAATTATTGTGAAGTGGCTAGAATATGTAGTGTAGCGGTGAAATGCTTAGATATTACATAGAATACCGATTGCGAAGGCAGGTCACTAACAATATATTGACGCTGAGGGACGAAAGCGTGGGTAGCGAACAGGATTAGATACCCTGGTAGTCCACGCCGTAAACGATGGTTACTAGCTGTCCGGTACGATTGAGTACTGGGTGGCCAAGCGAAAGTGATAAGTAACCCACCTGGGGAGTACGTTCGCAAGAATGAA
ASV15509	0	0	0	135	0	0	0	0	0	0	0	0	0	0	0	19.2857	0	0	Bacteria	Fusobacteria	Fusobacteriia	Fusobacteriales	Fusobacteriaceae	Psychrilyobacter	AGTCTAGGCGGCTTGTTAAGTCAGATGTGAAAATGCGGGGCTCAACTCCGTATTGCGTTTGAAACTGGCAGGCTAGAGTACTGGAGAGGTGGGCGGAACTACAAGTGTAGAGGTGAAATTCGTAGATATTTGTAGGAATGCCGATAGTGAAGACAGCTCACTGGACAGATACTGACGCTAAAGCTCGAAAGCGTGGGGAGCGAACAGGATTAGATACCCTGGTAGTCCACGCCGTAAACGATGTTCACTGGGTGTAGGGGGTCGAACCTCTGTGCCGAAGCTAACGCGATAAGTGAACCGCCTGGGGAGTACGCACGCAAGTGTGAA
ASV17496	0	0	0	5	18	0	0	0	0	0	0	0	0	0	0	3.28571	0	0	Bacteria	Bacteroidetes	Flavobacteriia	Flavobacteriales	Cryomorphaceae	Vicingus	TACGTAGGCGGAGTTTTAAGTCAGTAGTGAAAGCCCATCGCTTAACGATGGAACTGCTATTGAAACTGATACTCTTGAATATAGTTGAAGTGGGCGGAATACGGCATGTAGCGGTGAAATGCATAGATATGCCGTGGAACACCAATCGCGAAGGCAGCTCACTAAGCTATTATTGACGCTAATGTACGAAAGCGTGGGTAGCGAACAGGATTAGATACCCTGGTAGTCCACGCCGTAAACGATGATTACTCGGTGCTGGCGATATACAGTCAGTGCCTAAGCGAAAGTGATAAGTAATCCACCTGGGGAGTACGATCGCAAGGTTGAA
ASV20030	0	0	0	74	0	0	0	0	0	0	0	0	0	0	0	10.5714	0	0	Bacteria	Bacteroidetes	Flavobacteriia	Flavobacteriales	Flavobacteriaceae	Winogradskyella	TCCGTAGGTTGATAATTAAGTCAGGGGTGAAAGTTTGCAGCTCAACTGTAAAATTGCCTTTGATACTGTTTATCTTGAATTATTGTGAAGTGGTTAGAATATGTAGTGTAGCGGTGAAATGCATAGATATTACATAGAATACCAATTGCGAAGGCAGATCACTAACAATACATTGACACTGATGGACGAAAGCGTGGGGAGCGAACAGGATTAGATACCCTGGTAGTCCACGCCGTAAACGATGGATACTAGCTGTTCGGTTTTCGGACTGAGTGGCTAAGCGAAAGTGATAAGTATCCCACCTGGGGAGTACGTTCGCAAGAATGAA
ASV20756	0	0	0	68	0	0	0	0	0	0	0	0	0	0	0	9.71429	0	0	Bacteria	Proteobacteria	Gammaproteobacteria	Pseudomonadales	Moraxellaceae	Psychrobacter	AGCGTAGGTGGCTTGATAAGTCAGATGTGAAATCCCCGGGCTTAACCTGGGAACTGCATCTGAAACTGTTAAGCTAGAGTAGGTGAGAGGGAAGTAGAATTTCAGGTGTAGCGGTGAAATGCGTAGAGATCTGAAGGAATACCGATGGCGAAGGCAGCTTCCTGGCATCATACTGACACTGAGGCTCGAAAGCGTGGGTAGCAAACAGGATTAGATACCCTGGTAGTCCACGCCGTAAACGATGTCTACTAGTCGTTGGGTCCCTTGAGGACTTAGTGACGCAGCTAACGCAATAAGTAGACCGCCTGGGGAGTACGGCCGCAAGGTTAAA
ASV20757	0	0	0	11	0	0	57	0	0	0	0	0	0	0	0	9.71429	0	0	Bacteria	Verrucomicrobia	Verrucomicrobiae	Verrucomicrobiales	Verrucomicrobiaceae	Roseibacillus	TGTGTAGGCTGCGCGGAAAGTCGGATGTGAAAGCCCAAGGCTTAACCTTGGAACTGCATCCGATACTCCCGTGCTAGAGTAATGGAGAGGTAAGTGGAATTCTCGGTGTAGCAGTGAAATGCGTAGATATCGAGAGGAACATCAATGGCGAAGGCAACTTACTGGACATTTACTGACGCTCAGACACGAAGGCTAGGGGAGCGAAAGGGATTAGATACCCCTGTAGTCCTAGCAGTAAACGGTGCTCGCTTGGTGTGGGGAGGTTCGACCCTCTCTGTGCCGGAGCTAACGCGTTAAGCGAGCCGCCTGGGAAGTACGGTCGCAAGACTAAA
ASV21936	0	0	0	15	0	0	24	0	0	0	0	0	0	0	0	5.57143	0	0	Bacteria	Bacteroidetes	Flavobacteriia	Flavobacteriales	Cryomorphaceae	Vicingus	TCCGTAGGCGGGAAATTAAGTCAGTGGTGAAAGCCTACAGCTCAACTGTAGAACTGCCATTGAAACTGATTTTCTTGAATATAGATGAAGTGGGCGGAATATATCATGTAGCGGTGAAATGCATAGATATGATATAGAACACCGATTGCGAAGGCAGCTCACTAAACTATTATTGACGCTGAGGGACGAAAGTGTGGGGAGCGAACAGGATTAGATACCCTGGTAGTCCACACCGTAAACGATGATTACTCGATGCTAGCGATATACTGTTAGTGTCTAAGCGAAAGCGATAAGTAATCCACCTGGGGAGTACGGTCGCAAGATTGAA
ASV22885	0	0	0	9	0	0	8	0	0	0	0	0	0	0	0	2.42857	0	0	Bacteria	Bacteroidetes	Saprospiria	Saprospirales	Lewinellaceae	Flavilitoribacter	TGCGTAGGCGGTTTAGTAAGTCAGAAGTGAAAAGTCAGAGCTTAACTTTGGCCTTGCTTTTGATACTGCTAGACTTGAATTAGGCTGAGGTTAGCGGAATGTGACATGTAGCGGTGAAATGCATAGATATGTCATAGAACACCAATTGCGAAGGCAGCTAGCTAGACCTTAATTGACGCTGAGGCACGAAAGCGTGGGGAGCGAACAGGATTAGATACCCTGGTAGTCCACGCCCTAAACGATGCTTACTCGGTGTTTGGGCCTTGAGCTTGAGCACCTAAGGGAAACCAATAAGTAAGCCACCTGGGGAGTACGTTCGCAAGAATGAA
ASV22902	0	0	0	3	0	0	0	0	0	0	0	0	0	0	0	0.428571	0	0	Bacteria	Proteobacteria	Gammaproteobacteria	Gammaproteobacteria_incertae_sedis	Candidatus Carsonella	Candidatus Carsonella	TCCGTAGATTGTAAAATAAGTTCTTTGTTAAATTTTAAAACCTAATTTTAACATAGCAGAGAATACTGTTTTGCTTTGAGTTTAATAGAAAAAAGTAGAATTTTATACGGTAGAGGTGAAATTTGTAGATATATAAAGGAATACCAACAGCGAAAGCAACTTTTTACTATAAACTGACATTGAGGGACGAAAGTGTGGGGAGCAAACAGGATTAGAGACCCTGGTAGTCCACACTGTAAATTCTGAGTGCTGTAATTTAATTGTAATAAGAACTATTATTTAGATTTTCAAGCTAACGCAATAAGCACTCCGCCTGAAGAGTACGATCGCAAGATTGGA
ASV22982	0	0	0	52	0	0	0	0	0	0	0	0	0	0	0	7.42857	0	0	Bacteria	Proteobacteria	Gammaproteobacteria	Vibrionales	Vibrionaceae	Vibrio	CATGCAGGTGGTTCGTTAAGTCAGATGTGAAAGCCCGGGGCTCAACCTCGGAACTGCATTTGAAACTGGCGGACTAGAGTACTGTAGAGGGGGGTAGAATTTCAGGTGTAGCGGTGAAATGCGTAGAGATCTGAAGGAATACCAGTGGCGAAGGCGGCCCCCTGGACAGATACTGACACTCAGATGCGAAAGCGTGGGGAGCAAACAGGATTAGATACCCTGGTAGTCCACGCCGTAAACGATGTCTACTTGGAGGTTGTGGCCTTGAGCCGTGGCTTTCGGAGCTAACGCGTTAAGTAGACCGCCTGGGGAGTACGGTCGCAAGATTAAA
ASV23207	0	0	0	3	0	0	0	0	0	0	0	0	0	0	0	0.428571	0	0	Bacteria	Bacteroidetes	Flavobacteriia	Flavobacteriales	Flavobacteriaceae	Aquimarina	TCCGTAGGCGGATTTATAAGTCAGTGGTGAAAGTTTGCGGCTCAACCGTAAAATTGCCATTGATACTGTAAGTCTTGAATAATAATGAAGTGGTTAGAATAAGTAGTGTAGCGGTGAAATGCATAGATATTACTTAGAATACCGATTGCGAAGGCAGATCACTAATTATTTATTGACGCTGAGGGACGAAAGCGTGGGTAGCGAACAGGATTAGATACCCTGGTAGTCCACGCCGTAAACGATGGTTACTAGTTGTTTGAACTTCGGTTTGAGTGACTAAGCGAAAGTGATAAGTAACCCACCTGGGGAGTACGTTCGCAAGAATGAA
ASV23360	0	0	0	10	0	0	22	0	0	0	0	0	0	0	0	4.57143	0	0	Bacteria	Bacteroidetes	Saprospiria	Saprospirales	Lewinellaceae	Haliscomenobacter	TGCGTAGGCCGTCTAATAAGTCAGTGGTGAAAAGTCTGGGCTCAACCGAGGCCTTGCCATTGAAACTGTTAGACTTGAAATAAGTTGAGGTAGGCGGAATGTGACATGTAGCGGTGAAATGCATAGATATGTCATAGAACACCAATTGCGAAGGCAGCTTACTAGACTTCATTTGACGCTGAGGCACGAAAGCGTGGGGAGCGAACGGGATTAGATACCCCGGTAGTCCACGCCCTAAACGATGTTTACTCGATATTTGGGTCTTGAATCTGAGTGTCTAAGGGAAACCGATAAGTAAACCACCTGGGGAGTACGTTCGCAAGAATGAA
ASV24860	0	0	0	32	6	0	0	0	0	0	0	0	0	0	0	5.42857	0	0	Bacteria	Proteobacteria	Gammaproteobacteria	Vibrionales	Vibrionaceae	Photobacterium	CATGCAGGCGGTCTGTTAAGCAAGATGTGAAAGCCCGGGGCTCAACCTCGGAACCGCATTTTGAACTGGCAGACTAGAGTCTTGTAGAGGGGGGTAGAATTTCAGGTGTAGCGGTGAAATGCGTAGAGATCTGAAGGAATACCGGTGGCGAAGGCGGCCCCCTGGACAAAGACTGACGCTCAGATGCGAAAGCGTGGGGAGCAAACAGGATTAGATACCCTGGTAGTCCACGCCGTAAACGATGTCTACTTGGAGGTTGTGGCCTTGAGCCGTGGCTTTCGGAGCTAACGCGTTAAGTAGACCGCCTGGGGAGTACGGTCGCAAGATTAAA
ASV27180	0	0	0	11	0	0	21	0	0	0	0	0	0	0	0	4.57143	0	0	Bacteria	Bacteroidetes	Flavobacteriia	Flavobacteriales	Cryomorphaceae	Vicingus	TCCGCAGGCGGGAGAATAAGTCAGTGGTGAAAGCCTACAGCTCAACTGTAGAACTGCCATTGATACTGTTTTTCTTGAGTATAGATGAAGTGGGCGGAATGTGTCATGTAGCGGTGAAATGCATAGATATGACACAGAACACCGATTGCGAAGGCAGCTCACTAAACTATTACTGACGCTCATGGACGAAAGCGTGGGGAGCGAACAGGATTAGATACCCTGGTAGTCCACGCCGTAAACGATGATTACTCGGTGCTAGCGATATACAGTTAGTGCCTAAGCGAAAGCGATAAGTAATCCACCTGGGGAGTACGGTCGCAAGATTGAA
ASV30068	0	0	0	23	0	0	0	0	0	0	0	0	0	0	0	3.28571	0	0	Bacteria	Proteobacteria	Gammaproteobacteria	Alteromonadales	Psychromonadaceae	Psychromonas	CGCGTAGGTGGTTGATTAAGTCAGATGTGAAAGCCCAGGGCTCAACCCTGGAACTGCATTTGAAACTGGTCAACTAGAGTTTTGTAGAGGGTGGTAGAATTTCAGGTGTAGCGGTGAAATGCGTAGAGATCTGAAGGAATACCAGTGGCGAAGGCGGCCACCTGGACAAAGACTGACACTGAGGCGCGAAGGCGTGGGGAGCAAACGGGATTAGATACCCCGGTAGTCCACGCAGTAAACGATGTCTATTAGAAGTTTGTGGCTATATGCCGTGGGTTTCAAAGCTAACGCATTAAATAGACCGCCTGGGGAGTACGGCCGCAAGGTTAAA
ASV30069	0	0	0	23	0	0	0	0	0	0	0	0	0	0	0	3.28571	0	0	Bacteria	Proteobacteria	Gammaproteobacteria	Pseudomonadales	Moraxellaceae	Psychrobacter	AGCGTAGGTGGCTCTATAAGTCAGATGTGAAATCCCCGGGCTCAACCTGGGAACTGCATCTGAAACTGTAGAGCTAGAGTATGTGAGAGGAAGGTAGAATTCCAGGTGTAGCGGTGAAATGCGTAGAGATCTGGAGGAATACCGATGGCGAAGGCAGCCTTCTGGCATAATACTGACACTGAGGCTCGAAAGCGTGGGTAGCAAACAGGATTAGATACCCTGGTAGTCCACGCCGTAAACGATGTCTACTAGTCGTTGGGTCCCTTGAGGACTTAGTGACGCAGCTAACGCAATAAGTAGACCGCCTGGGGAGTACGGCCGCAAGGTTAAA
ASV30070	0	0	0	9	0	0	14	0	0	0	0	0	0	0	0	3.28571	0	0	Bacteria	Proteobacteria	Alphaproteobacteria	Rhizobiales	Ancalomicrobiaceae	Pinisolibacter	GGCGTAGGCTGTCTAGCAGGTCGGATGTGAAATCCCGGGGCTTAACCCCGGAACTGCGTTCGAAACCCCTAGACTTGAATACGAGAGAGGGTTGTGGAATTGTCAGTGTAGAGGTGAAATTCGTAGATATTGGCAAGAACACCAGTGGCGAAGGCGACAACCTGGCTCGATATTGACGCTGAGGCCCGAAAGCATGGGGAGCAAACAGGATTAGATACCCTGGTAGTCCATGCCGTAAACGATGCTCACTAGGTAACAGATAGCTTTCGCAGTTTGTTGCCGAAGTTAACGCATTAAGTGAGCCGCCTGGGGAGTACGGTCGCAAGATTAAA
ASV31763	0	0	0	19	0	0	0	0	0	0	0	0	0	0	0	2.71429	0	0	Bacteria	Campilobacterota	Campylobacteria	Campylobacterales	Arcobacteraceae	Malaciobacter	CATGTAGGCTGGTTTGTAAGTTGGAAGTGAAATCCTATGGCTTAACCATAGAACTGCTTCCAAAACTGCAGACCTAGAGTATGGGAGAGGTAGATGGAATTTCTGGTGTAGGGGTAAAATCCGTAGAGATCAGAAGGAATACCGATTGCGAAGGCGATCTACTGGAACATAACTGACGCTGAGATGCGAAAGCGTGGGGAGCAAACAGGATTAGATACCCTGGTAGTCCACGCCCTAAACGATGCACACTAGTTGTTGCTATGCTCGACATAGCAGTAATGCAGTTAACACAGTAAGTGTGCCGCCTGGGGAGTACGGTCGCAAGATTAAA
ASV31932	0	0	0	11	0	0	0	0	0	0	0	0	0	0	0	1.57143	0	0	Bacteria	Proteobacteria	Gammaproteobacteria	Vibrionales	Vibrionaceae	Vibrio	CATGCAGGTGGTTTGTTAAGTCAGATGTGAAAGCCCGGGGCTCAACCCCGGAAGGTCATTTGAAACTGGCAAACTAGAGTACTGTAGAGGGGGGTAGAATTTCAGGTGTAGCGGTGAAATGCGTAGAGATCTGAAGGAATACCAGTGGCGAAGGCGGCCCCCTGGACAGATACTGACACTCAGATGCGAAAGCGTGGGGAGCAAACAGGATTAGATACCCTGGTAGTCCACGCCGTAAACGATGTCTACTTGGAGGTTGTGGCCTTGAGCCGTGGCTTTCGGAGCTAACGCGTTAAGTAGACCGCCTGGGGAGTACGGTCGCAAGATTAAA
ASV32815	0	0	0	17	0	0	0	0	0	0	0	0	0	0	0	2.42857	0	0	Bacteria	Bacteroidetes	Saprospiria	Saprospirales	Lewinellaceae	Portibacter	TGCGTAGGCGGCATCACAAGTCAGAGGTGAAAGCCCATCGCTTAACGATGGAACTGCCTTTGAAACTGTGGAGCTTGAATTAGGTTGAGGTTAGCGGAATGTGACATGTAGCGGTGAAATGCATAGATATGTCATAGAACACCAATTGCGAAGGCAGCTGGCTGAGCCTTAATTGACGCTGAGGCACGAAAGCGTGGGGAGCGAACAGGATTAGATACCCTGGTAGTCCACGCCCTAAACGATGCTAACTCGATGTTTGGGACTTGTCTTGAGCATCCAAGCGAAAGCGATAAGTTAGCCACCTGGGGAGTACGTTCGCAAGAATGAA
ASV33413	0	0	0	16	0	0	0	0	0	0	0	0	0	0	0	2.28571	0	0	Bacteria	Bacteroidetes	Flavobacteriia	Flavobacteriales	Flavobacteriaceae	Formosa	TCCGTAGGTGGATGATTAAGTCAGGGGTGAAAGTTTGCAGCTCAACTGTAAAATTGCCTTTGATACTGGTTATCTTGAGTTATTATGAAGTAGTTAGAATATGTAGTGTAGCGGTGAAATGCATAGATATTACATAGAATACCAATTGCGAAGGCAGATTACTAATAATATACTGACACTGATGGACGAAAGCGTGGGTAGCGAACAGGATTAGATACCCTGGTAGTCCACGCCGTAAACGATGGTTACTAGCTGTTCGGACTTCGGTCTGAGTGGCTAAGCGAAAGTGATAAGTAACCCACCTGGGGAGTACGTTCGCAAGAATGAA
ASV34076	0	0	0	15	0	0	0	0	0	0	0	0	0	0	0	2.14286	0	0	Bacteria	Bacteroidetes	Flavobacteriia	Flavobacteriales	Flavobacteriaceae	Dokdonia	TCCGTAGGCGGATTTGTAAGTCAGTGGTGAAAGTCTGTGGCTCAACCATAGAATTGCCATTGATACTGCAGGTCTTGAATTATTGTGAAGTGGTTAGAATATGTAGTGTAGCGGTGAAATGCTTAGAGATTACATAGAATACCGATTGCGAAGGCAGATCACTAACAATATATTGACGCTGATGGACGAAAGCGTAGGTAGCGAACAGGATTAGATACCCTGGTAGTCTACGCCGTAAACGATGGATACTAGTTGTTTGGTTTTCGGACTGAGTGACTAAGCGAAAGTGATAAGTATCCCACCTGGGGAGTACGTTCGCAAGAATGAA
ASV35439	0	0	0	13	0	0	0	0	0	0	0	0	0	0	0	1.85714	0	0	Bacteria	Proteobacteria	Gammaproteobacteria	Arenicellales	Arenicellaceae	Perspicuibacter	CGCGTAGGCGGTTTGATAAGTCAGATGTGAAAGCCCTGGGCTCAACCTAGGAACTGCATCTGAAACTATCTCACTAGAGTATGGTAGAGGGAAGTGGAATTCCACATGTAGCGGTGAAATGCGTAGAGATGTGGAGGAACACCAGTGGCGAAGGCGACTTCCTGGACCAATACTGACGCTGAGGTGCGAAAGCGTGGGGAGCAAACAGGATTAGATACCCTGGTAGTCCACGCCGTAAACGATGTCAACTAGCCGTTGGGGGGGTTACCCTTTAGTGGCGCAGCTAACGCGATAAGTTGACCGCCTGGGGAGTACGGTCGCAAGATTAAA
ASV36259	0	0	0	12	0	0	0	0	0	0	0	0	0	0	0	1.71429	0	0	Bacteria	Bacteroidetes	Flavobacteriia	Flavobacteriales	Flavobacteriaceae	Formosa	TCCGTAGGTGGATGATTAAGTCAGGGGTGAAAGTTTGCAGCTCAACTGTAAAATTGCCTTTGATACTGGTTATCTTGAGTTATTATGAAGTAGTTAGAATATGTAGTGTAGCGGTGAAATGCATAGATATTACATAGAATACCAATTGCGAAGGCAGATTACTAATAATATACTGACACTGATGGACGAAAGCGTGGGTAGCGAACAGGATTAGATACCCTGGTAGTCCACGCCGTAAACGATGGTTACTAGCTGTTCGGATTTCGGTCTGAGTGGCTAAGCGAAAGTGATAAGTAACCCACCTGGGGAGTACGTTCGCAAGAATGAA
ASV36260	0	0	0	7	0	0	5	0	0	0	0	0	0	0	0	1.71429	0	0	Bacteria	Bacteroidetes	Saprospiria	Saprospirales	Lewinellaceae	Portibacter	TGCGTAGGCGGCCTGACAAGTCAGAGGTGAAATACACGAGCTTAACTGGTGAATTGCCTTTGAAACTGTCAAGCTAGAATTATGTTGAGGTTAGCGGAATGAGTCATGTAGCGGTGAAATGCATAGATATGACTTAGAACACCAATTGCGTAGGCAGCTAGCTAGGCATATATTGACGCTGAGGCACGAAAGCGTGGGGAGCGAACAGGATTAGATACCCTGGTAGTCCACGCCCTAAACGATGCTTACTCGATGTTTGGTTTTATTACTGAGCATCCAAGGGAAACCATTAAGTAAGCCACCTGGGGAGTACGTTCGCAAGAATGAA
ASV40299	0	0	0	8	0	0	0	0	0	0	0	0	0	0	0	1.14286	0	0	Bacteria	Bacteroidetes	Flavobacteriia	Flavobacteriales	Flavobacteriaceae	Nonlabens	TCCGTAGGCGGGCTAATAAGTCAGTGGTGAAATGCAGGGGCTCAACTCCGGCACTGCCATTGATACTGTTAGTCTTGAATTATTGTGAAGTGGTTAGAATATGTAGTGTAGCGGTGAAATGCTTAGATATTACATAGAATACCAATTGCGAAGGCAGATCACTAACAATATATTGACGCTGATGGACGAAAGCGTGGGTAGCGAACAGGATTAGATACCCTGGTAGTCCACGCCGTAAACGATGGTTACTAGCTGTTTGGACGAATTAACGTCTGAGTGGCCAAGCGAAAGTGATAAGTAACCCACCTGGGGAGTACGTTCGCAAGAATGAA
ASV41645	0	0	0	7	0	0	0	0	0	0	0	0	0	0	0	1	0	0	Bacteria	Proteobacteria	Alphaproteobacteria	Rhodobacterales	Rhodobacteraceae	Celeribacter	CACGTAGGCGGACTAGTCAGTCAGAGGTGAAATCCCAGGGCTCAACCCTGGAACTGCCTTTGATACTGCTAGTCTTGAGTTCGAGAGAGGTGAGTGGAATTCCGAGTGTAGAGGTGAAATTCGTAGATATTCGGAGGAACACCAGTGGCGAAGGCGGCTCACTGGCTCGATACTGACGCTGAGGTGCGAAAGTGTGGGGAGCAAACAGGATTAGATACCCTGGTAGTCCACACCGTAAACGATGAATGCCAGACGTCAGGGGGCTTGCCCTTTGGTGTCACACCTAACGGATTAAGCATTCCGCCTGGGGAGTACGGTCGCAAGATTAAA
ASV41646	0	0	0	7	0	0	0	0	0	0	0	0	0	0	0	1	0	0	Bacteria	Bacteroidetes	Bacteroidia	Bacteroidales	Prolixibacteraceae	Roseimarinus	TGCGTAGGTGGTCTTATAAGTCAGAAGTGAAATCTTGCCGCTTAACGGTAAAACTGCTTTTGAAACTGTAGGACTTGAATTTAGGAGAGGTAGGCGGAATGAGTAATGTAGCGGTGAAATGCATAGATATTACTCAGAACACCGATTGCGAAGGCAGCTTACTATACTAATATTGACACTGATGCACGAAAGCGTGGGTATCGAACAGGATTAGATACCCTGGTAGTCCACGCCGTAAACGATGTTCACTCGCTGTTTGGGATACACACTAAGCGGCCAAGCGAAAGCATTAAGTGAACCACCTGGGGAGTACGTTGGCAACAATGAA
ASV47046	0	0	0	4	0	0	0	0	0	0	0	0	0	0	0	0.571429	0	0	Bacteria	Proteobacteria	Alphaproteobacteria	Iodidimonadales	Iodidimonadaceae	Iodidimonas	CATGTAGGCGGAAAATTAAGTCAGATGTGAAATCCCGAGGCTCAACCTCGGAACTGCATTTGAAACTGGTTTTCTTGAGTTCGGTAGAGGGTAGTGGAATTCCTAGTGTAGAGGTGAAATTCGTAGATATTAGGAGGAACACCAGTGGCGAAGGCGACTGCCTGGGCCGATACTGACGCTGAGATGCGAAAGCGTGGGGAGCAAACGGGATTAGATACCCCGGTAGTCCACGCCGTAAACGATGGGTGCTAGTTGTTGGTCTTTTGATCAGTGACACAGCTAACGCGTTAAGCACCCCGCCTGGGGAGTACGGTCGCAAGATTAAA
ASV49488	0	0	0	3	0	0	0	0	0	0	0	0	0	0	0	0.428571	0	0	Bacteria	Firmicutes	Clostridia	Clostridiales	Vallitaleaceae	Petrocella	TTCGTAGACTGTAGAGTAAGTTTTGTGTTAAAAATTGAAGCTCAACTTCTAATCCGCACAAAAAACTGCTTTACTTGAGTTTTGTACAGGAGAATATAATTTTATTTGTAAGGGTAAAATCTAACTATAAATAAAGGAATGTTTAAAGCGAAGGCGATTCTCTAGTAAAAACTGACGTTGAGGAACGAAAGTATAGGTAGCAAACAGGATTAGAAACCCTGGTAGTCTATACTGTAAATCATGAATGCTGTAATTTAACGACAATTTTTTATTTATCAAATTGTTTTGGATTTTTTAAGCTAACGCTATAAGCATTCCGCCTGAGGAGTACGATCGCAAGGTTGGA
ASV00004	0	0	0	0	9	0	0	0	0	0	0	0	0	0	0	1.28571	0	0	Bacteria	Firmicutes	Bacilli	Lactobacillales	Lactobacillaceae	Lactobacillus	AGTGCAGGCGGTTCAATAAGTCTGATGTGAAAGCCTTCGGCTCAACCGGAGAATTGCATCAGAAACTGTTGAACTTGAGTGCAGAAGAGGAGAGTGGAACTCCATGTGTAGCGGTGGAATGCGTAGATATATGGAAGAACACCAGTGGCGAAGGCGGCTCTCTGGTCTGCAACTGACGCTGAGGCTCGAAAGCATGGGTAGCGAACAGGATTAGATACCCTGGTAGTCCATGCCGTAAACGATGAGTGCTAAGTGTTGGGAGGTTTCCGCCTCTCAGTGCTGCAGCTAACGCATTAAGCACTCCGCCTGGGGAGTACGACCGCAAGGTTGAA
ASV00007	0	0	0	0	19	0	0	0	0	0	0	0	0	0	0	2.71429	0	0	Bacteria	Firmicutes	Bacilli	Lactobacillales	Lactobacillaceae	Ligilactobacillus	AACGCAGGCGGTCTTTTAAGTCTGATGTGAAAGCCTTCGGCTTAACCGGAGTAGTGCATTGGAAACTGGGAGACTTGAGTGCAGAAGAGGAGAGTGGAACTCCATGTGTAGCGGTGAAATGCGTAGATATATGGAAGAACACCAGTGGCGAAAGCGGCTCTCTGGTCTGTAACTGACGCTGAGGTTCGAAAGCGTGGGTAGCAAACAGGATTAGATACCCTGGTAGTCCACGCCGTAAACGATGAATGCTAAGTGTTGGAGGGTTTCCGCCCTTCAGTGCTGCAGCTAACGCAATAAGCATTCCGCCTGGGGAGTACGACCGCAAGGTTGAA
ASV00035	0	0	0	0	5	0	0	0	0	0	0	0	0	0	0	0.714286	0	0	Bacteria	Bacteroidetes	Bacteroidia	Bacteroidales	Muribaculaceae	Paramuribaculum	TGCGTAGGCGGTCCGTTAAGTCAGCGGTAAAATTGCGGGGCTCAACCCCGTCGAGCCGTTGAAACTGGCAGACTTGAGTTGGCGAGAAGTACGCGGAATGCGCGGTGTAGCGGTGAAATGCATAGATATCGCGCAGAACTCCGATTGCGAAGGCAGCGTACCGGCGCCAGACTGACGCTGAGGCACGAAAGCGTGGGGATCGAACAGGATTAGATACCCTGGTAGTCCACGCAGTAAACGATGAATGCTGGTTGTCCGGGTCGAATGAGATCTGGGCGGCGAAGCGAAAGCGATAAGCATTCCACCTGGGGAGTACGCCGGCAACGGTGAA
ASV00056	0	0	0	0	10	0	0	0	0	0	0	0	0	0	0	1.42857	0	0	Bacteria	Firmicutes	Bacilli	Lactobacillales	Lactobacillaceae	Lactobacillus	AGCGCAGGCGGAAAGATAAGTCTGATGTGAAAGCCCCCGGCTTAACCGAGGAATTGCATCGGAAACTGTGTTTCTTGAGTGCAGAAGAGGAGAGTGGAACTCCATGTGTAGCGGTGGAATGCGTAGATATATGGAAGAACACCAGTGGCGAAGGCGGCTCTCTGGTCTGTAACTGACGCTGAGGCTCGAAAGCATGGGTAGCGAACAGGATTAGATACCCTGGTAGTCCATGCCGTAAACGATGAGTGCTAAGTGTTGGGAGGTTTCCGCCTCTCAGTGCTGCAGCTAACGCATTAAGCACTCCGCCTGGGGAGTACGACCGCAAGGTTGAA
ASV00085	0	0	0	0	15	0	0	0	0	0	0	0	0	0	0	2.14286	0	0	Bacteria	Tenericutes	Mollicutes	Anaeroplasmatales	Anaeroplasmataceae	Anaeroplasma	TGCGTAGATGGCATAGTAAGTCTTTTGTAAAAATGCTGGGCTCAACCCAGTAGGGCAAAAGATACTGCAAAGCTAGAGTATGACAGAGGCAAGTGGAACTACATGTGTAGCGGTAAAATGCGTAAATATATGTAAGAACACCAGTGGCGAAGGCGGCTTGCTGGGTCGATACTGACATTGAGGCACGAAAGCGTGGGGAGCAAACAGGATTAGATACCCTGGTAGTCCACGCCCTAAACGATGAGTACTAAGTGTTGGTGAGAATCAGTGCTGAAGTTAACGCATTAAGTACTCCGCCTGAGTAGTACGTACGCAAGTATGAA
ASV00522	0	0	0	0	3	0	0	0	0	0	0	0	0	0	0	0.428571	0	0	Bacteria	Proteobacteria	Betaproteobacteria	Burkholderiales	Sutterellaceae	Turicimonas	TGTGCAGGCGGCTGAGTAAGACAGATGTGAAATACCCGGGCTTAACCTGGGAACCGCATATGTGACTGCTTGGCTAGAGTGCGTCAGAGGGAGGTGGAATTCCACGTGTAGCAGTGAAATGCGTAGATATGTGGAAGAACACCGATGGCGAAGGCAGCCTCCTGGGACGCAACTGACGCTCATACACGAAAGCGTGGGGAGCAAACAGGATTAGATACCCTGGTAGTCCACGCCCTAAACGATGTCAACTAGTTGTTGGGGATTCAATTTCTCAGTAACGCAGCCAACGCGTGAAGTTGACCGCCTGGGAAGTACGGTCGCAAGACTAAA
ASV01633	0	0	0	0	3	0	0	0	0	0	0	0	0	0	0	0.428571	0	0	Bacteria	Firmicutes	Clostridia	Clostridiales	Lachnospiraceae	Kineothrix	AGCGTAGACGGCGACGCAAGTCTGAAGTGAAATGCCAGTGCTCAACACTGGAACTGCTTTGGAAACTGTGTAGCTAGAGTGCAGGAGAGGTAAGTGGAATTCCTAGTGTAGCGGTGAAATGCGTAGATATTAGGAGGAACACCAGTGGCGAAGGCGGCTTACTGGACTGTAACTGACGTTGAGGCTCGAAGGCGTGGGGAGCAAACAGGATTAGATACCCTGGTAGTCCACGCGGTAAACGATGATTACTAGGTGTCGGGGGGCTATAGCCCTTCGGTGCCGCCGCAAACGCAATAAGTAATCCACCTGGGGAGTACGTTCGCAAGAATGAA
ASV03449	0	0	0	0	12	0	76	0	0	0	0	0	0	0	0	12.5714	0	0	Bacteria	Bacteroidetes	Flavobacteriia	Flavobacteriales	Flavobacteriaceae	Olleya	TCCGTAGGTGGATAATTAAGTCAGAGGTGAAATCCTGCAGCTCAACTGTAGAATTGCCTTTGATACTGGTTATCTTGAGTTATTATGAAGTAGTTAGAATATGTAGTGTAGCGGTGAAATGCATAGATATTACATAGAATACCAATTGCGAAGGCAGATTACTAATAATATACTGACACTGATGGACGAAAGCGTGGGGAGCGAACAGGATTAGATACCCTGGTAGTCCACGCCGTAAACGATGGTCACTAGCTGTTCGAACTTCGGTTTGAGTGGCTAAGCGAAAGTGATAAGTGACCCACCTGGGGAGTACGTTCGCAAGAATGAA
ASV03461	0	0	0	0	177	0	0	0	0	0	0	0	0	0	4	25.2857	0	2	Bacteria	Proteobacteria	Gammaproteobacteria	Alteromonadales	Colwelliaceae	Thalassotalea	TGCGTAGGCGGATAGTTAAGCGAGATGTGAAATCCCGGGGCTCAACCTCGGAACTGCATTTCGAACTGGTTATCTAGAGTATTGTAGAGGGTGGTGGAATTTCCAGTGTAGCGGTGAAATGCGTAGAGATTGGAAGGAACATCAGTGGCGAAGGCGGCCACCTGGACACATACTGACGCTGAGGCACGAAAGCGTGGGGAGCGAACAGGATTAGATACCCTGGTAGTCCACGCCGTAAACGATGTCAACTAGCTGTCTGTGGACTTGATCCGTGGGTAGCGTAGCTAACGCGCTAAGTTGACCGCCTGGGGAGTACGGCCGCAAGGTTAAA
ASV03786	0	0	0	0	156	0	0	0	0	0	0	0	0	0	0	22.2857	0	0	Bacteria	Proteobacteria	Gammaproteobacteria	Gammaproteobacteria_incertae_sedis	Candidatus Carsonella	Candidatus Carsonella	TTCGTAGACTGTAAAACAAGTTATTTGTTAAAATTTAAAGCTTAACTTTAAATAAACTTTTAATACTGTTTTACTAGAGTTTTAAGCAGAAGAATAGAATTTTATACGAAAGGGTAAAATCTTTAGATAGATAAAGGAATATCTTAAGCGAAGGCAATTCTTTGGTAATAACTGACGTTGAGGAACGAAAGTATGGGGAGCAAACAGGATTAGATACCCTGGTAGTCCATATTGTAAATTCTGAGTGTTGAAATTTAATGTAAATCTGTTAAGATTTTTAATTTAGATTATTAAGCTAACGCCATAAACACTCCGCCTGAGGAGTACGACTGCAAAGTTGGA
ASV04079	0	0	0	0	313	0	0	0	0	0	0	0	0	0	0	44.7143	0	0	Bacteria	Proteobacteria	Alphaproteobacteria	Rickettsiales	Rickettsiaceae	Occidentia	CGCGTAGGCGGACTAATAAGTTGGGAGTGAAAGCCCGGGGCTTAACCTCGGAACTGCTTTCAAAACTGTTAGTCTAGAGTGAAGTAGGGGGTGATGGAATTCCTAGTGTAGAGGTGAAATTCTTAGATATTAGGAGGAACACCGGTGGCGAAGGCGGTCACCTGGACTTCAACTGACGCTGAGGCGCGAAAGCGTGGGGAGCAAACAGGATTAGATACCCTGGTAGTCCACGCCGTAAACGATGAGTGCTAGATATCGGGAATTTATTTTTCGGTTTCGCAGCTAACGCATTAAGCACTCCGCCTGGGGACTACGATCGCAAGATTAAA
ASV04839	0	0	0	0	864	110	0	0	0	0	0	0	0	708	182	139.143	0	445	Bacteria	Proteobacteria	Gammaproteobacteria	Alteromonadales	Psychromonadaceae	Psychromonas	CGCGTAGGCGGTTAATTAAGTCAGATGTGAAATCCCAGGGCTCAACCTTGGAACTGCATTTGATACTGATTGACTAGAGTTTTGTAGAGGGTGGTAGAATTTCAGGTGTAGCGGTGAAATGCGTAGAGATCTGAAGGAATACCAGTGGCGAAGGCGGCCACCTGGACAAAGACTGACGCTGAGGCGCGAAGGCGTGGGGAGCAAACGGGATTAGATACCCCGGTAGTCCACGCAGTAAACGATGTCTATTAGAATTTTGTGGCTTTATGCTGTGGGATTCAAAGCTAACGCATTAAATAGACCGCCTGGGGAGTACGGCCGCAAGGTTAAA
ASV05947	0	0	0	0	3	0	0	0	0	0	0	0	0	0	0	0.428571	0	0	Bacteria	Proteobacteria	Gammaproteobacteria	Alteromonadales	Alteromonadaceae	Glaciecola	CACGCAGGTGGTCAATTAAGCTAGAAGTGAAAGCCCCGCGCTCAACGTGGGAAGGCCTTTTAGAACTGGTTGACTAGAGTCTTGGAGAGGAGAGTGGAATTTCAGGTGTAGCGGTGAAATGCGTAGATATCTGAAGGAACATCAGTGGCGAAGGCGACTCTCTGGCCAAAGACTGACACTCATGTGCGAAAGTGTGGGTAGCGAACAGGATTAGATACCCTGGTAGTCCACACCGTAAACGCTGTCTACTAGCTGTTTGTGGATTTAATCCGTGAGTAGCGAAGCTAACGCGATAAGTAGACCGCCTGGGGAGTACGGCCGCAAGGTTAAA
ASV10200	0	0	0	0	3	0	0	0	0	0	0	0	0	7	0	0.428571	0	3.5	Bacteria	Bacteroidetes	Bacteroidia	Bacteroidales	Bacteroidaceae	Bacteroides	AGCGTAGGCGGGTTGTTAAGTCAGTTGTGAAAGTTTGCGGCTCAACCGTAAAATTGCAGTTGATACTGGCGACCTTGAGTGCAACAGAGGTAGGCGGAATTCGTGGTGTAGCGGTGAAATGCTTAGATATCACGAAGAACTCCGATTGCGAAGGCAGCTTACTGGATTGTAACTGACGCTGATGCTCGAAAGTGTGGGTATCAAACAGGATTAGATACCCTGGTAGTCCACACAGTAAACGATGAATACTCGCTGTTTGCGATATACAGTAAGCGGCCAAGCGAAAGCATTAAGTATTCCACCTGGGGAGTACGCCGGCAACGGTGAA
ASV10944	0	0	0	0	13	0	0	0	0	0	0	0	0	0	0	1.85714	0	0	Bacteria	Actinobacteria	Actinobacteria	Micrococcales	Ruaniaceae	Haloactinobacterium	CTCGTAGGCTGTTCAGTAAGTCAGGTGTGAAAACCCAAGGCTCAACCTTGGGACGCCACTTGATACTGCTGTGACTAGAGTTCGGTAGAGGAGATTGGAATTCCTGGTGTAGCGGTGAAATGCGCAGATATCAGGAGGAACACCAACGGCGAAGGCAGATCTCTGGGCCGATACTGACGCTGAGGAGCGAAAGCATGGGGAGCGAACAGGATTAGATACCCTGGTAGTCCATGCCGTAAACGTTGGGCACTAGGTGTGGGGTCTATTCAACGGATTCCGTGCCGCAGCTAACGCATTAAGTGCCCCGCCTGGGGAGTACGGTCGCAAGACTAAA
ASV11393	0	0	0	0	186	0	0	0	0	0	0	0	0	66	0	26.5714	0	33	Bacteria	Proteobacteria	Gammaproteobacteria	Alteromonadales	Psychromonadaceae	Psychromonas	CGCGTAGGCGGTTAATTAAGTCAGATGTGAAATCCCAGGGCTCAACCTTGGAACTGCATTTGAAACTGGTTGACTAGAGTTTTGTAGAGGGTGGTAGAATTTCAGGTGTAGCGGTGAAATGCGTAGAGATCTGAAGGAATACCAGTGGCGAAGGCGGCCACCTGGACAAAGACTGACGCTGAGGCGCGAAGGCGTGGGGAGCAAACGGGATTAGATACCCCGGTAGTCCACGCAGTAAACGATGTCTATTAGAATTTTGTGGCTATATGCCGTGGGATTCAAAGCTAACGCATTAAATAGACCGCCTGGGGAGTACGGCCGCAAGGTTAAA
ASV12098	0	0	0	0	4	0	0	0	0	0	0	0	0	0	0	0.571429	0	0	Bacteria	Proteobacteria	Gammaproteobacteria	Thiotrichales	Francisellaceae	Pseudofrancisella	TGCGTAGGTTGTTTGCTAAGTCAAGATAAAAATTCTTAATTTTTATATTACTACAGTTTTTGATACTGGCAAACTAGAGTATAGGAGGAGGAAGTAGTACTTTTAGTGTAGGGGTGAAATCCTGCGACATTTTGAGGACTACCGAACGCGAAGGCAACTTTCTAGCTTATACTGACGCTGAGGCACGAAAGCATAGGGAGCAAACAGGATTAGATACCCTGGTAGTCTATGCAGTCAACTATGAGTAATATATGTGAGTAATCAGTTTATTCGTGTATAAGTTAACACGTAAATACTCCGCCTGGGGACTACGGCCGCAAGGTTAAA
ASV13939	0	0	0	0	178	0	0	0	0	0	0	0	0	0	0	25.4286	0	0	Bacteria	Proteobacteria	Gammaproteobacteria	Alteromonadales	Psychromonadaceae	Psychromonas	CGCGTAGGCGGTTAATTAAGTCAGATGTGAAATCCCAGGGCTCAACCTTGGAACTGCATTTGAAACTGGTTAACTAGAGTTTTGTAGAGGGTGGTAGAATTTCAGGTGTAGCGGTGAAATGCGTAGAGATCTGAAGGAATACCAGTGGCGAAGGCGGCCACCTGGACAAAGACTGACGCTGAGGCGCGAAGGCGTGGGGAGCAAACGGGATTAGATACCCCGGTAGTCCACGCAGTAAACGATGTCTATTAGAATTTTGTGGCTATATGTCGTGGGATTCAAAGCTAACGCATTAAATAGACCGCCTGGGGAGTACGGCCGCAAGGTTAAA
ASV14108	0	0	0	0	173	0	0	0	0	0	0	0	0	0	0	24.7143	0	0	Bacteria	Proteobacteria	Gammaproteobacteria	Alteromonadales	Psychromonadaceae	Psychromonas	CGCGTAGGCGGTTAATTAAGTCAGATGTGAAATCCCAGGGCTCAACCTTGGAACTGCATTTGAAACTGGTTAACTAGAGTTTTGTAGAGGGTGGTAGAATTTCAGGTGTAGCGGTGAAATGCGTAGAGATCTGAAGGAATACCAGTGGCGAAGGCGGCCACCTGGACAAAGACTGACGCTGAGGCGCGAAGGCGTGGGGAGCAAACGGGATTAGATACCCCGGTAGTCCACGCAGTAAACGATGTCTATTAGAATTTTGTGGCTATATACCGTGGGATTCAAAGCTAACGCATTAAATAGACCGCCTGGGGAGTACGGCCGCAAGGTTAAA
ASV16380	0	0	0	0	12	0	0	0	0	0	0	0	0	0	0	1.71429	0	0	Bacteria	Bacteroidetes	Saprospiria	Saprospirales	Lewinellaceae	Flavilitoribacter	TGCGCAGGCGGGCTATTAAGTCAGAGGTGAAAGCTATGAGCTTAACTTATAAATTGCCTTTGATACTGATAGTCTTGAATTAGGTTGAGGTTAGCGGAATGTGGAGTGTAGCGGTGAAATGCATAGATATTCCATAGAACACCAATTGCGAAGGCAGCTGGCTAGGCCTTAATTGACGCTGAGGCACGAAAGCGTGGGGAGCGAACAGGATTAGATACCCTGGTAGTCCACGCCCTAAACGATGCTTACTCGACGTTTGTCCTTAGGGATGAGCGTCTAAGGGAAACCACTAAGTAAGCCACCTGGGGAGTACGTCGGCAACGATGAA
ASV18365	0	0	0	0	4	0	0	0	0	0	0	0	0	0	0	0.571429	0	0	Bacteria	Proteobacteria	Gammaproteobacteria	Thiotrichales	Thiotrichaceae	Cocleimonas	CGCGTAGGCGGTTAGATAAGTCAAATGTGAAAGCCCCGGGCTCAACCTGGGAACTGCATCTGATACTGTCTAACTAGAGTTTAGGAGAGGGAAGTAGAATTTCAGGTGTAGCGGTGAAATGCATAGAGATCTGAAGGAATACCAGTGGCGAAGGCGACTTCCTGGCCTAGAACTGACGCTGAGGTGCGAAAGCGTGGGTAGCAAACGGGATTAGATACCCCGGTAGTCCACGCCGTAAACGATGTCAACTAGTCGTTGGACCCCTTGAGGGTTTAGTGACGCAGCTAACGCATTAAGTTGACCGCCTGGGGAGTACGGTCGCAAGACTAAA
ASV22236	0	0	0	0	6	0	0	0	0	0	0	0	0	0	0	0.857143	0	0	Bacteria	Bacteroidetes	Flavobacteriia	Flavobacteriales	Flavobacteriaceae	Salinimicrobium	TCCGTAGGCGGGTTAATAAGTCAGTGGTGAAAGTCTGCAGCTCAACTGTAGAATTGCCATTGATACTGTTAACCTTGAGTAATTATGAAGTGGTTAGAATATGTAGTGTAGCGGTGAAATGCATAGATATTACATAGAATACCGATTGCGAAGGCAGATCACTAATAATTCACTGACGCTGAGGGACGAAAGCGTAGGTAGCGAACAGGATTAGATACCCTGGTAGTCTACGCCGTAAACGATGGTTACTAGCTGTTTGGCTCGATTGAGAGCTGAGTGGCTAAGCGAAAGTGATAAGTAACCCACCTGGGGAGTACGTTCGCAAGAATGAA
ASV37411	0	0	0	0	4	0	0	0	0	0	0	0	0	0	0	0.571429	0	0	Bacteria	Proteobacteria	Gammaproteobacteria	Cellvibrionales	Cellvibrionaceae	Maricurvus	TACGTAGGCGGTTTGGTCAGTTAGATGTGAAAGCCCAGGGCTCAACCTTGGAATTGCATTTAATACTGCCAGACTTGAGATCGGAAGAGGAAAGCGGAATTTCTAGTGTAGAGGTGAAATTCGTAGATATTAGAAGGAACATCAGAGGCGAAGGCGGCTTTCTGGTCCGATACTGACGCTGAGGTACGAAAGCGTGGGGAGCAAACAGGATTAGATACCCTGGTAGTCCACGCCCTAAACGATGAGAGCTAAACGTCGGATTTTCGGATTCGGTGTTGGAGCTAACGCATTAAGCTCTCCGCCTGGGGAGTACGGTCGCAAGATTAAA
ASV40300	0	0	0	0	8	0	0	0	0	0	0	0	0	0	0	1.14286	0	0	Bacteria	Firmicutes	Erysipelotrichia	Erysipelotrichales	Erysipelotrichaceae	Dielma	CGTGTAGACGGTTATATAAGTTTGTAGTTAAAACCTGGAGCTCAACTCCAGAGATGCTTTAAATACTATATGACTAGAGATTGGGAGAGGTAAGTAGAATTTCCATAGGAGCGGTTAAATGTGTAGATAATGGAAGGAATATCAAAGGCGAAAGCAACTTACTGGAACAATTCTGACGTTGAGACGCGAAAGCGTGGGGAGCAAATAGGATTAGATACCCTAGTAGTCCACGCTGTAAATGGTGAGAGTTAGATTCTGGATATTTTTATTCAGTTTTCGTAGTTAACGCAATAAACTCTCCGCCTGGGTAGTAAAGACGCAAGTTCGAA
ASV41384	0	0	0	0	3	0	0	0	0	0	0	0	0	3	0	0.428571	0	1.5	Bacteria	Firmicutes	Clostridia	Clostridiales	Clostridiaceae 1	Clostridium sensu stricto	AGCGTAGGCGGACTTTTAAGTGAGATGTGAAATACCCGGGCTCAACTTGGGTGCTGCATTTCAAACTGGAAGTCTAGAGTGCAGGAGAGGAGAATGGAATTCCTAGTGTAGCGGTGAAATGCGTAGAGATTAGGAAGAACACCAGTGGCGAAGGCGATTCTCTGGACTGTAACTGACGCTGAGGCTCGAAAGCGTGGGGAGCAAACAGGATTAGATACCCTGGTAGTCCACGCCGTAAACGATGAATACTAGGTGTCGGGGAGCATGGCTCTTCGGTGCCGTCGCAAACGCAGTAAGTATTCCACCTGGGGAGTACGTTCGCAAGAATGAA
ASV41491	0	0	0	0	4	0	0	0	0	0	0	0	0	0	0	0.571429	0	0	Bacteria	Firmicutes	Clostridia	Clostridiales	Lachnospiraceae	Blautia	AGCGTAGACGGCGTGCCAAGTCTGATGTGAAAGGCCGGGGCTCAACCCCGGGACTGCATTGGAAACTGGCATGCTGGAGTGCCGGAGGGGCAAGCGGAATTCCTAGTGTAGCGGTGAAATGCGTAGATATTAGGAGGAACACCGGTGGCGAAGGCGGCTTGCTGGACGGTAACTGACGTTGAGGCTCGAAAGCGTGGGGAGCAAACAGGATTAGATACCCTGGTAGTCCACGCCGTAAACGATGAATACTAGGTGTCGGGGAGCATGGCTCTTCGGTGCCGTCGCAAACGCAGTAAGTATTCCACCTGGGGAGTACGTTCGCAAGAATGAA
ASV41647	0	0	0	0	7	0	0	0	0	0	0	0	0	0	0	1	0	0	Bacteria	Firmicutes	Clostridia	Clostridiales	Lachnospiraceae	Clostridium XlVa	AGCGCAGACGGCACTGCAAGTCTGAAGTGAAAGCCCGGGGCTCAACCCCGGGACTGCTTTGGAAACTGTAGAGCTAGAGTGCTGGAGAGGCAAGCGGAATTCCTAGTGTAGCGGTGAAATGCGTAGATATTAGGAAGAACACCAGTGGCGAAGGCGGCTTGCTGGACAGTAACTGACGTTCAGGCTCGAAAGCGTGGGGAGCAAACAGGATTAGATACCCTGGTAGTCCACGCCGTAAACGATGAATACTAGGTGTCGGGTGGCAAAGCCATTCGGTGCCGCAGCAAACGCAATAAGTATTCCACCTGGGGAGTACGTTCGCAAGAATGAA
ASV44957	0	0	0	0	5	0	0	0	0	0	0	0	0	0	0	0.714286	0	0	Bacteria	Bacteroidetes	Saprospiria	Saprospirales	Lewinellaceae	Flavilitoribacter	TGCGTAGGCGGATTATTAAGTCAGAGGTGAAAGCTTTCCGCTTAACGGGAAAATTGCCTTTGATACTGATAGTCTTGAATTAGGTTGAGGTTGGCGGAATGTGGCATGTAGCGGTGAAATGCATAGATATGCCATAGAACACCAATTGCGAAGGCAGCTGGCTAGGCCTTAATTGACGCTGAGGCACGAAAGCGTGGGGAGCGAACAGGATTAGATACCCTGGTAGTCCACGCCCTAAACGATGCTTACTCGACGTTTGGAATTAATTTTTGAGCGTCTAAGGGAAACCACTAAGTAAGCCACCTGGGGAGTACGTCGGCAACGATGAA
ASV48869	0	0	0	0	2	0	0	0	0	0	0	0	0	0	0	0.285714	0	0	Bacteria	Firmicutes	Clostridia	Clostridiales	Lachnospiraceae	Mediterraneibacter	AGCGTAGACGGAATGGCAAGTCTGATGTGAAAGGCCGGGGCTCAACCCCGGGACTGCATTGGAAACTGTCAATCTAGAGTACCGGAGGGGTAAGTGGAATTCCTAGTGTAGCGGTGAAATGCGTAGATATTAGGAGGAACACCAGTGGCGAAGGCGGCTTACTGGACGGTAACTGACGTTGAGGCTCGAAAGCGTGGGGAGCAAACAGGATTAGATACCCTGGTAGTCCACGCCGTAAACGATGAATACTAGGTGTCGGGTGGCAAAGCCATTCGGTGCCGCAGCAAACGCAATAAGTATTCCACCTGGGGAGTACGTTCGCAAGAATGAA
ASV49489	0	0	0	0	3	0	0	0	0	0	0	0	0	0	0	0.428571	0	0	Bacteria	Proteobacteria	Gammaproteobacteria	Cellvibrionales	Cellvibrionaceae	Eionea	CGCGTAGGCGGTTATTTAAGCTAGATGTGAAAGCCCAGGGCTCAACCTTGGAATTGCATTTAGAACTGGGTAGCTAGAGTACAAGAGAGGGTGGTGGAATTTCCAGTGTAGCGGTGAAATGCGTAGAGATTGGAAGGAACATCAGTGGCGAAGGCGGCCACCTGGATTGATACTGACGCTGAGGTGCGAAAGCGTGGGGAGCAAACAGGATTAGATACCCTGGTAGTCCACGCCGTAAACGATGTCAACTAGCCGTTGGTTCCATTTAAGGGATCAGTGGCGCAGCTAACGCGATAAGTTGACCGCCTGGGGAGTACGGCCGCAAGGTTAAA
ASV49490	0	0	0	0	3	0	0	0	0	0	0	0	0	0	0	0.428571	0	0	Bacteria	Firmicutes	Clostridia	Clostridiales	Lachnospiraceae	Lachnospiracea_incertae_sedis	AGCGTAGGCGGCATGGCAAGTCAGAAGTGAAAGCCTGGGGCTCAACCCCGGAATTGCTTTTGAAACTGTCAGGCTAGAGTGTCGGAGGGGTAAGCGGAATTCCTAGTGTAGCGGTGAAATGCGTAGATATTAGGAGGAACACCGGTGGCGAAGGCGGCTTACTGGACGATTACTGACGCTGAGGCTCGGAAGCGTGGGGAGCAAACAGGATTAGATACCCTGGTAGTCCACGCCGTAAACGATGAATACTAGGTGTCGGGGGACAATAGTTCCTCGGTGCCGAAGCAAACGCATTAAGTATTCCACCTGGGGAGTACGTTCGCAAGAATGAA
ASV49491	0	0	0	0	3	0	0	0	0	0	0	0	0	0	0	0.428571	0	0	Bacteria	Firmicutes	Clostridia	Clostridiales	Lachnospiraceae	Ruminococcus2	AGCGTAGACGGCGACGCAAGTCTGAAGTGAAATACCCGGGCTCAACCTGGGAACTGCTTTGGAAACTGTGTTGCTAGAGTGCTGGAGAGGTAAGCGGAATTCCTAGTGTAGCGGTGAAATGCGTAGATATTAGGAAGAACACCAGTGGCGAAGGCGGCTTACTGGACAGTAACTGACGTTGAGGCTCGAAAGCGTGGGGAGCAAACAGGATTAGATACCCTGGTAGTCCACGCCGTAAACGATGAATACTAGGTGTCGGGTGGCAAAGCCATTCGGTGCCGCAGCAAACGCAATAAGTATTCCACCTGGGGAGTACGTTCGCAAGAATGAA
ASV49492	0	0	0	0	3	0	0	0	0	0	0	0	0	0	0	0.428571	0	0	Bacteria	Proteobacteria	Alphaproteobacteria	Rhodospirillales	Acetobacteraceae	Roseomonas	CGCGTAGGCGGCTTGGTTAGTCAGGCGTGAAATTCCCGGGCTTAACCTGGGGACTGCGCTTGATACTGCTGGGCTTGAGGGTGGAAGAGGGTCGTGGAATTCCCAGTGTAGAGGTGAAATTCGTAGATATTGGGAAGAACACCGGTGGCGAAGGCGGCGACCTGGTCCATTACTGACGCTGAGGCGCGACAGCGTGGGGAGCAAACAGGATTAGATACCCTGGTAGTCCACGCCGTAAACGATGTGCGCTGGATGTTGGGTGACCTAGTCACTCAGTGTCGTAGCCAACGCGGTAAGCGCACCGCCTGGGGAGTACGGCCGCAAGGTTGAA
ASV52616	0	0	0	0	2	0	0	0	0	0	0	0	0	0	0	0.285714	0	0	Bacteria	Firmicutes	Clostridia	Clostridiales	Lachnospiraceae	Fusicatenibacter	AGCGTAGACGGCGACGCAAGTCTGAAGTGAAATACCCGGGCTCAACCTGGGAACTGCTTTGGAAACTGTGTTGCTAGAGTGCTGGAGAGGTAAGCGGAATTCCTAGTGTAGCGGTGAAATGCGTAGATATTAGGAAGAACACCAGTGGCGAAGGCGGCTTACTGGACAGTAACTGACGTTGAGGCTCGAAAGCGTGGGGAGCAAACAGGATTAGATACCCTGGTAGTCCACGCCGTAAACGATGAATGCTAGGTGTTGGGGAGCAAAGCTCTTCGGTGCCGCCGCAAACGCATTAAGCATTCCACCTGGGGAGTACGTTCGCAAGAATGAA
ASV52617	0	0	0	0	2	0	0	0	0	0	0	0	0	0	0	0.285714	0	0	Bacteria	Bacteroidetes	Saprospiria	Saprospirales	Saprospiraceae	Membranicola	TGCGTAGGCGGATATATAAGTCAGAGGTGAAAGCTCGCAGCTCAACTGCGGAATTGCCTTTGATACTGTTTATCTTGAATTATGTTGAGGTTAGCGGAATGAGTCATGTAGCGGTGAAATGCATAGATATGACTTAGAACACCAATTGCGAAGGCAGCTAGCTAGGCATATATTGACGCTGAGGCACGAAAGCGTGGGGAGCGAACAGGATTAGATACCCTGGTAGTCCACGCCCTAAACGATGTTTACTCGATGTTTGGTTTTAGGACTGAGCATCCAAGGGAAACCATTAAGTAAACCACCTGGGGAGTACGTTCGCAAGAATGAA
ASV04800	0	0	0	0	0	15	0	0	0	0	0	0	0	0	0	2.14286	0	0	Bacteria	Proteobacteria	Gammaproteobacteria	Oceanospirillales	Oceanospirillaceae	Marinomonas	CGCGTAGGTGGTTTGTTAAGTCTGATGTGAAATCCCAGGGCTCAACCTTGGAATGGCATCGGATACTGGCATGCTAGAGTACGGTAGAGGGGTGTGGAATTTCCTGTGTAGCGGTGAAATGCGTAGATATAGGAAGGAACATCAGTGGCGAAGGCGACACCCTGGACTGATACTGACACTGAGGTGCGAAAGCGTGGGGAGCAAACAGGATTAGATACCCTGGTAGTCCACGCCGTAAACGATGTCTACTAGCCGTTGGGTTGTAATGACTTAGTGGCGCAGCTAACGCAATAAGTAGACCGCCTGGGGAGTACGGCCGCAAGGTTAAA
ASV12786	0	0	0	0	0	219	0	0	0	0	0	0	0	0	0	31.2857	0	0	Bacteria	Proteobacteria	Gammaproteobacteria	Alteromonadales	Psychromonadaceae	Psychromonas	CGCGTAGGCGGTTAATTAAGTCAGATGTGAAATCCCAGGGCTCAACCTTGGAACTGCATTTGAAACTGGTTAACTAGAGTTTTGTAGAGGGTGGTAGAATTTCAGGTGTAGCGGTGAAATGCGTAGAGATCTGAAGGAATACCAGTGGCGAAGGCGGCCACCTGGACAAAGACTGACGCTGAGGCGCGAAGGCGTGGGGAGCAAACGGGATTAGATACCCCGGTAGTCCACGCAGTAAACGATGTCTATTAGAATTTTGTAGCTATATGCCGTGGGATTCAAAGCTAACGCATTAAATAGACCGCCTGGGGAGTACGGCCGCAAGGTTAAA
ASV49493	0	0	0	0	0	3	0	0	0	0	0	0	0	0	0	0.428571	0	0	Bacteria	Firmicutes	Clostridia	Clostridiales	Lachnospiraceae	Coprococcus	TGCGTAGGTGGTTAGACAAGTCTGAAGTGAAAATCCGGGGCTTAACCCCGGAACTGCTTTGGAAACTGCCTGACTGGAGTACAGGAGAGGTAAGTGGAATTCCTAGTGTAGCGGTGAAATGCGTAGATATTAGGAGGAACACCAGTGGCGAAGGCGACTTACTGGACTGGTACTGACACTGAGGCACGAAAGCGTGGGGAGCAAACAGGATTAGATACCCTGGTAGTCCACGCCGTAAACGATGAATACTAGGTGTCGGGGCCGCAGAGGTTTCGGTGCCGCAGCCAACGCAGTAAGTATTCCACCTGGGGAGTACGTTCGCAAGAATGAA
ASV52618	0	0	0	0	0	2	0	0	0	0	0	0	0	0	0	0.285714	0	0	Bacteria	Proteobacteria	Betaproteobacteria	Burkholderiales	Sutterellaceae	Parasutterella	TGCGCAGGCGGTTGAGTAAGACAGATGTGAAATCCCCGAGCTTAACTCGGGAATGGCATATGTGACTGCTCGACTAGAGTGTGTCAGAGGGAGGTGGAATTCCACGTGTAGCAGTGAAATGCGTAGATATGTGGAAGAACACCGATGGCGAAGGCAGCCTCCTGGGACATAACTGACGCTCAGGCACGAAAGCGTGGGGAGCAAACAGGATTAGATACCCTGGTAGTCCACGCCCTAAACGATGTTAACTAGTTGTTGGGAAGTAAAATTCTCAGTAACGCAGCCAACGCGAGGAGTTAACCGCCTGGGAAGTACGGTCGCAAGACTAAA
ASV00021	0	0	0	0	0	0	3	0	0	0	0	0	0	0	0	0.428571	0	0	Bacteria	Bacteroidetes	Bacteroidia	Bacteroidales	Bacteroidaceae	Phocaeicola	AGCGTAGATGGGTTGTTAAGTCAGTTGTGAAAGTTTGCGGCTCAACCGTAAAATTGCAATTGATACTGGCAGCCTTGAGTACAGTTGAGGTAGGCGGAATTCGTGGTGTAGCGGTGAAATGCTTAGATATCACGAAGAACTCCGATTGCGAAGGCAGCCTACTAAACTGCCACTGACATTGATGCTCGAAAGTGTGGGTATCAAACAGGATTAGATACCCTGGTAGTCCACACGGTAAACGATGAATACTCGCTGTTTGCGATATACTGCAAGCGGCCAAGCGAAAGCGTTAAGTATTCCACCTGGGGAGTACGCCGGCAACGGTGAA
ASV01858	0	0	0	0	0	0	25	0	0	0	0	0	0	0	0	3.57143	0	0	Bacteria	Proteobacteria	Alphaproteobacteria	Rhodobacterales	Rhodobacteraceae	Litoreibacter	TACGTAGGCGGATTAGTCAGTCAGAGGTGAAATCCCAGGGCTCAACCCTGGAACTGCCTTTGATACTGCTAGTCTTGAGTTCGAGAGAGGTGAGTGGAATTCCGAGTGTAGAGGTGAAATTCGTAGATATTCGGAGGAACACCAGTGGCGAAGGCGGCTCACTGGCTCGATACTGACGCTGAGGTACGAAAGTGTGGGGAGCAAACAGGATTAGATACCCTGGTAGTCCACACCGTAAACGATGAATGCCAGACGTCGGGGGGCTTGCCCTTCGGTGTCACACCTAACGGATTAAGCATTCCGCCTGGGGAGTACGGTCGCAAGATTAAA
ASV02069	0	0	0	0	0	0	10	0	0	0	0	0	0	0	0	1.42857	0	0	Bacteria	Proteobacteria	Alphaproteobacteria	Rhodobacterales	Rhodobacteraceae	Jannaschia	TACGTAGGCGGATTATTAAGTTAGAGGTGAAATCCCAGGGCTCAACCCTGGAACTGCCTTTAATACTGGTAGTCTTGAGTTCGAGAGAGGTGAGTGGAATTCCAAGTGTAGAGGTGAAATTCGTAGATATTTGGAGGAACACCAGTGGCGAAGGCGGCTCACTGGCTCGATACTGACGCTGAGGTACGAAAGTGTGGGGAGCGAACAGGATTAGATACCCTGGTAGTCCACACCGTAAACGATGAATGCCAGTCGTCAGGGGGCTTGCCCTTTGGTGACACACCTAACGGATTAAGCATTCCGCCTGGGGAGTACGGTCGCAAGATTAAA
ASV02950	0	0	0	0	0	0	8	0	0	0	0	0	0	0	0	1.14286	0	0	Bacteria	Firmicutes	Clostridia	Clostridiales	Lachnospiraceae	Blautia	AGCGTAGACGGTGTGGCAAGTCTGATGTGAAAGGCATGGGCTCAACCTGTGGACTGCATTGGAAACTGTCATACTTGAGTGCCGGAGGGGTAAGCGGAATTCCTAGTGTAGCGGTGAAATGCGTAGATATTAGGAGGAACACCAGTGGCGAAGGCGGCTTACTGGACGGTAACTGACGTTGAGGCTCGAAAGCGTGGGGAGCAAACAGGATTAGATACCCTGGTAGTCCACGCCGTAAACGATGAATACTAGGCGTCGGGGAGCATGGCTCTTCGGTGCCGTCGCAAACGCAGTAAGTATTCCACCTGGGGAGTACGTTCGCAAGAATGAA
ASV04525	0	0	0	0	0	0	16	0	0	0	0	0	0	0	0	2.28571	0	0	Bacteria	Bacteroidetes	Flavobacteriia	Flavobacteriales	Cryomorphaceae	Vicingus	TCCGTAGGCGGATTTTTAAGTCAGTGGTGAAAGCCTACAGCTCAACTGTAGAACTGCCATTGATACTGAAAGTCTTGAATATATATGAAGTGGGCGGAATGCGTCATGTAGCGGTGAAATGCACAGATATGACGCAGAACACCAATTGCGAAGGCAGCTCACTAATGTATTATTGACGCTGAGGGACGAAAGCATGGGGAGCGAACAGGATTAGATACCCTGGTAGTCCATGCCGTAAACGATGATTACTCGGTATTAGTCTGACTAGTGCCTAAGCGAAAGTGATAAGTAATCCACCTGGGGAGTACGCTCGCAAGAGTGAA
ASV05101	0	0	0	0	0	0	23	0	0	0	0	0	0	0	0	3.28571	0	0	Bacteria	Bacteroidetes	Saprospiria	Saprospirales	Lewinellaceae	Flavilitoribacter	TGCGTAGGCTGTCTTATAAGTCAGAAGTGAAAGATGCGGGCTTAACCTGCAAACTGCTTTTGAAACTGTAAGACTTGAAATAGGTTGAGGTTAGCGGAATGTGACATGTAGCGGTGAAATGCATAGATATGTCATAGAACACCAATTGCGAAGGCAGCTGACTAGACCTTATTTGACGCTGAGGCACGAAAGCGTGGGGAGCGAACAGGATTAGATACCCTGGTAGTCCACGCCCTAAACGATGCTTACTCGATATCTGCATTTATGTGGGTGTCCAAGGGAAACCGTTAAGTAAGCCACCTGGGGAGTACGTTCGCAAGAATGAA
ASV06216	0	0	0	0	0	0	11	0	0	0	0	0	0	0	0	1.57143	0	0	Bacteria	Bacteroidetes	Flavobacteriia	Flavobacteriales	Flavobacteriaceae	Tenacibaculum	TCCGCAGGCGGTCGATTAAGTTAGAGGTGAAATCCCGTCGCTCAACGACGGAACTGCCTTTAATACTGGTTGACTTGAGTTATACGGAAGTAGATAGAATAAGTAGTGTAGCGGTGAAATGCATAGATATTACTTAGAATACCGATTGCGAAGGCAGTCTACTACGTATATACTGACGCTCATGGACGAAAGCGTGGGGAGCGAACAGGATTAGATACCCTGGTAGTCCACGCCGTAAACGATGGATACTAGTTGTTGGACTTCGGTTCAGTGACTAAGCGAAAGTGATAAGTATCCCACCTGGGGAGTACGGTCGCAAGACTGAA
ASV07001	0	0	0	0	0	0	26	0	0	0	0	0	0	0	0	3.71429	0	0	Bacteria	Proteobacteria	Gammaproteobacteria	Thiotrichales	Thiotrichaceae	Cocleimonas	CGCGTAGGCGGTTAGATAAGTCAGATGTGAAATCCCCGGGCTCAACCTGGGAACTGCATCTGAAACTGTTTGACTAGAGTTTAGGAGAGGGAAGTAGAATTTCAGGTGTAGCGGTGAAATGCATAGAGATCTGAAGGAATACCAGTGGCGAAGGCGACTTCCTGGCCTAGAACTGACGCTGAGGTGCGAAAGCGTGGGTAGCAAACGGGATTAGATACCCCGGTAGTCCACGCCGTAAACGATGTCAACTAGTCGTTGGACCCCTTGAGGGTTTAGTGACGCAGCTAACGCATTAAGTTGACCGCCTGGGGAGTACGGTCGCAAGACTAAA
ASV07511	0	0	0	0	0	0	45	0	0	0	0	0	0	0	0	6.42857	0	0	Bacteria	Verrucomicrobia	Verrucomicrobiae	Verrucomicrobiales	Rubritaleaceae	Rubritalea	AGCGTAGGCGGCGCGGTAAGTCAGATGTGAAATCTGGGGGCTCAACCTCCAAACTGCATTCGATACTGCCGTGCTAGAGTAATGGAGAGGTAACTGGAATTTTTGGTGTAGCAGTGAAATGCGTAGATATCAAGAGGAAGACCAATGGCGAAAGCAGGTTACTGGACATTTACTGACGCTGAGGCTCGAAGGCTAGGGTAGCGAAAGGGATTAGATACCCCTGTAGTCCTAGCAGTAAACGATGTGCGCTTGGTGTGGGAGGGTTCGACCCCTTCTGTGCCGGAGCTAACGCGTTAAGCGCACCGCCTGGGGAGTACGGTCGCAAGACTAAA
ASV08355	0	0	0	0	0	0	11	0	0	0	0	0	0	0	0	1.57143	0	0	Bacteria	Bacteroidetes	Saprospiria	Saprospirales	Saprospiraceae	Membranicola	TGCGTAGGCTGCCGTGTAAGTTTGGGGTGAAAGGCCAGGGCTTAACCTTGGGACTGCCTTGGATACTGCACGGCTTGAATTAGGATGAGGTTGGCGGAATGCGGCATGTAGCGGTGAAATGCATAGATATGCCGTAGAACACCGATTGTGAAGACAGCTGACTGGACCTATATTGACGCTGAGGCACGAAAGCGTGGGGAGCGAACGGGATTAGATACCCCGGTAGTCCACGCCGTAAACGATGTTAACTCGGTGTTTGTCGCGTAGCGATGAGCACCCAAGGGAAACCGATAAGTTAACCACCTGGGGAGTACGTTCGCAAGAATGAA
ASV08865	0	0	0	0	0	0	10	0	0	0	0	0	0	0	0	1.42857	0	0	Bacteria	Planctomycetes	Planctomycetacia	Pirellulales	Pirellulaceae	Mariniblastus	TGCGTAGGCGGATTTGTAGGTCAGATGTGAAAGCCCACGGCTCAACCGTGGAATTGCGTTTGAAACCACAAGTCTTGAGGAAGTCAGAGGTATGCGGAACTGATGGTGGAGCGGTGAAATGTGTTGATATCATCAGGAACACCGGTGGCGAAAGCGGCATACTGGGACTTTTCTGACGCTGAGGCACGAAAGCTAGGGGAGCGAACGGGATTAGATACCCCGGTAGTCCTAGCTGTAAACGATCTGTACTAGTCCGTGGGAACTTCCACATTTTCTCGGACGTAGCGAAAGTGTTAAGTACAGCGCCTGGGGAGTATGGTCGCAAGGCTGAA
ASV09233	0	0	0	0	0	0	14	0	0	0	0	0	0	0	0	2	0	0	Bacteria	Proteobacteria	Gammaproteobacteria	Chromatiales	Granulosicoccaceae	Granulosicoccus	CGCGTAGGCGGCTTGTCAAGTTGGATGTGAAATCCCCGAGCTCAACTCGGGAACTGCATTCAAAACTGGCAGGCTAGAGTGTGTAAGAGGATAGTGGAATTCCAGGTGTAGCGGTGAAATGCGTAGATATCTGGAGGAACATCAGTGGCGAAGGCGACTATCTGGTACAACACTGACGCTGAGGTGCGAAAGCGTGGGGAGCAAACAGGATTAGATACCCTGGTAGTCCACGCCGTAAACGATGTCAACTAGCCGTCGGGCCTATTTAAAGGTTTGGTGGCGAAGCTAACGCGATAAGTTGACCGCCTGGGGAGTACGCCGGCAACGGTAAA
ASV09852	0	0	0	0	0	0	32	0	0	0	0	0	0	0	0	4.57143	0	0	Bacteria	Bacteroidetes	Flavobacteriia	Flavobacteriales	Cryomorphaceae	Crocinitomix	TTCGCAGGCGGTTAATTAAGTCAGTGGTGAAATCTCGGGGCTCAACTCCGAAACTGCCATTGATACTGATTGACTTGAATTAAGTTGGAGTAGGCGGAATGTGTAGTGTAGCGGTGAAATGCTTAGATATTACACAGAACACCGATAGCGAAGGCAGCTTACTAAACTTATATTGACGCTCATGAACGAAAGCGTGGGGAGCGAACAGGATTAGATACCCTGGTAGTCCACGCCGTAAACTATGGTTACTCGATATTGGCGATATACGGTCAGTGTCTAAGCGAAAGTGATAAGTAACCCACCTGGGGAGTACGGTCGCAAGATTGAA
ASV13222	0	0	0	0	0	0	9	0	0	0	0	0	0	0	0	1.28571	0	0	Bacteria	Bacteroidetes	Flavobacteriia	Flavobacteriales	Flavobacteriaceae	Maribacter	TCCGTAGGCGGGCCGATAAGTCAGGGGTGAAAGTTTGCAGCTCAACTGTAAAATTGCCTTTGATACTGTTGGTCTTGAGTTATAGTGAAGTTGCCGGAATATGTAGTGTAGCGGTGAAATGCATAGATATTACATAGAACACCGATTGCGAAGGCAGGTGACTAACTATATACTGACGCTGATGGACGAAAGCGTGGGGAGCGAACAGGATTAGATACCCTGGTAGTCCACGCCGTAAACGATGGATACTAGCTGTCCGGGTCCTTGAGACCTGGGCGGCCAAGCGAAAGTGATAAGTATCCCACCTGGGGAGTACGTTCGCAAGAATGAA
ASV13271	0	0	0	0	0	0	46	0	0	0	0	0	0	0	0	6.57143	0	0	Bacteria	Proteobacteria	Gammaproteobacteria	Arenicellales	Arenicellaceae	Arenicella	CGCGTAGGTGGTTTGTTAAGTTAGATGTGAAAGCCCTGGGCTTAACCTAGGAATTGCATTTAAAACTGGCTTACTAGAGTATGGTAGAGGGAAGTGGAATTCCACATGTAGCGGTGAAATGCGTAGAGATGTGGAGGAACACCAGTGGCGAAGGCGACTTCCTGGACCAATACTGACACTGAGGTGCGAAAGCGTGGGGAGCAAACAGGATTAGATACCCTGGTAGTCCACGCCGTAAACGATGTCAACTAGCCGTTGGGGGGGTTACCTCTTAGTGGCGCAGCTAACGCGATAAGTTGACCGCCTGGGGAGTACGGTCGCAAGATTAAA
ASV14639	0	0	0	0	0	0	10	0	0	0	0	0	0	0	0	1.42857	0	0	Bacteria	Proteobacteria	Gammaproteobacteria	Alteromonadales	Shewanellaceae	Shewanella	TACGCAGGCGGTTCATTAAGCCAGATGTGAAATCCCCGGGCTCAACCTGGGAATTGCATTTGGAACTGGTGAACTAGAGTCTTGTAGAGGGGGGTAGAATTTCAGGTGTAGCGGTGAAATGCGTAGAGATCTGAAGGAATACCGGTGGCGAAGGCGGCCCCCTGGACAAAGACTGACGCTCATGTACGAAAGCGTGGGGAGCAAACAGGATTAGATACCCTGGTAGTCCACGCCGTAAACGATGTCTACTCGGAGTTTGGTGCCTTGAGCACTGGGCTCCCAAGCTAACGCATTAAGTAGACCGCCTGGGGAGTACGGCCGCAAGGTTAAA
ASV14883	0	0	0	0	0	0	16	0	0	0	0	0	0	0	0	2.28571	0	0	Bacteria	Bacteroidetes	Flavobacteriia	Flavobacteriales	Cryomorphaceae	Salinirepens	TGCGTAGGCGGGTTATTAAGTCAGTGGTGAAAGCCCATAGCTCAACTATGGAACTGCCATTGATACTGATAGCCTTGAATATGATTGAAGTGGGCGGAATATGACATGTAGCGGTGAAATGCATAGATATGTCATAGAACACCGATAGCGAAGGCAGCTCACTAAGTCATCATTGACGCTGAGGCACGAAAGCGTGGGGAGCGAACAGGATTAGATACCCTGGTAGTCCACGCTGTAAACGATGATTACTTGCTATTGGCGATACACTGTCAGTGGCATAGCGAAAGTGTTAAGTAATCCACCTGGGGAGTACGATCGCAAGGTTGAA
ASV15590	0	0	0	0	0	0	3	0	0	0	0	0	0	0	0	0.428571	0	0	Bacteria	Proteobacteria	Gammaproteobacteria	Gammaproteobacteria_incertae_sedis	Candidatus Carsonella	Candidatus Carsonella	TACGTAGGTTGTTATTTTATATATATATAAAATCCTAATGTTATAGTTAGTAAGTATATATAATTGTTTAACTTGAGTATAATAGGGGGTAATGGTATTTTTAATGTAAAGGTGAAATTTATCGATATTAAAAAGACGACCTAAGGCGAAGGCAATTACCTGGATTATAACTGACACTGAGGTACTGAAGCATGAGTAGCAAATCGGATTAGATACCCGAGTAGTTCATGCCGTCAACTATGAGCGTTGCATCTTAGGCTTTATAAAAAAAAGGCTTAGTTTGTAAGTTAACGCGTTAAACGCTCCGCCTGGGGACTACGGTCGCAAGATTAAA
ASV15918	0	0	0	0	0	0	3	0	0	0	0	0	0	0	0	0.428571	0	0	Bacteria	Proteobacteria	Alphaproteobacteria	Caulobacterales	Hyphomonadaceae	Litorimonas	TGCGTAGGCGGACTAATAAGTAGAGGGTGAAATCCCAAGGCTCAACCTTGGAACTGCCTTCTAAACTGTTAGTCTTGAGTTCTGGAGAGGTGAGTGGAATTGCTAGTGTAGAGGTGAAATTCGTAGATATTAGCAGGAACACCAGAGGCGAAGGCGGCTCACTGGACAGATACTGACGCTGAGGCACGAAAGTGTGGGGAGCAAACAGGATTAGATACCCTGGTAGTCCACACCGTAAACGATGAGAGCTAGTTGTCTGCAAGCATGCTTGTAGGTGACGCAGCTAACGCATTAAGCTCTCCGCCTGGGGAGTACGGTCGCAAGATTAAA
ASV16922	0	0	0	0	0	0	49	0	0	0	0	0	0	0	0	7	0	0	Bacteria	Bacteroidetes	Bacteroidia	Bacteroidales	Prolixibacteraceae	Roseimarinus	TACGTAGGCGGGACTTTAAGTCAGTGGTGAAAGCCTCCAGCTCAACTGGAGAATTGCCATTGAAACTGAAGTTCTTGAATATGGATGAGGTGGTTGGAATATAACATGTAGCGGTGAAATGCTTAGATATGTTATAGAACACCAATTGCGAAGGCAGATCACTAAACCATTATTGACGCTGAGGTACGAAAGCGTGGGGAGCGAACAGGATTAGATACCCTGGTAGTCCACGCCGTAAACGATGTTCACTCGCTGTTGGCGATATACAGTCAGCGGCCAAGCGAAAGCATTAAGTGAACCACCTGGGGAGTACGATCGCAAGGTTGAA
ASV17000	0	0	0	0	0	0	8	0	0	0	0	0	0	0	0	1.14286	0	0	Bacteria	Firmicutes	Bacilli	Bacillales	Bacillales_Incertae Sedis X	Thermicanus	CGCGCAGGCGGTCCTTTAAGTCTGATGTAAAAGCCCGCGGCTTAACCGCGGAAGGTCATTGGAAACTGGGGGACTTGAGGCTAGGAGAGGGAAGTGGAATTCCTGGTGTAGCGGTGAAATGCGTAGAGATCAGGAGGAATACCGATGGCGAAAGCAACTTCCTGGCTTAGAACTGACGCTGAGGCGCGAAAGCGTGGGGAGCAAACAGGATTAGATACCCTGGTAGTCCACGCTGTAAACGATGAGTGCTAGGTGTGAGAGGTTTCAACACCTTTCGTGCCGCAGTTAACACAATAAGCACTCCGCCTGGGGAGTACGGTCGCAAGACTGAA
ASV17219	0	0	0	0	0	0	75	0	0	0	0	0	0	0	0	10.7143	0	0	Bacteria	Bacteroidetes	Bacteroidia	Bacteroidales	Prolixibacteraceae	Roseimarinus	TACGTAGGCGGAACTTTAAGTCAGTGGTGAAAGCCTCCAGCTCAACTGGAGAATTGCCATTGAAACTGAAGTTCTTGAATATGGATGAGGTGGTTGGAATATAACATGTAGCGGTGAAATGCTTAGATATGTTATAGAACACCAATTGCGAAGGCAGATCACTAAACCATTATTGACGCTGAGGTACGAAAGCGTGGGGAGCGAACAGGATTAGATACCCTGGTAGTCCACGCCGTAAACGATGTTCACTCGCTGTTGGCGATATACTGTCAGCGGCCAAGCGAAAGCATTAAGTGAACCACCTGGGGAGTACGATCGCAAGGTTGAA
ASV18182	0	0	0	0	0	0	70	0	0	0	0	0	0	0	0	10	0	0	Bacteria	Bacteroidetes	Flavobacteriia	Flavobacteriales	Cryomorphaceae	Crocinitomix	TTCGCAGGCGGTTAATTAAGTCAGTGGTGAAATCTCGGGGCTCAACTCCGAAACTGCCATTGATACTGATTGACTTGAGTAAAGTTGGAGTAGGCGGAATGTGTAGTGTAGCGGTGAAATGCTTAGATATTACACAGAACACCGATAGCGAAGGCAGCTTACTAAACTTTTACTGACGCTCATGAACGAAAGCGTGGGGAGCGAACAGGATTAGATACCCTGGTAGTCCACGCCGTAAACTATGGTTACTCGATATTGGCGATATACTGTCAGTGTCTAAGCGAAAGTGATAAGTAACCCACCTGGGGAGTACGGTCGCAAGATTGAA
ASV19368	0	0	0	0	0	0	3	0	0	0	0	0	0	0	0	0.428571	0	0	Bacteria	Actinobacteria	Acidimicrobiia	Acidimicrobiales	Ilumatobacteraceae	Desertimonas	CTCGTAGGTGGTTCGGTAAGTCGGATGTGAAAACTCAAGGCTCAACCTTGAGACGCCATCCGATACTGCTGTGACTTGAGTTCGGTAGAGGAGTGTGGAATTCCTGGTGTAGCGGTGAAATGCGCAGATATCAGGAGGAACACCAACAGCGAAGGCAGCACTCTGGGCCGATACTGACACTGAGGAGCGAAAGCATGGGGAGCAAACAGGATTAGATACCCTGGTAGTCCATGCCGTAAACGTTGGGCACTAGGTGTGGGGATTTATCAACGATCTCCGCGCCGTCGCTAACGCATTAAGTGCCCCGCCTGGGGAGTACGGCCGCAAGGCTAAA
ASV20075	0	0	0	0	0	0	17	0	0	0	0	0	0	0	0	2.42857	0	0	Bacteria	Bacteroidetes	Flavobacteriia	Flavobacteriales	Cryomorphaceae	Brumimicrobium	TCCGCAGGCGGACGTATAAGTCAGTGGTGAAAGCCTACAGCTTAACTGTAGAACTGCCATTGATACTGTACGTCTTGAATTCGGTCGAAGTGGGCGGAATGTGTCATGTAGCGGTGAAATGCATAGATATGACACAGAACACCGATAGCGAAGGCAGCTCACTAGGCCTGAATTGACGCTCAGGGACGAAAGCGTGGGGAGCGAACAGGATTAGATACCCTGGTAGTCCACGCCGTAAACGATCATTACTCGATATTAGCGATATACTGTTAGTGTCTAAGCGAAAGTGATAAGTAATGCACCTGGGGAGTACGATCGCAAGGTTGAA
ASV21136	0	0	0	0	0	0	17	0	0	0	0	0	0	0	0	2.42857	0	0	Bacteria	Bacteroidetes	Flavobacteriia	Flavobacteriales	Cryomorphaceae	Salinirepens	TGCGTAGGCGGGTTATTAAGTCAGTGGTGAAAGCCCATAGCTCAACTATGGAACTGCCATTGATACTGATAGCCTTGAATATGATTGAAGTGGGCGGAATATGACATGTAGCGGTGAAATGCATAGATATGTCATAGAACACCGATAGCGAAGGCAGCTCACTAAGTCATCATTGACGCTGAGGCACGAAAGCGTGGGGAGCGAACAGGATTAGATACCCTGGTAGTCCACGCTGTAAACGATGATTACTTGCTATTGGCGATATACAGTCAGTGGCATAGCGAAAGTGTTAAGTAATCCACCTGGGGAGTACGATCGCAAGGTTGAA
ASV22014	0	0	0	0	0	0	5	0	0	0	0	0	0	0	0	0.714286	0	0	Bacteria	Firmicutes	Bacilli	Bacillales	Bacillaceae 1	Anoxybacillus	CGCGCAGGCGGTTCCTTAAGTCTGATGTGAAAGCCCACGGCTCAACCGTGGAGGGTCATTGGAAACTGGGGGACTTGAGTGCAGAAGAGGAGAGCGGAATTCCACGTGTAGCGGTGAAATGCGTAGAGATGTGGAGGAACACCAGTGGCGAAGGCGGCTCTCTGGTCTGTAACTGACGCTGAGGCGCGAAAGCGTGGGGAGCAAACAGGATTAGATACCCTGGTAGTCCACGCCGTAAACGATGAGTGCTAAGTGTTAGAGGGTATCCACCCTTTAGTGCTGTAGCTAACGCATTAAGCACTCCGCCTGGGGAGTACGCTCGCAAGAGTGAA
ASV23456	0	0	0	0	0	0	32	0	0	0	0	0	0	0	0	4.57143	0	0	Bacteria	Bacteroidetes	Flavobacteriia	Flavobacteriales	Flavobacteriaceae	Polaribacter	TCCGCAGGCGGTCAATTAAGTCAGAGGTGAAATCCCATAGCTCAACTATGGAACTGCCTTTGATACTGGTTGACTTGAGTCATATGGAAGTAGATAGAATGTGTAGTGTAGCGGTGAAATGCATAGATATTACACAGAATACCGATTGCGAAGGCAGTCTACTACGTATGTACTGACGCTGAGGGACGAAAGCGTGGGGAGCGAACAGGATTAGATACCCTGGTAGTCCACGCCGTAAACGATGGATACTAGTTGTTGGGTGTATGCTCAGTGACTAAGCGAAAGTGATAAGTATCCCACCTGGGGAGTACGGTCGCAAGACTGAA
ASV24323	0	0	0	0	0	0	5	0	0	0	0	0	0	0	0	0.714286	0	0	Bacteria	Bacteroidetes	Flavobacteriia	Flavobacteriales	Flavobacteriaceae	Cellulophaga	TCCGTAGGCGGGCCATTAAGTCAGGGGTGAAAGTTTGCAGCTCAACTGTAGAATTGCCTTTGATACTGATGGTCTTGAATTATTGTGAAGTGGTTAGAATATGTAGTGTAGCGGTGAAATGCATAGATATTACATAGAATACCGATTGCGAAGGCAGATCACTAACAATATATTGACGCTGATGGACGAAAGCGTGGGTAGCGAACAGGATTAGATACCCTGGTAGTCCACGCCGTAAACGATGGATACTAGCTGTTCGGTTTTCGGACTGAGCGGCCAAGCGAAAGTGATAAGTATCCCACCTGGGGAGTACGTTCGCAAGAATGAA
ASV24917	0	0	0	0	0	0	4	0	0	0	0	0	0	0	0	0.571429	0	0	Bacteria	Chloroflexi	Anaerolineae	Aggregatilineales_incertae_sedis	Flexilinea	Flexilinea	TCCGTAGACTGTAAAGTAAGTTTTTTGTTAAATTTTAAGACTCAATCTTAACAAGGCAATCAATACTACTTTACTACGAGTTTAATACAGAAAAGTAGAATTTTATACGATAGAGGTGAAATTTGTAGATATATAAAGGAATGCCAATAGCGAAGGCAACTTTTTGGTATAAACTGACGTTGAGGGACGAAAGCGTGGGTAGCAAACGGGATTAGAGACCCCGGTAGTCCACGCCGTAAATTCTGAGTGCTGTAGTTTAATTGTAATATTTAAAATATTATTTAGACTTTCAAGCTAACGCAATAAGCACTCCGCCTGAAGAGTACGATCGCAAGATTGGA
ASV25470	0	0	0	0	0	0	19	0	0	0	0	0	0	0	0	2.71429	0	0	Bacteria	Bacteroidetes	Flavobacteriia	Flavobacteriales	Flavobacteriaceae	Nonlabens	TCCGTAGGCGGGCTAATAAGTCAGTGGTGAAATGCAGGGGCTCAACTCCGGCACTGCCATTGATACTGTTAGTCTTGAATTATTGTGAAGTGGTTAGAATATGTAGTGTAGCGGTGAAATGCTTAGATATTACATAGAATACCAATTGCGAAGGCAGATCACTAACAATATATTGACGCTGATGGACGAAAGCGTGGGTAGCGAACAGGATTAGATACCCTGGTAGTCCACGCCGTAAACGATGGTTACTAGCTGTTTGGGCGAATTAACGTCTGAGTGGCCAAGCGAAAGTGATAAGTAACCCACCTGGGGAGTACGTTCGCAAGAATGAA
ASV26672	0	0	0	0	0	0	3	0	0	0	0	0	0	0	0	0.428571	0	0	Bacteria	Bacteroidetes	Cytophagia	Cytophagales	Bernardetiaceae	Bernardetia	TACGTAGGTGGGCTAGTAAGTCTGAAGTGAAAGTTTGAGGCTCAACCTCGAAAGTGCTTTGGATACTGTTAGTCTAGAATTAGATATAGGTAGCTGGAATTTGTGGTGTAGCGGTGAAATGCATAGATACCACGAGGAACACCAATTGCGAAGGCAGGCTACTGGGTCTATATTGACACTGATGTACGAAAGTGTGGGTAGCGAACAGGATTAGATACCCTGGTAGTCCACACCGTAAACGATGATTACTCGGTGCTTGTACTTACGTATGAGTGCCTTAGGGAAACCGTTAAGTAATCCACCTGGGGAGTACGTTGGCAACAATGAA
ASV29339	0	0	0	0	0	0	25	0	0	0	0	0	0	0	0	3.57143	0	0	Bacteria	Planctomycetes	Planctomycetacia	Pirellulales	Pirellulaceae	Rubripirellula	CACGTAGGCGGCCCGCTCAGTCAGATGTGAAAGCCCACGGCCCAACCGTGGAACTGCATTTGATACTGGCGGGCTTGAGGATGGAAGGGGTGAGTGGAACTTCAGGTGGAACGGTGAAATGTATAGATATCTGAAGGAACACCGGTGGCGAAAGCGGCTCACTGGTCCATTTCTGACGCTGAGGTGCGAAAGCTAGGGTAGCGAACGGGATTAGATACCCCGGTAGTCCTAGCCGTAAACTATGGGTACTAGGCAATGGGACAACTTATGTGTTTCATTGCCGCAGCTAATGTGTTAAGTACCCCGCCTGGGGAGTACGCTCGCAAGGGTAAA
ASV30132	0	0	0	0	0	0	18	0	0	0	0	0	0	0	0	2.57143	0	0	Bacteria	Proteobacteria	Gammaproteobacteria	Gammaproteobacteria_incertae_sedis	Candidatus Carsonella	Candidatus Carsonella	TTTGTAGATTGTTTGATTAGTTGAAAGATAAAAAATAAAGCTTAACTTTATCAAATTTTTCAATACTTTTAAACTAGAGTATAAATAGAGGATAATGGAATTTCTATTGTAGAGATAAAATATTATGATAATAGAAGGAAGGCCGATAGCGAAAGCGATTATCTGGGTATATACTGACATTGAGAAACGAAAGCTTGGGTAGCGAACGGGATTAGATACCCCGGTAGTCCTTGCTGTAAACTATGAGTGTTCATAATTAGAAAATTAATTTTTGGTTATTAAGCTAACGCGTTAAACACTCCGCCTGAAAAGTACGGTCGCAAGATTAAA
ASV31314	0	0	0	0	0	0	20	0	0	0	0	0	0	0	0	2.85714	0	0	Bacteria	Bacteroidetes	Flavobacteriia	Flavobacteriales	Flavobacteriaceae	Wenyingzhuangia	TTCGTAGGCGGGCTAATCAGTCAGAGGTGAAATCCAGCAGCTTAACTGTTGAACTGCCTTTGATACTGTTAGTCTTGAGTGATATGGAAGTGGATAGAATATGTAGTGTAGCGGTGAAATGCATAGATATTACATAGAATACCGATTGCGAAGGCAGTCCACTACGTGTTTACTGACGCTGAGGAACGAAAGCGTGGGGAGCGAACGGGATTAGATACCCCGGTAGTCCACGCCGTAAACGATGGACACTAGTTGTTGGATTTAGGTTCAGTGACTAAGCGAAAGTGATAAGTGTCCCACCTGGGGAGTACGGTCGCAAGATTGAA
ASV32278	0	0	0	0	0	0	18	0	0	0	0	0	0	0	0	2.57143	0	0	Bacteria	Proteobacteria	Gammaproteobacteria	Alteromonadales	Colwelliaceae	Colwellia	TGCGTAGGTGGTTTGTTAAGCAAGATGTGAAAGCCCCGGGCTCAACCTGGGAACTGCATTTTGAACTGGCAAACTAGAGTTTTGTAGAGGGTAGTGGAATTTCCAGTGTAGCGGTGAAATGCGTAGAGATTGGAAGGAACATCAGTGGCGAAGGCGGCTACCTGGACAGAGACTGACACTGAGGCACGAAAGCGTGGGGAGCAAACAGGATTAGATACCCTGGTAGTCCACGCCGTAAACGATGTCAACTAGCCGTCTGTGGTCTTGAACCGTGGGTGGCGTAGCTAACGCGCTAAGTTGACCGCCTGGGGAGTACGGCCGCAAGGTTAAA
ASV32697	0	0	0	0	0	0	12	0	0	0	0	0	0	0	0	1.71429	0	0	Bacteria	Proteobacteria	Deltaproteobacteria	Myxococcales	Nannocystaceae	Plesiocystis	CGTGTAGGCGGCTCTTTAAGTCTGATGTGAAAGCCCTTGGCTCAACCAAGGAAGTGCATCAGATACTGGGGAGCTTGAATCTTGGAGGGGGTGGTGGAATTCCCGGTGTAGAGGTGAAATTCGTAGATATCGGGAGGAACACCTGTGGCGAAGGCGACCACCTGGACAAGTATTGACGCTGAGACGCGAAAGCATGGGTAGCAAACAGGATTAGATACCCTGGTAGTCCATGCCGTAAACGATGAGTGCTAGATGTTGCGGGTATTGACCCCTGCGGTATCGAAGTTAACACGTTAAGCACTCCGCCTGGGGAGTACGGTCGCAAGATTAAA
ASV32942	0	0	0	0	0	0	3	0	0	0	0	0	0	0	0	0.428571	0	0	Bacteria	Planctomycetes	Planctomycetacia	Pirellulales	Pirellulaceae	Blastopirellula	TGCGTAGGCGGCTTTACAAGTCAGGTGTGAAATCCCACGGCTCAACCGTGGAACTGCGCTTGAAACTGTTTAGCTTGAGTATTTCAGGGGTGTGCGGAACTTCCAGTGGAGCGGTGAAATGTGTTGATATTGGAAGGAACACCGGTAGCGAAAGCGGCACACTGGGGAATGTCTGACGCTGAGGCACGAAAGCTAGGGGAGCGAACAGGATTAGATACCCTGGTAGTCCTAGCTGTAAACGATGAGCACTAGATGGGAGAGGGCTTGCCCTGTCCGGTCGCAGCGAAAGCATTAAGTGCTCCGCCTGGGGAGTATGGTCGCAAGGCTGAA
ASV33290	0	0	0	0	0	0	12	0	0	0	0	0	0	0	0	1.71429	0	0	Bacteria	Bacteroidetes	Bacteroidia	Bacteroidales	Prolixibacteraceae	Tangfeifania	TGCGCAGGCGGTAATTTAAGTCAGTGGTGAAAGCCTACAGCTCAACTGTAGAACTGCCATTGAAACTGAATTACTTGAGTGTGGAAGAGGTAGGCGGAATACAACATGTAGCGGTGAAATGCATAGATATGTTGTAGAACACCGATTGCGAAGGCAGCTTACTAAACCATTACTGACGCTCAGGCACGAAAGCGTGGGGAGCGAACAGGATTAGATACCCTGGTAGTCCACGCCCTAAACGATGTTCACTCGATATTTGCGATAAACAGTAAGTGTCCAAGCGAAAGCGTTAAGTGAACCACCTGGGGAGTACGATCGCAAGGTTGAA
ASV34886	0	0	0	0	0	0	4	0	0	0	0	0	0	0	0	0.571429	0	0	Bacteria	Proteobacteria	Gammaproteobacteria	Chromatiales	Thioprofundaceae	Thiolapillus	CGCGTAGGCGGTTTGGTAAGTCAAATGTGAAATCCCCAGGCTCAACCTGGGAACTGCATTCGATACTGCCAAGCTAGAGTGTGTAAGAGGATAGTGGAATTCCGGGTGTAGCGGTGAAATGCGTAGATATCCGGAGGAACATCAGTGGCGAAGGCGACTATCTGGTACAACACTGACGCTGAGGTGCGAAAGCGTGGGGAGCAAACAGGATTAGATACCCTGGTAGTCCACGCCGTAAACGATGTCAACTAGCCGTCGGGCCTATTTAAAGGTTTGGTGGCGAAGCTAACGCGATAAGTTGACCGCCTGGGGAGTACGCCGGCAACGGTAAA
ASV36261	0	0	0	0	0	0	12	0	0	0	0	0	0	0	0	1.71429	0	0	Bacteria	Verrucomicrobia	Verrucomicrobiae	Verrucomicrobiales	Verrucomicrobiaceae	Roseibacillus	TCTGTAGGCGGTTAGGTAAGTCAGATGTGAAATCCCGGGGCTCAACTCCGGAACTGCATCCGATACTGCTTAACTAGAGTATTGGAGGGGAAACTGGAATTCTCGGTGTAGCAGTGAAATGCGTAGATATCGAGAGGAACACTAGTGGCGAAGGCGAGTTTCTGGACAATTACTGACGCTGAGAGACGAAGGCCAGGGTAGCGAAAAGGATTAGATACCCTTGTAGTCCTGGCAGTAAACGGTGCACGCTTGGTGTGGGAGGATTCGACCCCTTCCGTGCCGGAGCTAACGCGTTAAGCGTGCCGCCTGGGGAGTACGGTCGCAAGATTAAA
ASV37109	0	0	0	0	0	0	11	0	0	0	0	0	0	0	0	1.57143	0	0	Bacteria	Proteobacteria	Oligoflexia	Oligoflexales	Pseudobacteriovoracaceae	Pseudobacteriovorax	CGCGTAGGCGGGCATATAAGTCGGCTGTGAAAGCCCCGAGCTCAACTTGGGAATTGCAGTCGAAACTATTTGTCTTGAATACTAGAGGGGGTGGCGGAATTCCTGGAGTAGAAGTGAAATTCACAGATATCAGGAGGAACACCAGAGGCGAAGGCGGCCACCTGGCTAAGTATTGACGCTGAGGCGCGAAAGCATGGGGAGCAAACAGGATTAGATACCCTGGTAGTCCATGCCGTAAACAATGGATACTAGGTGTTCGGAGTATTTAACCCTCTGAGTACCAAAGCTCACGCATTAAGTATCCCGCCTGGGGAGTACGGTCGCAAGGCTAAA
ASV39087	0	0	0	0	0	0	5	0	0	0	0	0	0	0	0	0.714286	0	0	Bacteria	Proteobacteria	Gammaproteobacteria	Chromatiales	Granulosicoccaceae	Sulfuriflexus	TGCGTAGGTGGTTGATTAAGTCAGACGTGAAAGCCCCGGGCTCAACCCGGGAATTGCGTTTGAAACTGGTCAACTAGAGTACGGTAGAGGGAAGTGGAATTTCAGGTGTAGCGGTGAAATGCGTAGATATCTGAAGGAACACCAGTGGCGAAGGCGACTTCCTGGACCAGTACTGACATTGAGGCACGAAAGCGTGGGGAGCGAACAGGATTAGATACCCTGGTAGTCCACGCCGTAAACGATGATAACTAGATGTTGGGTGATTTTATCACTTAGTATCGCAGCTAACGCAATAAGTTATCCGCCTGGGGAGTACGGCCGCAAGGCTAAA
ASV43179	0	0	0	0	0	0	6	0	0	0	0	0	0	0	0	0.857143	0	0	Bacteria	Proteobacteria	Alphaproteobacteria	Kiloniellales	Kiloniellaceae	Hwanghaeella	TGCGTAGGCGGACATGAAAGTCAGACGTGAAATCCCGAGGCTCAACCTCGGAACTGCGTTTGAAACTACATGTCTAGAATCCGGGAGGGGTGAGTGGAATTCATAGTGTAGAGGTGAAATTCGCAGATATTATGAGGAACACCAGTGGCGAAGGCGACTCACTGGACCGGTATTGACGCTGAGGTACGAAAGCGTGGGGAGCAAACAGGATTAGATACCCTGGTAGTCCACGCCGTAAACGATGTGTGCTAGTTGTCAGGCCTTCGGGTTTGGCGACGCAGAGAAATCATTAAGCACACCGCCTGGGGAGTACGGTCGCAAGACTAAA
ASV43180	0	0	0	0	0	0	6	0	0	0	0	0	0	0	0	0.857143	0	0	Bacteria	Proteobacteria	Alphaproteobacteria	Kiloniellales	Kiloniellaceae	Thalassocola	TGCGCAGGCGGATTGGATAGTCAGAAGTGAAAGCCCAGGGCTCAACCCTGGAACTGCTTTTGAAACTTCCTTTCTAGAGTATGGTAGAGGTTGGGAGAATTCCTAGTGTAGAGGTGAAATTCGTAGATATTAGGAGGAATACCAGTGGCGTAGGCGCCCAACTGGACCATTACTGACGCTCAGGCACGAAAGCGTGGGGAGCAAACAGGATTAGATACCCTGGTAGTCCACGCCCTAAACGATGTGTGCTAGTTGTTAGTCCTTCAGGGATTAGTGACGCAGCTAACGCGTTAAGCACACCGCCTGGGGAGTACGGCCGCAAGGTTAAA
ASV44958	0	0	0	0	0	0	5	0	0	0	0	0	0	0	0	0.714286	0	0	Bacteria	Proteobacteria	Alphaproteobacteria	Emcibacterales	Emcibacteraceae	Emcibacter	CGCGTAGGCGGCGTAACAAGTTGGGAGTGAAATCCCGGGGCTCAACCCCGGAACTGCTTCCAAAACTGTTATGCTAGAGATTGGTAGAGGACAGTGGAATTCCTAGTGTAGAGGTGAAATTCTTAGATATTAGGAGGAACACCGGCGGCGAAGGCGGCTGTCTGGACCAATACTGACGCTGAGGCGCGAAAGCGTGGGGAGCAAACAGGATTAGATACCCTGGTAGTCCACGCCGTAAACGATGAGTGCTAGATGTTGGGATTTAAATTTCAGTGTCGCAGCTAACGCATTAAGCACTCCGCCTGGGGAGTACGGTCGCAAGATTAAA
ASV47047	0	0	0	0	0	0	4	0	0	0	0	0	0	0	0	0.571429	0	0	Bacteria	Proteobacteria	Gammaproteobacteria	Chromatiales	Granulosicoccaceae	Granulosicoccus	CGCGTAGGCGGCTTGGTCAGTCAGATGTGAAATCCCCGAGCTCAACTTGGGAACTGCATTTGATACTGCCAGGCTAGAGTATGTTAGAGGAAAGCGGAATTCCGGGTGTAGCGGTGAAATGCGTAGATATCCGGAGGAACATCAGTGGCGAAGGCGGCTTTCTGGAACAATACTGACGCTGAGGTGCGAAAGCGTGGGGAGCAAACAGGATTAGATACCCTGGTAGTCCACGCCGTAAACGATGTCAACTAGCCGTTGGGAGCATTTAAGCTCTGAGTGGCGCAGCTAACGCGATAAGTTGACCGCCTGGGGAGTACGCCGGCAACGGTAAA
ASV47048	0	0	0	0	0	0	4	0	0	0	0	0	0	0	0	0.571429	0	0	Bacteria	Bacteroidetes	Flavobacteriia	Flavobacteriales	Flavobacteriaceae	Winogradskyella	TCCGTAGGTGGATAATTAAGTCAGGGGTGAAAGTCTGCAGCTCAACTGTAGAATTGCCTTTGATACTGGTTATCTTGAATTATTGTGAAGTGGTTAGAATATGTAGTGTAGCGGTGAAATGCATAGATATTACATAGAATACCAATTGCGAAGGCAGATCACTAACAATATATTGACACTGATGGACGAAAGCGTGGGGAGCGAACAGGATTAGATACCCTGGTAGTCCACGCCGTAAACGATGGTCACTAGCTGTTCGAACTTCGGTTTGAGTGGCTAAGCGAAAGTGATAAGTGACCCACCTGGGGAGTACGTTCGCAAGAATGAA
ASV47049	0	0	0	0	0	0	4	0	0	0	0	0	0	0	0	0.571429	0	0	Bacteria	Bacteroidetes	Flavobacteriia	Flavobacteriales	Flavobacteriaceae	Ulvibacter	TCCGTAGGCGGATGGTTAAGTCAGTGGTGAAAGTCTGTAGCTCAACTATAGAATTGCCATTGATACTGATCATCTTGAATCGTTGTGAAGTGGTTAGAATAAGTAGTGTAGCGGTGAAATGCATAGATATTACTTAGAATACCGATTGCGAAGGCAGATCACTAACAACGTATTGACGCTGAGGGACGAAAGCGTGGGGAGCGAACAGGATTAGATACCCTGGTAGTCCACGCCGTAAACGATGGATACTAGCTGTTCGGCATTTATGCTGAGTGGCTAAGCGAAAGTGATAAGTATCCCACCTGGGGAGTACGTTCGCAAGAATGAA
ASV49494	0	0	0	0	0	0	3	0	0	0	0	0	0	0	0	0.428571	0	0	Bacteria	Bacteroidetes	Saprospiria	Saprospirales	Lewinellaceae	Portibacter	TGCGTAGGCGGGCTTATAAGTCAGAGGTGAAAGCTCTCAGCTTAACTGGGAAATTGCCTTTGATACTGTAAGTCTTGAATCAAGTTGAGGTTGGCGGAATGTGACATGTAGCGGTGAAATGCATAGATATGTCATAGAACACCAATTGCGAAGGCAGCTAGCTGAGCTTGTATTGACGCTGAGGCACGAAAGCGTGGGGAGCGAACAGGATTAGATACCCTGGTAGTCCACGCCCTAAACGATGCTAACTCGATGTTTGGCCCTTGTGGTTGAGCATCCAAGGGAAACCGTTAAGTTAGCCACCTGGGGAGTACGTTCGCAAGAATGAA
[truncated: 48 more rows]

## Sheet: Table S3. Isolate Data
Table S3. Isolates and their features, displayed in Figure 2 and Figure S4.																	Metabolisms Displayed in Figure 2																											Nitrate metabolism ----->		Laminarin use -------------->		sulfur oxidation --------------------->
[truncated: 18 more rows]
[truncated: 5 more columns]

## Sheet: Table S4. Metabolic modules
Table S4. Module completion scores (from zero to 1.0) for all 16 Bacterial isolates based on whole genome sequencing. Module completion was estimated with anvi'o (https://anvio.org/) using anvi-estimate-metabolism (https://merenlab.org/m/anvi-estimate-metabolism). Some metabolic module completion is portrayed in Figure S4.
[truncated: 270 more rows]

[truncated: 2 more sheets: Table S5. Kegg Matches, Table S6. Statistical Results]
